# Supplementary material for: Pervasive duplication of tumor suppressors in Afrotherians during the evolution of large bodies and reduced cancer risk
Source: eLife. 2021 Jan 29;10:e65041. doi: 10.7554/eLife.65041 (PMC7952090; doi:10.7554/eLife.65041)
Supplement: Figure 4—source data 1. [file elife-65041-fig4-data1.zip]

Archive with 9 entries (6 files):
- Figure 4-source data 1/
- Figure 4-source data 1/DNA.tgz
- __MACOSX/
- __MACOSX/Figure 4-source data 1/
- __MACOSX/Figure 4-source data 1/._DNA.tgz
- Figure 4-source data 1/Protein.tgz
- __MACOSX/Figure 4-source data 1/._Protein.tgz
- Figure 4-source data 1/NGPhylogenyFR_output.tgz
- __MACOSX/Figure 4-source data 1/._NGPhylogenyFR_output.tgz
