# Supplementary material for: Pervasive duplication of tumor suppressors in Afrotherians during the evolution of large bodies and reduced cancer risk
Source: eLife. 2021 Jan 29;10:e65041. doi: 10.7554/eLife.65041 (PMC7952090; doi:10.7554/eLife.65041)
Supplement: Source data 1. [file elife-65041-data1.zip]

Archive with 24 entries (19 files):
- Supplementary Data Files/
- Supplementary Data Files/Verification results/
- Supplementary Data Files/Verification results/DNA.tgz
- __MACOSX/
- __MACOSX/Supplementary Data Files/
- __MACOSX/Supplementary Data Files/Verification results/
- __MACOSX/Supplementary Data Files/Verification results/._DNA.tgz
- Supplementary Data Files/Verification results/Protein.tgz
- __MACOSX/Supplementary Data Files/Verification results/._Protein.tgz
- Supplementary Data Files/Verification results/NGPhylogenyFR_output.tgz
- __MACOSX/Supplementary Data Files/Verification results/._NGPhylogenyFR_output.tgz
- Supplementary Data Files/AtlantogenataReactomePathwayClasses.csv
- __MACOSX/Supplementary Data Files/._AtlantogenataReactomePathwayClasses.csv
- Supplementary Data Files/.DS_Store
- __MACOSX/Supplementary Data Files/._.DS_Store
- Supplementary Data Files/Atlantogenata_RBB.zip
- __MACOSX/Supplementary Data Files/._Atlantogenata_RBB.zip
- Supplementary Data Files/Atlantogenata_mlTree.nexus
- __MACOSX/Supplementary Data Files/._Atlantogenata_mlTree.nexus
- Supplementary Data Files/Atlantogenata_Reactome_ORA.xlsx
- __MACOSX/Supplementary Data Files/._Atlantogenata_Reactome_ORA.xlsx
- Supplementary Data Files/Atlantogenata_GeneCopyNumber.csv
- __MACOSX/Supplementary Data Files/._Atlantogenata_GeneCopyNumber.csv
- __MACOSX/._Supplementary Data Files
