# Supplementary material for: Pervasive duplication of tumor suppressors in Afrotherians during the evolution of large bodies and reduced cancer risk
Source: eLife. 2021 Jan 29;10:e65041. doi: 10.7554/eLife.65041 (PMC7952090; doi:10.7554/eLife.65041)
Supplement: Source data 1. [file elife-65041-data1.zip › Supplementary Data Files/Atlantogenata_mlTree.nexus]

#NEXUS
[R-package treeio, Fri May  1 11:06:17 2020]

BEGIN TAXA;
	DIMENSIONS NTAX = 15;
	TAXLABELS
		Choloepus.hoffmanni
		Chrysochloris.asiatica
		Echinops.telfairi
		Elephantulus.edwardii
		Elephas.maximus
		Mammuthus.columbi
		Mammuthus.primigenius
		Loxodonta.africana
		Loxodonta.cyclotis
		Palaeoloxodon.antiquus
		Mammut.americanum
		Trichechus.manatus
		Procavia.capensis
		Orycteropus.afer
		Dasypus.novemcinctus
	;
END;
BEGIN TREES;
	TRANSLATE
		1	Choloepus.hoffmanni,
		2	Chrysochloris.asiatica,
		3	Echinops.telfairi,
		4	Elephantulus.edwardii,
		5	Elephas.maximus,
		6	Mammuthus.columbi,
		7	Mammuthus.primigenius,
		8	Loxodonta.africana,
		9	Loxodonta.cyclotis,
		10	Palaeoloxodon.antiquus,
		11	Mammut.americanum,
		12	Trichechus.manatus,
		13	Procavia.capensis,
		14	Orycteropus.afer,
		15	Dasypus.novemcinctus
	;
	TREE * UNTITLED = [&R] (15[&A1BG=1,A1CF=1,A2M=1,A2ML1=1,A3GALT2=1,A4GALT=1,A4GNT=1,AAAS=1,AACS=1,AADACL3=1,AADAT=2,AAED1=2,AAGAB=3,AAK1=1,AAMDC=2,AAMP=1,AAR2=4,AARS=1,AARS2=1,AASDH=2,AASDHPPT=2,AASS=1,AATK=1,ABAT=1,ABCA1=1,ABCA12=1,ABCA2=1,ABCA3=2,ABCA4=1,ABCA5=1,ABCA8=1,ABCA9=1,ABCB1=1,ABCB10=1,ABCB11=1,ABCB4=1,ABCB5=1,ABCB6=1,ABCB7=1,ABCB8=1,ABCB9=2,ABCC1=1,ABCC10=1,ABCC12=1,ABCC2=1,ABCC4=1,ABCC5=1,ABCC8=1,ABCC9=1,ABCD1=1,ABCD2=1,ABCD3=1,ABCE1=2,ABCF1=2,ABCF2=1,ABCF3=1,ABCG1=1,ABCG2=2,ABCG4=1,ABCG5=1,ABCG8=1,ABHD11=1,ABHD12=1,ABHD13=1,ABHD14B=2,ABHD15=1,ABHD16B=1,ABHD17B=1,ABHD17C=1,ABHD18=2,ABHD2=2,ABHD3=2,ABHD4=1,ABHD5=2,ABHD6=1,ABI1=4,ABI2=1,ABI3=1,ABI3BP=1,ABL1=1,ABL2=1,ABLIM1=1,ABLIM2=1,ABLIM3=1,ABR=1,ABRA=1,ABRAXAS2=7,ABT1=1,ABTB1=1,ABTB2=1,ACAA1=1,ACAA2=1,ACACA=1,ACACB=1,ACAD10=1,ACAD11=1,ACADL=1,ACADS=1,ACADSB=1,ACAN=1,ACAP1=1,ACAP2=2,ACAT1=1,ACAT2=2,ACBD3=2,ACBD4=1,ACBD5=1,ACBD6=1,ACBD7=1,ACCS=2,ACD=1,ACE2=1,ACER1=1,ACER2=1,ACIN1=1,ACKR1=1,ACKR2=1,ACKR3=1,ACLY=1,ACMSD=1,ACO1=2,ACOT1=1,ACOT11=1,ACOT12=1,ACOT13=2,ACOT4=1,ACOT7=1,ACOT8=1,ACOX1=1,ACOX2=1,ACP2=1,ACP4=1,ACP6=1,ACP7=1,ACPP=1,ACR=1,ACRBP=1,ACRV1=1,ACSBG2=1,ACSF3=1,ACSL1=2,ACSL3=1,ACSL4=1,ACSL5=1,ACSL6=1,ACSM1=4,ACSM3=1,ACSM4=1,ACSM5=2,ACSS1=1,ACSS2=1,ACSS3=1,ACTA1=1,ACTC1=1,ACTG2=1,ACTL10=1,ACTL6A=1,ACTL6B=1,ACTL7A=1,ACTL7B=1,ACTL8=1,ACTL9=1,ACTN1=1,ACTN2=1,ACTN3=1,ACTN4=1,ACTR10=2,ACTR1A=1,ACTR1B=1,ACTR2=1,ACTR3=5,ACTR3B=1,ACTR5=1,ACTR8=3,ACTRT1=1,ACTRT2=1,ACTRT3=1,ACVR1=1,ACVR1B=1,ACVR1C=1,ACVR2A=1,ACVR2B=2,ACVRL1=1,ACY1=1,ACY3=1,ACYP1=3,ADA=1,ADA2=1,ADAD1=1,ADAD2=1,ADAL=1,ADAM10=1,ADAM11=1,ADAM12=1,ADAM15=1,ADAM17=1,ADAM19=1,ADAM2=1,ADAM20=2,ADAM21=1,ADAM22=1,ADAM23=1,ADAM28=1,ADAM29=1,ADAM30=1,ADAM32=1,ADAM33=1,ADAM7=1,ADAM9=1,ADAMTS1=1,ADAMTS10=1,ADAMTS12=1,ADAMTS14=1,ADAMTS15=1,ADAMTS16=1,ADAMTS18=1,ADAMTS19=1,ADAMTS2=1,ADAMTS20=1,ADAMTS3=1,ADAMTS4=1,ADAMTS5=1,ADAMTS6=1,ADAMTS7=1,ADAMTS8=1,ADAMTS9=1,ADAMTSL1=1,ADAMTSL2=1,ADAMTSL3=1,ADAMTSL4=1,ADAP1=1,ADAP2=1,ADAR=1,ADARB2=1,ADAT1=1,ADAT3=1,ADCY10=1,ADCY2=1,ADCY3=1,ADCY4=1,ADCY5=1,ADCY6=1,ADCY7=1,ADCY8=1,ADCY9=1,ADCYAP1=1,ADCYAP1R1=1,ADD1=1,ADD2=1,ADD3=1,ADGRA1=1,ADGRA2=1,ADGRA3=1,ADGRB2=1,ADGRB3=1,ADGRD2=1,ADGRE1=4,ADGRF1=1,ADGRF2=1,ADGRF4=1,ADGRF5=1,ADGRG1=1,ADGRG2=1,ADGRG4=1,ADGRG5=1,ADGRG6=1,ADGRG7=1,ADGRL1=1,ADGRL2=1,ADGRL3=1,ADGRL4=2,ADH1B=2,ADH1C=2,ADH5=2,ADI1=1,ADIPOQ=1,ADIPOR1=6,ADIPOR2=1,ADIRF=1,ADK=2,ADM=1,ADM2=1,ADNP=2,ADNP2=2,ADO=1,ADORA1=1,ADORA2A=1,ADORA2B=2,ADORA3=1,ADPGK=1,ADPRH=1,ADPRHL1=1,ADPRHL2=1,ADPRM=1,ADRA1A=1,ADRA1B=1,ADRA1D=1,ADRA2A=1,ADRA2B=1,ADRB1=1,ADRB2=1,ADRB3=1,ADRM1=1,ADSL=1,ADSS=1,ADTRP=1,AEBP1=1,AEBP2=1,AEN=2,AES=2,AFAP1=1,AFAP1L1=1,AFAP1L2=1,AFDN=1,AFF1=2,AFF2=1,AFF3=1,AFF4=1,AFG1L=1,AFG3L2=1,AFP=1,AFTPH=3,AGA=1,AGAP2=1,AGAP3=2,AGBL1=1,AGBL3=1,AGBL4=1,AGBL5=2,AGER=1,AGFG1=1,AGFG2=1,AGGF1=1,AGK=1,AGL=1,AGMAT=1,AGMO=1,AGO1=1,AGO2=1,AGO3=1,AGO4=2,AGPAT1=1,AGPAT2=1,AGPAT3=1,AGPAT4=1,AGPAT5=4,AGPS=1,AGR2=1,AGRN=1,AGRP=1,AGT=1,AGTPBP1=1,AGTR1=1,AGXT=1,AGXT2=1,AHCTF1=1,AHCY=1,AHCYL1=1,AHCYL2=1,AHDC1=1,AHI1=1,AHNAK=1,AHNAK2=2,AHR=1,AHSA1=1,AHSG=1,AHSP=1,AICDA=1,AIDA=1,AIF1=1,AIFM2=1,AIFM3=1,AIG1=1,AIM2=1,AIMP1=1,AIP=1,AIPL1=1,AIRE=1,AJAP1=1,AJM1=1,AJUBA=1,AK2=2,AK3=1,AK4=1,AK5=1,AK6=3,AK7=1,AK8=1,AK9=1,AKAIN1=1,AKAP1=1,AKAP11=1,AKAP12=1,AKAP13=1,AKAP17A=1,AKAP3=1,AKAP4=1,AKAP5=1,AKAP6=1,AKAP7=2,AKAP8=2,AKAP8L=1,AKAP9=1,AKIP1=2,AKIRIN1=3,AKIRIN2=1,AKNA=1,AKNAD1=1,AKR1A1=1,AKR1B1=1,AKR1B15=1,AKR1C1=6,AKR1C2=1,AKR1C3=1,AKR1D1=1,AKR1E2=1,AKR7A3=1,AKR7L=1,AKT1S1=1,AKT2=4,AKT3=1,AKTIP=1,ALAD=1,ALAS1=1,ALAS2=1,ALB=1,ALCAM=1,ALDH16A1=1,ALDH18A1=1,ALDH1A1=1,ALDH1A2=1,ALDH1A3=1,ALDH1B1=1,ALDH1L1=1,ALDH1L2=1,ALDH3A2=1,ALDH3B1=2,ALDH4A1=1,ALDH5A1=1,ALDH6A1=2,ALDH7A1=1,ALDH8A1=1,ALDH9A1=1,ALDOA=1,ALDOB=8,ALDOC=1,ALG1=1,ALG12=1,ALG14=1,ALG2=1,ALG3=1,ALG5=2,ALG8=1,ALG9=1,ALK=1,ALKAL1=1,ALKAL2=1,ALKBH1=1,ALKBH2=1,ALKBH5=1,ALKBH6=1,ALKBH7=1,ALKBH8=2,ALLC=1,ALMS1=1,ALOX12=1,ALOX12B=1,ALOX15=1,ALOX5=1,ALOX5AP=1,ALOXE3=1,ALPK1=1,ALPK2=1,ALPK3=1,ALPL=1,ALS2=1,ALS2CL=1,ALS2CR12=1,ALX1=1,ALX3=1,ALX4=1,ALYREF=1,AMACR=1,AMBN=1,AMBP=1,AMBRA1=1,AMD1=18,AMDHD1=1,AMDHD2=1,AMELX=1,AMER1=1,AMER2=1,AMER3=1,AMH=1,AMHR2=1,AMIGO1=1,AMIGO2=1,AMMECR1=1,AMMECR1L=1,AMN1=1,AMOT=1,AMOTL1=1,AMOTL2=1,AMPD1=1,AMPD2=1,AMPD3=1,AMPH=1,AMY2B=1,AMZ1=1,AMZ2=3,ANAPC13=3,ANAPC16=5,ANAPC2=1,ANAPC4=1,ANAPC5=1,ANAPC7=3,ANG=1,ANGEL1=1,ANGEL2=1,ANGPT1=1,ANGPT4=1,ANGPTL1=1,ANGPTL2=1,ANGPTL4=1,ANGPTL5=1,ANGPTL7=1,ANHX=1,ANK1=1,ANK2=1,ANK3=1,ANKAR=1,ANKDD1A=1,ANKDD1B=1,ANKEF1=1,ANKFN1=1,ANKFY1=1,ANKH=1,ANKHD1=1,ANKIB1=1,ANKK1=1,ANKLE2=1,ANKMY1=1,ANKMY2=1,ANKRA2=1,ANKRD1=1,ANKRD10=2,ANKRD11=1,ANKRD12=1,ANKRD13A=1,ANKRD13B=1,ANKRD13D=1,ANKRD16=1,ANKRD17=1,ANKRD2=1,ANKRD22=1,ANKRD23=1,ANKRD24=1,ANKRD26=1,ANKRD27=1,ANKRD29=1,ANKRD34A=1,ANKRD34B=1,ANKRD34C=1,ANKRD35=1,ANKRD37=1,ANKRD39=1,ANKRD40=1,ANKRD42=1,ANKRD44=1,ANKRD45=1,ANKRD46=2,ANKRD49=2,ANKRD50=1,ANKRD52=1,ANKRD54=1,ANKRD55=1,ANKRD6=1,ANKRD60=1,ANKRD61=1,ANKRD63=1,ANKRD65=1,ANKRD66=1,ANKRD9=1,ANKS1A=1,ANKS1B=1,ANKS4B=1,ANKS6=1,ANKZF1=1,ANLN=1,ANO1=1,ANO10=1,ANO2=1,ANO3=1,ANO4=1,ANO5=1,ANO7=1,ANO8=1,ANO9=1,ANOS1=1,ANP32A=2,ANP32B=3,ANP32E=7,ANPEP=1,ANTXR1=1,ANTXR2=1,ANXA1=1,ANXA10=1,ANXA11=2,ANXA13=1,ANXA2=3,ANXA3=1,ANXA4=1,ANXA5=1,ANXA6=1,ANXA7=2,ANXA8L1=2,ANXA9=1,AOC1=1,AOC2=1,AOC3=1,AOPEP=1,AOX1=1,AP1AR=1,AP1B1=1,AP1G1=1,AP1G2=1,AP1M1=1,AP1S1=1,AP1S2=4,AP1S3=1,AP2A1=1,AP2A2=1,AP2B1=3,AP2M1=1,AP2S1=1,AP3B1=1,AP3B2=1,AP3D1=1,AP3M1=1,AP3M2=1,AP3S1=8,AP3S2=1,AP4B1=2,AP4E1=1,AP4M1=1,AP4S1=2,AP5B1=1,AP5M1=1,AP5S1=3,AP5Z1=1,APAF1=1,APBA1=1,APBA2=1,APBA3=1,APBB1=1,APBB1IP=1,APBB2=1,APBB3=1,APC2=1,APCDD1L=1,APCS=1,APEX2=1,APH1A=1,APH1B=1,API5=3,APIP=1,APLF=1,APLN=1,APLNR=1,APLP1=1,APMAP=2,APOA1=1,APOA4=1,APOA5=1,APOB=1,APOBEC1=1,APOBEC2=1,APOBR=1,APOD=1,APOE=1,APOF=1,APOH=1,APOO=1,APP=1,APPBP2=2,APPL1=2,APPL2=3,APRT=1,APTX=1,AQP1=1,AQP10=4,AQP11=1,AQP2=1,AQP3=1,AQP4=1,AQP5=1,AQP6=1,AQP8=1,AQR=1,AR=1,ARAF=1,ARAP1=1,ARAP2=1,ARAP3=1,ARC=1,ARCN1=2,AREG=1,AREL1=1,ARF1=5,ARF3=1,ARF4=3,ARF5=1,ARF6=1,ARFGAP1=1,ARFGAP2=2,ARFGAP3=1,ARFGEF1=1,ARFGEF2=1,ARFGEF3=1,ARFIP1=2,ARFIP2=1,ARFRP1=3,ARG2=2,ARGFX=1,ARGLU1=1,ARHGAP1=1,ARHGAP10=1,ARHGAP12=1,ARHGAP15=1,ARHGAP17=1,ARHGAP18=1,ARHGAP19=1,ARHGAP20=1,ARHGAP21=1,ARHGAP22=1,ARHGAP23=1,ARHGAP24=1,ARHGAP25=1,ARHGAP26=1,ARHGAP29=1,ARHGAP30=1,ARHGAP31=1,ARHGAP32=1,ARHGAP33=1,ARHGAP35=1,ARHGAP36=1,ARHGAP39=1,ARHGAP4=1,ARHGAP40=1,ARHGAP42=1,ARHGAP44=1,ARHGAP45=1,ARHGAP5=1,ARHGAP6=1,ARHGAP9=1,ARHGDIB=1,ARHGDIG=1,ARHGEF1=1,ARHGEF10=1,ARHGEF10L=1,ARHGEF11=1,ARHGEF12=1,ARHGEF15=1,ARHGEF16=1,ARHGEF17=1,ARHGEF18=1,ARHGEF19=1,ARHGEF2=1,ARHGEF25=1,ARHGEF26=1,ARHGEF28=1,ARHGEF33=1,ARHGEF37=1,ARHGEF38=1,ARHGEF39=1,ARHGEF4=1,ARHGEF40=1,ARHGEF5=1,ARHGEF6=1,ARHGEF7=1,ARID1A=1,ARID1B=1,ARID2=1,ARID3A=1,ARID3B=1,ARID3C=1,ARID4A=1,ARID4B=1,ARID5B=1,ARIH1=1,ARIH2=2,ARL1=4,ARL10=2,ARL11=1,ARL13A=1,ARL13B=1,ARL14=1,ARL14EP=3,ARL14EPL=1,ARL15=4,ARL16=1,ARL2=1,ARL2BP=2,ARL3=1,ARL4A=1,ARL4C=1,ARL4D=1,ARL5A=7,ARL5B=3,ARL6=2,ARL6IP1=1,ARL6IP5=1,ARL6IP6=1,ARL8A=1,ARL8B=1,ARL9=2,ARMC1=2,ARMC2=1,ARMC3=1,ARMC4=1,ARMC5=1,ARMC7=1,ARMC8=1,ARMC9=1,ARMCX1=1,ARMCX2=1,ARMCX3=1,ARMCX5=1,ARMCX6=1,ARMH1=1,ARMH3=1,ARMT1=1,ARNT=1,ARNTL=1,ARNTL2=1,ARPC1A=5,ARPC1B=1,ARPC2=5,ARPC3=1,ARPC5=8,ARPC5L=1,ARPIN=2,ARPP19=4,ARPP21=1,ARRB1=1,ARRDC3=1,ARRDC4=1,ARRDC5=1,ARSA=1,ARSB=1,ARSG=1,ARSH=1,ARSI=1,ARSJ=1,ART1=1,ART3=1,ART4=1,ART5=1,ARV1=5,ARVCF=1,ARX=1,AS3MT=1,ASAH2=1,ASAP1=1,ASAP2=1,ASB1=1,ASB10=1,ASB11=1,ASB12=1,ASB13=1,ASB14=1,ASB15=1,ASB16=1,ASB17=1,ASB18=1,ASB2=1,ASB4=1,ASB5=1,ASB6=1,ASB7=1,ASB8=1,ASB9=1,ASCC1=1,ASCC2=2,ASCC3=1,ASCL1=1,ASCL3=1,ASCL4=1,ASCL5=1,ASDURF=1,ASF1A=1,ASF1B=3,ASGR1=1,ASH1L=2,ASH2L=1,ASIC1=1,ASIC2=1,ASIC3=1,ASIC4=1,ASIC5=1,ASIP=1,ASL=1,ASMTL=1,ASNA1=1,ASPHD1=1,ASPHD2=1,ASPM=1,ASPN=1,ASPRV1=1,ASPSCR1=2,ASRGL1=2,ASS1=1,ASTE1=3,ASTN1=1,ASTN2=1,ASXL1=1,ASZ1=3,ATAD1=1,ATAD2=1,ATAD2B=1,ATAD3A=1,ATAD5=1,ATAT1=1,ATE1=1,ATF1=2,ATF2=1,ATF3=5,ATF4=2,ATF5=1,ATF6=1,ATF6B=1,ATF7=1,ATF7IP=1,ATF7IP2=1,ATG10=2,ATG101=2,ATG12=1,ATG13=1,ATG14=1,ATG16L1=2,ATG16L2=1,ATG2A=1,ATG2B=1,ATG3=3,ATG4A=1,ATG4B=1,ATG4C=1,ATG4D=1,ATG5=3,ATG7=1,ATG9A=1,ATG9B=1,ATL1=1,ATL3=1,ATM=1,ATMIN=8,ATN1=1,ATOH1=1,ATOH7=1,ATOH8=1,ATOX1=1,ATP10A=1,ATP10B=1,ATP10D=1,ATP11A=1,ATP11B=1,ATP11C=2,ATP12A=2,ATP13A1=1,ATP13A2=1,ATP13A3=1,ATP13A4=1,ATP13A5=1,ATP1A1=1,ATP1A2=1,ATP1A3=1,ATP1A4=1,ATP1B1=1,ATP1B2=1,ATP1B3=2,ATP1B4=1,ATP23=2,ATP2A1=1,ATP2A2=1,ATP2A3=1,ATP2B1=1,ATP2B2=1,ATP2B3=1,ATP2B4=1,ATP2C1=1,ATP2C2=1,ATP4A=1,ATP4B=1,ATP5EP2=4,ATP5F1=2,ATP5F1B=2,ATP5F1C=2,ATP5F1D=2,ATP5F1E=1,ATP5H=2,ATP5I=1,ATP5L=3,ATP5MC1=3,ATP5MC3=3,ATP5MG=1,ATP5O=1,ATP6AP1=1,ATP6AP1L=1,ATP6AP2=3,ATP6V0A1=1,ATP6V0A2=1,ATP6V0A4=1,ATP6V0B=1,ATP6V0C=2,ATP6V0D1=1,ATP6V0D2=2,ATP6V0E1=5,ATP6V0E2=1,ATP6V1A=2,ATP6V1B1=1,ATP6V1B2=1,ATP6V1C1=1,ATP6V1C2=2,ATP6V1D=2,ATP6V1E1=1,ATP6V1E2=1,ATP6V1F=3,ATP6V1G1=17,ATP6V1G2=1,ATP6V1G3=2,ATP6V1H=1,ATP7A=2,ATP7B=1,ATP8A1=1,ATP8A2=1,ATP8B1=1,ATP8B2=1,ATP8B4=1,ATP9A=1,ATP9B=1,ATPAF2=1,ATPIF1=2,ATR=1,ATRAID=1,ATRIP=1,ATRX=1,ATXN1=1,ATXN10=1,ATXN1L=1,ATXN2=1,ATXN2L=1,ATXN3=1,ATXN7=1,ATXN7L1=2,ATXN7L2=2,ATXN7L3=2,ATXN7L3B=2,AUH=1,AUNIP=1,AUP1=1,AURKA=1,AUTS2=1,AVEN=1,AVL9=2,AVP=3,AVPI1=1,AVPR1A=1,AVPR1B=1,AWAT1=1,AWAT2=1,AXDND1=2,AXIN1=1,AXIN2=1,AXL=1,AZI2=6,AZIN1=4,AZIN2=1,B3GALNT1=2,B3GALNT2=1,B3GALT1=1,B3GALT4=1,B3GALT5=2,B3GALT6=1,B3GAT1=1,B3GAT2=1,B3GLCT=2,B3GNT2=1,B3GNT4=1,B3GNT6=1,B3GNT7=1,B3GNT8=1,B3GNT9=1,B4GALNT2=1,B4GALNT3=1,B4GALNT4=1,B4GALT1=2,B4GALT2=1,B4GALT5=1,B4GALT6=1,B4GALT7=1,B4GAT1=1,B9D2=1,BAALC=2,BAAT=1,BABAM2=1,BACE1=1,BACE2=2,BACH1=1,BACH2=1,BAG1=2,BAG2=3,BAG3=1,BAG4=1,BAG5=7,BAHCC1=1,BAHD1=1,BAIAP2=1,BAIAP2L1=1,BAIAP2L2=1,BAIAP3=1,BAK1=2,BAMBI=1,BANF1=2,BANF2=1,BANK1=1,BANP=1,BAP1=1,BAP18=2,BARD1=1,BARHL1=1,BARHL2=1,BARX1=1,BARX2=1,BASP1=1,BATF=1,BATF2=1,BATF3=1,BAX=1,BAZ1A=1,BAZ1B=1,BAZ2A=1,BAZ2B=1,BBC3=1,BBIP1=2,BBOF1=1,BBOX1=1,BBS1=1,BBS10=1,BBS12=1,BBS2=1,BBS5=1,BBS7=1,BBS9=2,BBX=1,BCAM=1,BCAN=1,BCAP29=1,BCAP31=1,BCAR3=1,BCAS1=1,BCAS2=2,BCAS3=2,BCAS4=1,BCAT1=1,BCAT2=1,BCCIP=2,BCDIN3D=1,BCHE=1,BCKDHA=1,BCKDHB=1,BCKDK=2,BCL10=2,BCL11A=1,BCL11B=1,BCL2=1,BCL2A1=1,BCL2L1=1,BCL2L13=3,BCL2L14=1,BCL2L15=1,BCL2L2=2,BCL3=1,BCL6=1,BCL6B=1,BCL7A=2,BCL9=1,BCL9L=1,BCLAF1=1,BCLAF3=1,BCO1=1,BCOR=1,BCR=1,BCS1L=2,BDH1=1,BDH2=1,BDKRB1=1,BDKRB2=1,BDNF=1,BECN1=6,BEGAIN=1,BEND2=1,BEND3=1,BEND4=1,BEND5=1,BEND7=1,BEST1=1,BEST2=1,BEST3=1,BEST4=2,BET1=3,BET1L=1,BEX1=2,BEX4=2,BEX5=3,BFAR=1,BFSP1=1,BGLAP=1,BGN=1,BHLHA15=1,BHLHA9=1,BHLHB9=1,BHLHE22=1,BHLHE23=1,BHLHE40=1,BHLHE41=1,BHMG1=1,BHMT=1,BICC1=1,BICD2=1,BICDL1=1,BICDL2=1,BICRA=1,BICRAL=1,BIN2=1,BIN3=1,BIRC2=6,BIRC3=1,BIRC5=1,BIRC6=1,BIRC7=1,BLCAP=1,BLK=1,BLM=1,BLMH=1,BLNK=1,BLOC1S1=1,BLOC1S2=2,BLOC1S3=1,BLOC1S4=2,BLOC1S5=2,BLVRA=1,BLVRB=1,BLZF1=3,BMF=1,BMI1=1,BMP10=1,BMP15=1,BMP2=1,BMP2K=1,BMP3=1,BMP4=1,BMP5=1,BMP6=1,BMP7=2,BMP8B=2,BMPER=1,BMPR1A=1,BMPR1B=1,BMPR2=1,BMS1=1,BMT2=2,BMX=1,BNC1=1,BNC2=2,BNIP1=2,BNIP2=1,BNIPL=1,BOC=1,BOD1=7,BOD1L1=1,BOD1L2=1,BOK=1,BOLA1=1,BOLA2=1,BOLA3=1,BOLL=1,BOP1=1,BORA=1,BORCS5=2,BORCS6=1,BPGM=7,BPIFA1=5,BPIFA2=1,BPIFA3=1,BPIFB1=1,BPIFB2=1,BPIFB3=1,BPIFB6=1,BPIFC=1,BPNT1=1,BPTF=1,BRAF=1,BRAP=2,BRAT1=1,BRCA1=2,BRCA2=1,BRD1=1,BRD3=1,BRD4=1,BRD7=1,BRD8=1,BRDT=1,BRF1=1,BRF2=1,BRI3BP=1,BRINP1=1,BRINP2=1,BRINP3=1,BRIX1=2,BRK1=6,BRMS1=1,BRMS1L=2,BROX=3,BRPF1=1,BRPF3=1,BRS3=1,BRSK1=1,BRSK2=1,BRWD1=1,BRWD3=1,BSDC1=1,BSN=1,BSND=1,BSPRY=3,BST1=1,BSX=1,BTAF1=1,BTBD1=4,BTBD10=2,BTBD11=1,BTBD16=1,BTBD17=1,BTBD19=1,BTBD2=1,BTBD3=1,BTBD7=4,BTBD8=1,BTBD9=1,BTC=1,BTF3=4,BTF3L4=3,BTG1=3,BTG2=2,BTG3=5,BTG4=1,BTK=1,BTLA=1,BTN1A1=1,BTN2A1=4,BTNL2=1,BTNL3=1,BTNL9=2,BTRC=1,BUB1=2,BUB1B=1,BUB3=2,BUD13=1,BUD31=2,BVES=2,BYSL=2,BZW1=5,BZW2=4,C1D=1,C1GALT1=6,C1GALT1C1=1,C1GALT1C1L=1,C1QA=1,C1QB=1,C1QBP=2,C1QC=1,C1QL1=1,C1QL2=1,C1QL3=1,C1QL4=1,C1QTNF1=1,C1QTNF12=1,C1QTNF2=1,C1QTNF3=1,C1QTNF4=1,C1QTNF5=1,C1QTNF7=1,C1QTNF9=1,C1R=1,C1S=2,C2CD2=1,C2CD2L=1,C2CD3=1,C2CD4B=1,C2CD4C=1,C2CD4D=1,C2CD5=1,C2CD6=1,C3=2,C3AR1=1,C5=1,C5AR1=1,C5AR2=1,C6=1,C7=1,C8A=1,C8B=1,C9=1,CA1=1,CA10=2,CA11=1,CA12=1,CA13=1,CA2=3,CA3=1,CA4=1,CA5A=1,CA5B=1,CA6=1,CA7=1,CA8=1,CA9=1,CAAP1=1,CAB39=1,CAB39L=1,CABCOCO1=2,CABIN1=1,CABLES1=1,CABLES2=1,CABP1=1,CABP4=1,CABP5=1,CABP7=1,CABS1=1,CABYR=1,CACFD1=1,CACHD1=1,CACNA1B=1,CACNA1C=1,CACNA1D=1,CACNA1E=1,CACNA1F=1,CACNA1G=1,CACNA1I=1,CACNA1S=1,CACNA2D1=1,CACNA2D2=1,CACNA2D3=1,CACNB1=1,CACNB3=1,CACNB4=1,CACNG1=1,CACNG2=1,CACNG3=1,CACNG4=1,CACNG5=1,CACNG6=1,CACNG7=1,CACNG8=1,CACTIN=2,CACUL1=1,CACYBP=1,CAD=1,CADM2=1,CADM3=1,CADM4=1,CADPS=1,CADPS2=1,CALB1=1,CALB2=1,CALCB=1,CALCOCO1=1,CALCOCO2=4,CALCR=1,CALCRL=1,CALD1=1,CALHM1=1,CALHM2=1,CALHM3=1,CALHM4=2,CALHM5=1,CALHM6=1,CALM1=1,CALM2=1,CALML3=1,CALN1=1,CALR=2,CALR3=1,CALU=1,CALY=1,CAMK1D=1,CAMK1G=1,CAMK2A=1,CAMK2D=1,CAMK2G=1,CAMK2N1=2,CAMK2N2=1,CAMK4=1,CAMKK1=1,CAMKK2=1,CAMKMT=1,CAMKV=1,CAMLG=1,CAMP=1,CAMSAP1=1,CAMSAP2=1,CAMSAP3=1,CAMTA1=1,CAMTA2=1,CAND1=1,CAND2=1,CANT1=1,CAP1=1,CAP2=2,CAPG=1,CAPN1=1,CAPN10=1,CAPN12=1,CAPN13=1,CAPN14=1,CAPN15=1,CAPN2=1,CAPN3=1,CAPN5=1,CAPN6=1,CAPN7=1,CAPN8=1,CAPN9=1,CAPNS1=1,CAPNS2=1,CAPRIN1=5,CAPRIN2=1,CAPS=1,CAPSL=1,CAPZA1=5,CAPZA3=1,CAPZB=5,CARD10=1,CARD11=1,CARD14=1,CARD19=1,CARD6=2,CARD9=1,CARHSP1=1,CARM1=2,CARMIL1=1,CARMIL3=1,CARNMT1=2,CARNS1=1,CARS2=1,CARTPT=1,CASC3=1,CASC4=1,CASD1=2,CASK=1,CASKIN1=1,CASKIN2=1,CASP10=1,CASP12=3,CASP2=1,CASP3=4,CASP4=1,CASP5=1,CASP6=1,CASP7=1,CASP8AP2=1,CASP9=1,CASQ1=1,CASQ2=1,CASR=1,CASS4=1,CASTOR1=1,CASTOR2=1,CASZ1=1,CAT=1,CATIP=1,CATSPER1=1,CATSPER2=1,CATSPER3=1,CATSPER4=1,CATSPERB=1,CATSPERE=1,CAV2=1,CAV3=1,CAVIN1=1,CAVIN2=1,CAVIN3=1,CAVIN4=1,CBFA2T2=1,CBFA2T3=1,CBFB=1,CBL=1,CBLB=2,CBLC=1,CBLL1=3,CBLN1=1,CBLN2=1,CBLN3=1,CBLN4=1,CBR1=3,CBR3=2,CBR4=2,CBWD3=3,CBWD6=1,CBX1=4,CBX2=1,CBX3=9,CBX5=1,CBX6=1,CBX7=1,CBX8=1,CBY1=1,CBY3=1,CC2D1A=1,CC2D1B=1,CCAR1=3,CCAR2=1,CCBE1=1,CCDC102A=1,CCDC102B=1,CCDC103=1,CCDC105=1,CCDC106=1,CCDC107=1,CCDC110=1,CCDC112=2,CCDC114=1,CCDC115=2,CCDC116=1,CCDC117=2,CCDC12=1,CCDC122=2,CCDC124=1,CCDC125=1,CCDC126=1,CCDC127=1,CCDC129=1,CCDC13=1,CCDC130=1,CCDC134=1,CCDC136=1,CCDC137=1,CCDC141=1,CCDC142=1,CCDC146=1,CCDC149=1,CCDC15=1,CCDC150=1,CCDC152=1,CCDC153=1,CCDC157=1,CCDC158=1,CCDC160=1,CCDC167=1,CCDC168=1,CCDC17=1,CCDC170=1,CCDC171=1,CCDC172=1,CCDC173=1,CCDC174=1,CCDC175=1,CCDC177=1,CCDC178=1,CCDC18=1,CCDC180=1,CCDC181=1,CCDC182=1,CCDC183=1,CCDC184=1,CCDC185=1,CCDC186=1,CCDC187=1,CCDC188=1,CCDC190=1,CCDC192=1,CCDC194=1,CCDC197=2,CCDC198=1,CCDC22=1,CCDC28A=1,CCDC28B=1,CCDC3=1,CCDC32=1,CCDC33=1,CCDC34=1,CCDC36=1,CCDC39=1,CCDC40=1,CCDC42=1,CCDC43=2,CCDC47=1,CCDC50=1,CCDC51=1,CCDC54=1,CCDC58=2,CCDC59=1,CCDC6=1,CCDC61=1,CCDC62=2,CCDC63=1,CCDC65=1,CCDC66=1,CCDC68=1,CCDC7=1,CCDC70=1,CCDC71=3,CCDC71L=1,CCDC73=1,CCDC77=1,CCDC78=1,CCDC8=1,CCDC80=1,CCDC81=1,CCDC82=1,CCDC83=1,CCDC84=2,CCDC85A=2,CCDC85B=1,CCDC86=1,CCDC87=1,CCDC88A=1,CCDC88B=1,CCDC88C=1,CCDC89=1,CCDC9=1,CCDC91=4,CCDC92=1,CCDC93=1,CCDC94=1,CCDC96=1,CCDC97=1,CCDC9B=1,CCER1=1,CCER2=1,CCIN=1,CCK=1,CCKAR=1,CCKBR=1,CCL20=1,CCL21=1,CCL24=1,CCL25=1,CCL27=1,CCL28=1,CCL3=1,CCL3L1=1,CCL4=1,CCL4L1=1,CCL5=1,CCM2=1,CCM2L=1,CCNA1=1,CCNA2=3,CCNB1=7,CCNB1IP1=1,CCNB2=1,CCNB3=1,CCNC=7,CCND1=1,CCND2=1,CCND3=1,CCNE1=1,CCNE2=2,CCNF=1,CCNG1=3,CCNG2=2,CCNH=2,CCNI=2,CCNI2=2,CCNJ=7,CCNJL=1,CCNK=2,CCNL1=1,CCNL2=1,CCNO=1,CCNT1=1,CCNT2=2,CCNY=1,CCNYL1=1,CCP110=1,CCPG1=1,CCR10=1,CCR2=1,CCR3=2,CCR4=1,CCR5=1,CCR6=1,CCR7=2,CCRL2=1,CCS=1,CCSAP=2,CCSER1=1,CCSER2=2,CCSMST1=1,CCT2=3,CCT4=1,CCT5=2,CCT6B=1,CCT7=1,CCT8=1,CCT8L2=1,CD101=1,CD109=1,CD14=2,CD151=2,CD160=1,CD163=1,CD164=4,CD164L2=1,CD180=1,CD19=1,CD1D=1,CD1E=1,CD200=1,CD207=1,CD209=1,CD24=2,CD247=1,CD248=1,CD27=1,CD274=1,CD28=1,CD2AP=1,CD2BP2=1,CD300E=1,CD300LG=1,CD302=1,CD34=1,CD36=1,CD37=1,CD3D=1,CD3EAP=1,CD4=1,CD40=1,CD40LG=1,CD47=2,CD48=1,CD5=1,CD53=2,CD5L=1,CD63=1,CD68=1,CD69=1,CD70=1,CD79A=1,CD79B=1,CD80=1,CD81=1,CD82=1,CD83=1,CD84=1,CD86=1,CD8A=1,CD9=1,CD93=1,CD96=1,CD97=1,CD99L2=1,CDA=1,CDADC1=3,CDAN1=1,CDC123=1,CDC14A=1,CDC14B=1,CDC14C=1,CDC16=1,CDC20=1,CDC20B=1,CDC23=1,CDC25A=1,CDC25B=1,CDC25C=1,CDC26=1,CDC27=1,CDC34=1,CDC37=1,CDC37L1=1,CDC40=2,CDC42=2,CDC42BPA=1,CDC42BPB=1,CDC42BPG=1,CDC42EP1=1,CDC42EP2=1,CDC42EP3=3,CDC42EP4=1,CDC42SE1=2,CDC42SE2=1,CDC45=1,CDC5L=1,CDC6=2,CDC7=3,CDC73=3,CDCA2=1,CDCA3=1,CDCA5=2,CDCA7=3,CDCA7L=1,CDCA8=2,CDCP1=1,CDCP2=1,CDH1=1,CDH10=1,CDH11=1,CDH12=1,CDH15=1,CDH16=1,CDH17=2,CDH18=1,CDH19=1,CDH2=1,CDH20=1,CDH22=1,CDH23=1,CDH24=1,CDH4=1,CDH5=1,CDH6=1,CDH7=1,CDH8=1,CDH9=1,CDHR1=1,CDHR3=1,CDIP1=1,CDK1=2,CDK11B=1,CDK12=1,CDK13=1,CDK14=1,CDK15=1,CDK16=2,CDK17=1,CDK18=1,CDK19=1,CDK2=1,CDK20=1,CDK2AP1=12,CDK3=1,CDK4=4,CDK5=1,CDK5R1=1,CDK5R2=1,CDK5RAP1=1,CDK5RAP2=2,CDK6=1,CDK7=1,CDK8=2,CDK9=3,CDKAL1=1,CDKL1=1,CDKL2=1,CDKL4=2,CDKL5=1,CDKN1A=1,CDKN1B=1,CDKN2AIP=2,CDKN2AIPNL=2,CDKN2C=1,CDKN2D=2,CDKN3=1,CDNF=1,CDO1=4,CDON=1,CDPF1=1,CDR1=1,CDR2=1,CDR2L=1,CDRT4=2,CDS1=1,CDS2=2,CDT1=1,CDV3=5,CDX1=1,CDX2=1,CDYL=1,CDYL2=1,CEACAM1=1,CEACAM16=1,CEACAM5=3,CEACAM6=1,CEBPA=1,CEBPB=1,CEBPD=1,CEBPE=1,CEBPG=4,CEBPZ=1,CECR2=1,CEL=1,CELA1=1,CELA2A=1,CELA3B=1,CELF1=3,CELF2=1,CELF3=1,CELF4=1,CELF5=1,CELF6=1,CELSR1=1,CELSR2=1,CELSR3=1,CEMIP=1,CENPB=1,CENPBD1=1,CENPC=1,CENPE=1,CENPH=1,CENPI=1,CENPJ=1,CENPK=2,CENPL=2,CENPM=2,CENPO=1,CENPP=1,CENPQ=4,CENPS=1,CENPT=1,CENPU=1,CENPV=1,CEP104=2,CEP112=1,CEP126=1,CEP128=1,CEP135=1,CEP152=1,CEP164=1,CEP170=1,CEP170B=1,CEP19=2,CEP192=1,CEP250=1,CEP290=1,CEP295=1,CEP350=1,CEP41=3,CEP44=1,CEP55=1,CEP57L1=1,CEP63=5,CEP68=1,CEP70=3,CEP72=1,CEP78=1,CEP83=2,CEP85=1,CEP85L=2,CEP95=1,CEP97=1,CEPT1=2,CER1=1,CERK=1,CERKL=1,CERS2=1,CERS3=1,CERS6=1,CES5A=1,CETN1=2,CETN2=2,CETN3=1,CFAP100=1,CFAP157=1,CFAP161=1,CFAP20=1,CFAP206=1,CFAP221=3,CFAP298=2,CFAP299=1,CFAP300=2,CFAP36=1,CFAP43=1,CFAP45=1,CFAP47=1,CFAP53=1,CFAP54=1,CFAP57=1,CFAP58=1,CFAP61=1,CFAP65=1,CFAP69=1,CFAP70=1,CFAP73=1,CFAP74=1,CFAP77=1,CFAP97=2,CFD=1,CFDP1=3,CFH=4,CFHR1=1,CFHR4=2,CFHR5=1,CFI=1,CFL1=3,CFL2=15,CFLAR=1,CFP=1,CFTR=1,CGA=1,CGB7=1,CGGBP1=2,CGN=1,CGNL1=1,CGRRF1=1,CH25H=14,CHAC1=2,CHAC2=1,CHADL=1,CHAF1A=1,CHAF1B=1,CHAMP1=1,CHCHD1=1,CHCHD2=1,CHCHD3=2,CHCHD4=2,CHCHD7=1,CHD1=1,CHD2=1,CHD3=2,CHD4=1,CHD5=1,CHD6=1,CHD7=1,CHD8=1,CHD9=1,CHDH=1,CHEK1=2,CHEK2=1,CHERP=1,CHFR=1,CHGB=1,CHI3L1=1,CHI3L2=1,CHIC1=1,CHIC2=1,CHID1=1,CHIT1=1,CHKA=1,CHKB=1,CHMP1A=1,CHMP1B=2,CHMP2A=1,CHMP2B=1,CHMP3=1,CHMP4A=1,CHMP4B=2,CHMP4C=1,CHMP5=1,CHMP6=1,CHMP7=2,CHN2=1,CHODL=1,CHP1=3,CHP2=1,CHPF=1,CHPF2=1,CHPT1=5,CHRAC1=1,CHRD=1,CHRDL1=1,CHRDL2=1,CHRM1=1,CHRM2=1,CHRM3=1,CHRM4=1,CHRM5=1,CHRNA1=1,CHRNA10=1,CHRNA2=1,CHRNA3=1,CHRNA4=1,CHRNA5=1,CHRNA6=1,CHRNA9=1,CHRNB1=1,CHRNB2=1,CHRNB3=1,CHRND=1,CHRNE=1,CHRNG=1,CHST1=1,CHST10=1,CHST11=1,CHST12=1,CHST13=1,CHST14=1,CHST15=1,CHST2=1,CHST3=1,CHST4=1,CHST6=1,CHST7=1,CHST8=1,CHST9=1,CHSY1=6,CHSY3=1,CHTOP=5,CHUK=2,CHURC1=2,CIAO1=1,CIAPIN1=1,CIART=2,CIB1=1,CIB2=1,CIB4=1,CIC=1,CIDEB=1,CIDEC=3,CIITA=1,CILP=1,CILP2=1,CINP=1,CIP2A=1,CIR1=1,CIRBP=1,CISD1=2,CISD2=2,CISD3=1,CISH=1,CIT=1,CITED1=1,CITED2=1,CITED4=1,CIZ1=1,CKAP2=4,CKAP2L=1,CKAP4=1,CKAP5=1,CKB=2,CKLF=1,CKM=1,CKMT1A=1,CKMT2=1,CKS1B=1,CKS2=5,CLASP1=1,CLASP2=1,CLASRP=1,CLCA1=1,CLCA2=1,CLCA4=2,CLCC1=1,CLCF1=1,CLCN1=1,CLCN2=1,CLCN3=1,CLCN4=1,CLCN5=1,CLCN6=1,CLCN7=1,CLCNKA=1,CLDN1=1,CLDN10=1,CLDN11=1,CLDN12=1,CLDN14=1,CLDN15=1,CLDN16=1,CLDN17=2,CLDN18=2,CLDN19=1,CLDN2=1,CLDN22=1,CLDN23=1,CLDN3=1,CLDN4=1,CLDN5=1,CLDN7=1,CLDN9=1,CLDND1=3,CLDND2=1,CLEC10A=1,CLEC11A=1,CLEC12A=1,CLEC14A=1,CLEC16A=1,CLEC18A=1,CLEC19A=1,CLEC1B=1,CLEC2L=1,CLEC3A=1,CLEC3B=1,CLEC4F=12,CLEC4G=1,CLEC5A=1,CLEC6A=1,CLEC7A=1,CLEC9A=1,CLGN=1,CLHC1=1,CLIC1=1,CLIC2=1,CLIC3=1,CLIC4=6,CLIC5=1,CLIC6=1,CLINT1=4,CLIP1=2,CLIP2=1,CLIP3=1,CLIP4=2,CLK1=1,CLK2=1,CLK3=1,CLK4=1,CLMN=1,CLMP=1,CLN5=1,CLN8=1,CLNK=1,CLOCK=1,CLP1=2,CLPB=1,CLPS=1,CLPTM1=1,CLPTM1L=1,CLPX=1,CLRN1=1,CLRN2=1,CLRN3=1,CLSPN=1,CLSTN1=1,CLSTN2=1,CLSTN3=1,CLTA=1,CLTC=1,CLTCL1=1,CLUH=1,CLUL1=1,CLVS1=1,CLVS2=1,CLYBL=1,CMA1=2,CMAS=1,CMBL=2,CMC4=1,CMIP=1,CMKLR1=1,CMPK1=4,CMPK2=1,CMSS1=1,CMTM3=1,CMTM4=1,CMTM6=3,CMTM7=1,CMTM8=1,CMTR1=1,CMTR2=1,CMYA5=1,CNBD1=1,CNBD2=1,CNBP=5,CNDP1=1,CNEP1R1=3,CNFN=1,CNGA1=1,CNGA2=1,CNGA3=1,CNGA4=1,CNGB1=1,CNGB3=1,CNIH1=3,CNIH2=2,CNIH3=1,CNIH4=5,CNKSR1=1,CNKSR2=1,CNKSR3=1,CNMD=1,CNN1=1,CNN2=1,CNN3=9,CNNM1=1,CNNM2=1,CNNM3=1,CNNM4=1,CNOT10=1,CNOT11=2,CNOT2=1,CNOT3=1,CNOT4=1,CNOT6=1,CNOT6L=1,CNOT7=2,CNOT8=2,CNP=1,CNPPD1=1,CNPY1=1,CNPY2=2,CNPY3=1,CNPY4=1,CNR1=1,CNR2=1,CNRIP1=2,CNST=1,CNTD1=1,CNTD2=1,CNTF=1,CNTFR=1,CNTLN=1,CNTN1=1,CNTN3=1,CNTN4=1,CNTN5=1,CNTNAP1=1,CNTNAP2=1,CNTNAP4=1,CNTNAP5=1,CNTRL=1,CNTROB=1,COA4=1,COA6=3,COA7=1,COASY=1,COBL=1,COBLL1=1,COCH=1,COG1=1,COG2=1,COG3=1,COG4=1,COG5=2,COG7=1,COG8=1,COIL=1,COL11A1=1,COL12A1=1,COL13A1=1,COL14A1=1,COL15A1=1,COL16A1=1,COL17A1=1,COL1A1=1,COL1A2=1,COL21A1=1,COL22A1=1,COL24A1=1,COL25A1=1,COL27A1=1,COL28A1=1,COL2A1=1,COL3A1=1,COL4A1=1,COL4A2=1,COL4A3=1,COL4A3BP=1,COL4A4=1,COL4A5=1,COL4A6=1,COL5A1=1,COL5A2=1,COL5A3=1,COL6A3=1,COL6A5=1,COL6A6=1,COL7A1=1,COL8A1=2,COL8A2=1,COL9A1=1,COL9A2=1,COL9A3=1,COLEC10=1,COLEC11=1,COLEC12=1,COLGALT1=1,COLGALT2=1,COLQ=1,COMMD1=1,COMMD10=2,COMMD2=2,COMMD3=5,COMMD3-BMI1=1,COMMD5=1,COMMD6=2,COMMD7=3,COMMD8=5,COMMD9=1,COMT=1,COMTD1=1,COP1=1,COPA=2,COPB1=1,COPB2=1,COPE=1,COPG1=1,COPG2=1,COPS2=2,COPS3=1,COPS4=1,COPS5=1,COPS6=1,COPS7A=1,COPS7B=4,COPS8=10,COPS9=1,COPZ1=1,COPZ2=1,COQ10A=2,COQ10B=8,COQ2=1,COQ3=2,COQ5=1,COQ6=1,COQ7=1,COQ8A=1,COQ8B=1,COQ9=1,CORIN=1,CORO1A=1,CORO1B=1,CORO1C=2,CORO2A=2,CORO2B=1,CORO6=1,COTL1=2,COX10=2,COX11=2,COX14=1,COX15=1,COX17=1,COX18=1,COX19=2,COX20=1,COX4I1=3,COX4I2=1,COX5A=6,COX5B=1,COX6A1=1,COX6A2=1,COX6B2=1,COX7A2L=2,COX7B=2,COX7C=2,CP=1,CPA1=1,CPA2=1,CPA3=1,CPA4=1,CPA5=1,CPA6=1,CPB1=1,CPB2=1,CPD=1,CPE=1,CPEB1=1,CPEB2=1,CPEB3=1,CPEB4=1,CPED1=1,CPLX1=1,CPLX3=1,CPLX4=1,CPM=1,CPN1=1,CPN2=1,CPNE1=1,CPNE2=1,CPNE3=1,CPNE4=1,CPNE5=1,CPNE6=1,CPNE8=3,CPNE9=1,CPO=1,CPOX=1,CPPED1=2,CPQ=1,CPS1=1,CPSF1=1,CPSF2=2,CPSF3=1,CPSF6=1,CPSF7=2,CPT1A=1,CPT1B=1,CPT2=1,CPTP=1,CPVL=1,CPXCR1=1,CPXM1=1,CPXM2=1,CR1=2,CRABP1=1,CRABP2=1,CRACR2A=1,CRACR2B=1,CRADD=1,CRAMP1=1,CRB1=1,CRB2=1,CRB3=1,CREB1=1,CREB3=1,CREB3L1=1,CREB3L2=1,CREB3L3=1,CREB3L4=1,CREB5=1,CREBBP=1,CREBL2=1,CREBRF=1,CREBZF=1,CREG1=1,CRELD1=1,CRELD2=1,CREM=3,CRH=1,CRHBP=1,CRHR1=1,CRIM1=1,CRIP1=1,CRIP2=1,CRIP3=1,CRIPT=6,CRISP2=1,CRISPLD1=1,CRISPLD2=1,CRK=1,CRKL=2,CRLF3=4,CRLS1=4,CRMP1=1,CRNN=1,CROCC=1,CROT=2,CRTAC1=1,CRTAM=1,CRTAP=1,CRTC1=1,CRTC2=1,CRTC3=1,CRY1=1,CRY2=1,CRYAB=1,CRYBA1=1,CRYBA2=1,CRYBA4=1,CRYBB2=1,CRYBB3=1,CRYBG1=1,CRYBG2=1,CRYBG3=1,CRYGA=1,CRYGB=1,CRYGC=2,CRYGN=1,CRYGS=1,CRYL1=1,CRYM=1,CRYZ=2,CSDC2=1,CSDE1=5,CSE1L=1,CSF1=1,CSF1R=1,CSF2=1,CSF2RB=1,CSF3R=1,CSGALNACT1=1,CSGALNACT2=1,CSK=1,CSMD1=1,CSMD2=1,CSMD3=1,CSN2=1,CSNK1A1=3,CSNK1D=2,CSNK1E=1,CSNK1G1=4,CSNK1G2=1,CSNK1G3=2,CSNK2A1=1,CSNK2A2=1,CSNK2A3=4,CSNKA2IP=1,CSPG4=1,CSPG5=1,CSPP1=2,CSRNP1=1,CSRNP2=1,CSRNP3=1,CSRP2=1,CSRP3=1,CST3=1,CST7=1,CST8=1,CSTB=3,CSTF1=1,CSTF2=2,CSTF2T=1,CT83=1,CTC1=1,CTCF=1,CTCFL=1,CTDNEP1=3,CTDP1=1,CTDSP1=1,CTDSPL2=1,CTF1=1,CTGF=1,CTH=2,CTHRC1=1,CTIF=1,CTLA4=1,CTNNA1=1,CTNNA2=1,CTNNA3=1,CTNNAL1=4,CTNNB1=1,CTNNBIP1=1,CTNNBL1=3,CTNND1=1,CTNND2=1,CTPS1=4,CTPS2=1,CTR9=1,CTRB2=2,CTRL=1,CTSC=1,CTSD=1,CTSE=1,CTSF=1,CTSG=1,CTSK=1,CTSL=3,CTSO=1,CTSS=1,CTSV=1,CTSW=1,CTSZ=1,CTTN=1,CTTNBP2=1,CTTNBP2NL=1,CTU1=2,CTU2=1,CTXN1=1,CTXN2=1,CTXN3=1,CTXND1=1,CTXND2=1,CUEDC1=1,CUEDC2=1,CUL1=2,CUL2=4,CUL3=1,CUL4A=1,CUL4B=2,CUL5=3,CUL7=1,CUL9=1,CUTC=2,CUX1=1,CUX2=1,CWC15=4,CWC22=3,CWC25=1,CWC27=1,CWF19L1=1,CWF19L2=7,CWH43=2,CX3CR1=1,CXADR=1,CXCL1=1,CXCL10=1,CXCL12=1,CXCL14=1,CXCL17=1,CXCL2=1,CXCL5=1,CXCL8=1,CXCL9=1,CXCR1=1,CXCR3=1,CXCR4=1,CXCR5=1,CXCR6=1,CXXC1=2,CXXC5=1,CYB561=1,CYB561A3=1,CYB561D1=1,CYB561D2=1,CYB5B=3,CYB5D1=1,CYB5D2=1,CYB5R1=1,CYB5R2=1,CYB5R3=1,CYB5R4=1,CYB5RL=1,CYBA=1,CYBB=1,CYBRD1=1,CYC1=1,CYCS=2,CYFIP1=1,CYFIP2=1,CYGB=1,CYHR1=1,CYLC2=1,CYLD=1,CYP11A1=1,CYP11B1=1,CYP17A1=1,CYP1A1=1,CYP1A2=2,CYP1B1=2,CYP20A1=2,CYP24A1=1,CYP26A1=1,CYP26B1=1,CYP26C1=1,CYP27B1=1,CYP27C1=1,CYP2A13=1,CYP2C18=3,CYP2C19=3,CYP2C9=1,CYP2D6=5,CYP2E1=1,CYP2J2=7,CYP2R1=1,CYP2U1=1,CYP39A1=1,CYP3A4=2,CYP3A7-CYP3A51P=1,CYP46A1=1,CYP4A11=1,CYP4F2=4,CYP4F22=1,CYP4V2=1,CYP4X1=1,CYP51A1=2,CYP7A1=1,CYP7B1=1,CYR61=1,CYSLTR1=1,CYSLTR2=1,CYSRT1=1,CYSTM1=2,CYTH3=2,CYTH4=1,CYTIP=1,CYTL1=1,CYYR1=1,DAAM1=1,DAAM2=1,DAB1=2,DAB2=8,DAB2IP=1,DACH1=1,DACT1=1,DACT2=1,DACT3=1,DAD1=1,DAG1=1,DAGLA=1,DAGLB=1,DALRD3=1,DAO=1,DAP=2,DAP3=1,DAPK1=1,DAPK3=1,DAPL1=1,DAPP1=1,DARS=2,DARS2=1,DAXX=1,DAZ1=1,DAZAP1=1,DAZAP2=3,DBF4=2,DBF4B=1,DBH=1,DBI=2,DBN1=1,DBNDD1=1,DBNDD2=1,DBNL=1,DBP=1,DBR1=1,DBT=3,DBX1=1,DBX2=1,DCAF1=1,DCAF10=1,DCAF11=1,DCAF12=5,DCAF12L2=2,DCAF13=1,DCAF15=1,DCAF16=2,DCAF17=1,DCAF5=2,DCAF7=2,DCAF8=1,DCAF8L1=1,DCAKD=1,DCBLD1=1,DCBLD2=1,DCC=1,DCDC1=2,DCDC2=3,DCDC2B=1,DCDC2C=1,DCK=3,DCLK1=1,DCLK2=1,DCLK3=1,DCLRE1A=1,DCLRE1B=2,DCLRE1C=1,DCN=2,DCP1B=1,DCP2=2,DCPS=1,DCST1=1,DCST2=1,DCSTAMP=1,DCT=1,DCTN1=1,DCTN2=1,DCTN3=3,DCTN4=2,DCTN5=1,DCTN6=2,DCUN1D1=4,DCUN1D2=1,DCUN1D3=3,DCUN1D5=3,DCX=1,DCXR=1,DDA1=1,DDAH1=1,DDAH2=1,DDB1=1,DDC=1,DDHD1=1,DDHD2=1,DDI2=1,DDIAS=1,DDIT4=1,DDIT4L=1,DDN=1,DDO=1,DDOST=1,DDR2=1,DDRGK1=2,DDT=1,DDX1=1,DDX10=1,DDX17=1,DDX18=4,DDX19A=2,DDX20=2,DDX21=2,DDX23=2,DDX24=1,DDX25=1,DDX27=1,DDX28=1,DDX31=1,DDX39A=1,DDX3X=2,DDX4=1,DDX41=2,DDX42=1,DDX43=1,DDX46=1,DDX47=2,DDX49=1,DDX5=4,DDX50=1,DDX51=1,DDX52=1,DDX54=1,DDX55=1,DDX56=1,DDX58=1,DDX59=1,DDX6=1,DDX60=1,DEAF1=1,DECR2=1,DEDD=1,DEDD2=1,DEF6=1,DEFB107A=1,DEFB110=1,DEFB113=1,DEFB116=1,DEFB119=1,DEFB123=1,DEFB124=1,DEFB127=1,DEFB133=1,DEGS1=4,DEGS2=1,DEK=3,DENND1A=1,DENND1B=1,DENND2A=2,DENND2C=1,DENND2D=1,DENND3=1,DENND4A=1,DENND4B=1,DENND4C=1,DENND5A=2,DENND6A=1,DENND6B=1,DENR=2,DEPDC1=1,DEPDC4=1,DEPDC5=1,DEPDC7=3,DEPP1=1,DEPTOR=2,DERA=2,DERL1=1,DERL2=3,DERL3=1,DES=5,DESI1=1,DESI2=3,DET1=3,DEXI=1,DGAT1=1,DGAT2=1,DGCR2=1,DGCR8=1,DGKA=1,DGKB=1,DGKD=1,DGKE=1,DGKG=1,DGKH=1,DGKI=1,DGKQ=1,DGKZ=1,DGUOK=1,DHCR24=1,DHDDS=1,DHFR=1,DHH=1,DHODH=1,DHRS1=1,DHRS11=1,DHRS13=1,DHRS3=1,DHRS7=1,DHRS7B=1,DHRS7C=1,DHRS9=1,DHTKD1=1,DHX15=1,DHX16=1,DHX29=1,DHX33=1,DHX34=1,DHX35=1,DHX36=1,DHX37=1,DHX38=1,DHX40=1,DHX58=1,DHX8=1,DHX9=1,DIAPH1=1,DIAPH2=1,DIAPH3=1,DICER1=1,DIDO1=1,DIEXF=2,DIMT1=3,DIO2=1,DIO3=1,DIP2B=1,DIP2C=1,DIRAS1=1,DIRAS2=1,DIRAS3=1,DIRC2=1,DIS3=1,DIS3L2=1,DISP1=1,DISP2=1,DISP3=1,DIXDC1=1,DKC1=2,DKK1=1,DKK2=1,DKK3=1,DKK4=1,DLC1=1,DLD=2,DLEC1=1,DLEU7=1,DLG1=2,DLG2=1,DLG3=1,DLG4=1,DLG5=3,DLGAP1=1,DLGAP2=1,DLGAP3=1,DLGAP4=2,DLGAP5=2,DLK2=1,DLL1=1,DLL3=1,DLL4=1,DLX1=1,DLX2=1,DLX3=1,DLX4=1,DLX5=1,DLX6=1,DMAC1=1,DMAP1=1,DMBT1=4,DMBX1=1,DMC1=1,DMD=1,DMP1=1,DMPK=1,DMRT1=1,DMRT2=1,DMRT3=1,DMRTA1=1,DMRTA2=1,DMRTB1=1,DMRTC1=1,DMRTC2=1,DMTF1=1,DMTN=1,DMWD=1,DMXL1=1,DMXL2=1,DNAAF1=1,DNAAF2=1,DNAAF3=1,DNAAF4=1,DNAAF5=1,DNAH1=1,DNAH10=1,DNAH11=1,DNAH12=1,DNAH17=1,DNAH2=1,DNAH3=1,DNAH5=1,DNAH7=1,DNAH8=1,DNAH9=1,DNAI1=1,DNAI2=1,DNAJA1=8,DNAJA2=4,DNAJA3=1,DNAJA4=1,DNAJB1=1,DNAJB11=1,DNAJB12=1,DNAJB13=1,DNAJB14=1,DNAJB2=1,DNAJB4=1,DNAJB5=1,DNAJB6=1,DNAJB8=1,DNAJB9=1,DNAJC1=1,DNAJC10=1,DNAJC12=1,DNAJC13=1,DNAJC14=1,DNAJC15=3,DNAJC16=2,DNAJC18=1,DNAJC19=2,DNAJC2=3,DNAJC21=1,DNAJC22=1,DNAJC25=2,DNAJC27=1,DNAJC28=1,DNAJC3=2,DNAJC30=1,DNAJC5=1,DNAJC5B=1,DNAJC5G=1,DNAJC7=2,DNAJC8=2,DNAJC9=2,DNAL1=1,DNAL4=1,DNALI1=1,DNASE1=1,DNASE1L1=1,DNASE1L2=1,DNASE1L3=1,DNASE2=1,DNASE2B=1,DNER=1,DNHD1=1,DNLZ=1,DNM1=1,DNM1L=2,DNM2=1,DNM3=1,DNMBP=1,DNMT3A=2,DNMT3B=1,DNMT3L=1,DNPH1=1,DNTT=1,DNTTIP1=2,DNTTIP2=2,DOC2A=1,DOC2B=1,DOCK1=1,DOCK10=1,DOCK11=1,DOCK2=1,DOCK3=1,DOCK4=1,DOCK5=1,DOCK6=1,DOCK7=1,DOCK9=1,DOHH=1,DOK1=1,DOK2=1,DOK3=1,DOK4=1,DOK5=1,DOK6=1,DOK7=1,DOLK=1,DOLPP1=1,DONSON=4,DOPEY1=1,DOPEY2=1,DOT1L=1,DPAGT1=1,DPCD=1,DPEP1=1,DPEP3=1,DPF1=1,DPF2=2,DPF3=1,DPH1=1,DPH3=4,DPH5=1,DPH6=1,DPH7=1,DPM1=1,DPM2=1,DPM3=1,DPP3=1,DPP4=1,DPP6=1,DPP7=1,DPP8=1,DPPA2=3,DPPA5=5,DPRX=2,DPT=1,DPY19L1=1,DPY19L3=2,DPY19L4=1,DPY30=3,DPYD=1,DPYS=1,DPYSL2=1,DPYSL3=1,DPYSL4=1,DPYSL5=1,DQX1=1,DR1=1,DRAM1=1,DRAM2=5,DRAP1=1,DRAXIN=1,DRC1=2,DRD1=1,DRD2=1,DRD3=1,DRD5=1,DRG2=1,DRGX=1,DROSHA=1,DRP2=1,DSC1=1,DSC2=2,DSC3=1,DSCAM=1,DSCAML1=1,DSCC1=1,DSCR3=1,DSE=3,DSEL=1,DSG1=1,DSG2=1,DSG3=1,DSG4=1,DSN1=1,DSP=1,DSPP=1,DST=1,DSTN=8,DSTYK=1,DTD1=1,DTHD1=1,DTL=1,DTNA=1,DTNB=3,DTWD1=1,DTWD2=2,DTX1=1,DTX3=1,DTX3L=1,DTX4=1,DTYMK=1,DUOX1=1,DUOX2=1,DUOXA1=1,DUOXA2=1,DUPD1=1,DUS1L=1,DUS4L=3,DUSP1=1,DUSP10=1,DUSP11=2,DUSP12=1,DUSP13=1,DUSP14=1,DUSP15=1,DUSP16=2,DUSP18=2,DUSP19=1,DUSP22=1,DUSP23=3,DUSP26=1,DUSP27=1,DUSP28=1,DUSP3=1,DUSP4=1,DUSP5=2,DUSP6=1,DUSP7=1,DUSP8=1,DUSP9=1,DUT=6,DVL1=1,DVL2=1,DVL3=1,DXO=1,DYDC1=1,DYDC2=1,DYM=1,DYNAP=1,DYNC1H1=1,DYNC1I1=1,DYNC1I2=1,DYNC1LI1=2,DYNC1LI2=1,DYNC2H1=1,DYNC2LI1=2,DYNLL1=5,DYNLL2=1,DYNLRB1=5,DYNLT3=1,DYRK1A=1,DYRK1B=1,DYRK2=1,DYRK3=1,DYSF=1,DYTN=1,DZANK1=1,DZIP1=1,DZIP1L=1,DZIP3=1,E2F1=1,E2F2=1,E2F3=3,E2F4=1,E2F5=2,E2F7=1,E2F8=1,E4F1=1,EAF1=5,EAF2=1,EBAG9=14,EBF1=1,EBF2=1,EBF3=1,EBF4=1,EBNA1BP2=1,EBP=1,EBPL=1,ECD=1,ECE1=1,ECE2=1,ECEL1=1,ECHDC1=1,ECHDC3=1,ECHS1=2,ECI1=3,ECI2=1,ECM1=1,ECM2=1,ECPAS=1,ECSCR=1,ECT2=2,ECT2L=1,EDA=1,EDAR=1,EDARADD=1,EDC3=2,EDC4=1,EDEM1=1,EDEM2=1,EDEM3=1,EDF1=1,EDIL3=1,EDN1=1,EDN2=1,EDN3=1,EDNRA=1,EDNRB=1,EDRF1=1,EEA1=1,EED=3,EEF1A1=5,EEF1A2=1,EEF1AKMT1=1,EEF1AKMT2=3,EEF1AKMT3=1,EEF1AKMT4=1,EEF1B2=3,EEF1D=1,EEF1E1=3,EEF1G=2,EEF2=2,EEF2K=1,EEFSEC=1,EEPD1=1,EFCAB1=1,EFCAB11=1,EFCAB12=1,EFCAB13=1,EFCAB14=3,EFCAB2=1,EFCAB3=1,EFCAB6=1,EFCAB7=1,EFCAB9=1,EFCC1=1,EFEMP1=1,EFEMP2=1,EFHB=1,EFHC1=1,EFHC2=1,EFHD1=4,EFHD2=1,EFL1=2,EFNA1=1,EFNA3=1,EFNA4=1,EFNA5=1,EFNB1=1,EFNB2=1,EFNB3=1,EFR3A=3,EFR3B=1,EFS=1,EFTUD2=1,EGF=1,EGFL6=1,EGFL7=1,EGFL8=1,EGFR=1,EGLN1=1,EGLN2=1,EGLN3=1,EGR1=1,EGR2=1,EGR3=1,EGR4=1,EHBP1=1,EHBP1L1=1,EHD1=1,EHD2=1,EHD3=1,EHD4=1,EHF=1,EHMT1=1,EID3=1,EIF1=11,EIF1AD=1,EIF1AX=1,EIF1B=6,EIF2AK2=2,EIF2AK3=1,EIF2AK4=1,EIF2B1=2,EIF2B2=1,EIF2B3=1,EIF2B5=1,EIF2D=2,EIF2S1=2,EIF2S2=1,EIF2S3=1,EIF3A=1,EIF3B=1,EIF3CL=1,EIF3D=1,EIF3E=3,EIF3F=2,EIF3H=3,EIF3I=2,EIF3J=3,EIF3K=1,EIF4A2=7,EIF4A3=1,EIF4B=1,EIF4E=1,EIF4E1B=1,EIF4E2=3,EIF4E3=1,EIF4EBP1=1,EIF4EBP2=1,EIF4EBP3=1,EIF4ENIF1=2,EIF4G1=1,EIF4G2=2,EIF4G3=1,EIF4H=1,EIF5=6,EIF5A=1,EIF5A2=6,EIF5B=1,EIF6=1,EIPR1=1,ELAC1=1,ELAC2=1,ELANE=1,ELAVL1=2,ELAVL2=2,ELAVL4=1,ELF1=1,ELF2=2,ELF3=1,ELF4=1,ELF5=1,ELFN1=1,ELFN2=1,ELK1=1,ELK3=1,ELK4=1,ELL2=1,ELL3=1,ELMO1=1,ELMO2=1,ELMO3=1,ELMOD1=1,ELMOD2=1,ELMSAN1=1,ELN=1,ELOA=3,ELOB=1,ELOC=2,ELOF1=2,ELOVL1=1,ELOVL2=1,ELOVL3=1,ELOVL4=1,ELOVL5=2,ELOVL6=3,ELOVL7=2,ELP1=1,ELP2=1,ELP3=2,ELP4=1,ELP5=1,ELP6=1,ELSPBP1=1,EMB=1,EMC1=1,EMC2=3,EMC3=1,EMC4=5,EMC6=1,EMC7=1,EMC8=2,EMC9=1,EMCN=1,EME1=1,EME2=1,EMG1=1,EMID1=1,EMILIN1=1,EMILIN2=1,EMILIN3=1,EML1=1,EML2=1,EML3=1,EML4=2,EML5=1,EML6=1,EMP1=1,EMP2=1,EMSY=1,EMX2=1,EN1=1,EN2=1,ENAH=1,ENAM=1,ENC1=1,ENDOG=2,ENDOU=1,ENG=1,ENGASE=1,ENHO=1,ENKD1=1,ENKUR=1,ENO1=3,ENO2=1,ENO3=1,ENO4=1,ENOPH1=3,ENOSF1=2,ENOX1=1,ENOX2=1,ENPEP=1,ENPP1=1,ENPP2=1,ENPP4=1,ENPP5=1,ENPP6=1,ENPP7=1,ENSA=1,ENTHD1=1,ENTPD1=2,ENTPD2=1,ENTPD3=1,ENTPD4=1,ENTPD5=1,ENTPD6=1,ENTPD7=1,ENTPD8=1,ENY2=5,EOMES=1,EP300=2,EP400=1,EPAS1=1,EPB41=1,EPB41L1=2,EPB41L2=1,EPB41L3=1,EPB41L4A=1,EPB41L4B=1,EPB41L5=2,EPB42=1,EPC1=1,EPC2=1,EPCAM=2,EPDR1=1,EPG5=1,EPGN=1,EPHA1=1,EPHA10=1,EPHA2=1,EPHA3=1,EPHA4=1,EPHA5=1,EPHA6=1,EPHA7=1,EPHA8=1,EPHB1=1,EPHB3=1,EPHB4=1,EPHX1=1,EPHX2=1,EPHX3=1,EPHX4=1,EPM2AIP1=1,EPN1=1,EPN3=1,EPO=1,EPOP=1,EPPIN=2,EPPK1=1,EPRS=1,EPS15=1,EPS8=1,EPX=1,EPYC=1,EQTN=1,ERAL1=1,ERAP1=1,ERAP2=1,ERAS=1,ERBB2=1,ERBB3=1,ERBB4=1,ERBIN=1,ERC1=1,ERC2=1,ERCC1=1,ERCC2=1,ERCC4=1,ERCC5=1,ERCC6=1,ERCC6L2=1,EREG=1,ERF=1,ERG=1,ERGIC1=1,ERGIC2=1,ERGIC3=1,ERH=4,ERI2=1,ERI3=1,ERICH1=1,ERICH2=1,ERICH3=1,ERICH5=1,ERICH6=1,ERLEC1=1,ERLIN1=1,ERLIN2=1,ERMAP=1,ERMARD=1,ERMP1=1,ERN1=1,ERO1A=1,ERO1B=1,ERP27=1,ERP29=1,ERP44=2,ERRFI1=7,ESAM=1,ESCO1=1,ESCO2=1,ESD=7,ESF1=2,ESM1=1,ESPN=1,ESR1=1,ESR2=1,ESRP1=3,ESRP2=1,ESRRA=1,ESS2=1,ESYT1=1,ESYT2=1,ESYT3=1,ETAA1=1,ETF1=16,ETFB=1,ETFDH=2,ETNK1=1,ETNK2=1,ETS1=1,ETS2=1,ETV1=1,ETV3=1,ETV3L=1,ETV4=1,ETV5=1,ETV6=1,ETV7=1,EURL=3,EVA1A=1,EVA1C=1,EVC=1,EVI2A=1,EVI5=1,EVI5L=1,EVPL=1,EVX1=1,EVX2=1,EWSR1=2,EXD1=1,EXD2=1,EXO1=1,EXO5=1,EXOC1=1,EXOC1L=1,EXOC2=2,EXOC3=1,EXOC3L1=1,EXOC3L2=1,EXOC3L4=1,EXOC4=1,EXOC5=2,EXOC6=1,EXOC6B=1,EXOC7=1,EXOC8=1,EXOSC1=3,EXOSC10=1,EXOSC2=2,EXOSC3=1,EXOSC4=1,EXOSC5=1,EXOSC6=1,EXOSC7=1,EXOSC9=2,EXPH5=1,EXT1=1,EXT2=1,EXTL1=1,EXTL2=1,EXTL3=1,EYA1=1,EYA2=1,EYA3=1,EYA4=1,EZH1=1,EZH2=2,EZR=1,F10=1,F11=1,F12=1,F13A1=1,F13B=1,F2=1,F2RL1=1,F2RL2=1,F3=1,F5=1,F8=1,F8A1=1,F9=1,FA2H=1,FAAH=1,FAAP24=2,FABP2=1,FABP3=2,FABP4=1,FABP5=2,FABP6=1,FABP7=1,FADD=1,FADS6=1,FAF1=1,FAF2=1,FAH=1,FAHD1=1,FAHD2B=1,FAIM2=1,FAM102A=1,FAM102B=1,FAM103A1=2,FAM104A=2,FAM105A=1,FAM107A=1,FAM107B=1,FAM109A=1,FAM109B=1,FAM110A=1,FAM110B=1,FAM110C=1,FAM110D=1,FAM111A=1,FAM114A1=1,FAM114A2=1,FAM117A=1,FAM117B=1,FAM118A=1,FAM118B=1,FAM120A=1,FAM120B=3,FAM120C=1,FAM122A=1,FAM122B=1,FAM124B=1,FAM126A=1,FAM126B=1,FAM129A=1,FAM129B=1,FAM129C=1,FAM131A=1,FAM131C=1,FAM133B=1,FAM135A=1,FAM135B=1,FAM136A=4,FAM13B=1,FAM149B1=1,FAM151A=1,FAM151B=2,FAM155A=1,FAM155B=1,FAM160A1=1,FAM160A2=1,FAM160B1=1,FAM161B=1,FAM162A=1,FAM162B=1,FAM163A=1,FAM163B=1,FAM166A=1,FAM166B=1,FAM167A=1,FAM167B=1,FAM168A=1,FAM168B=5,FAM169A=1,FAM169B=1,FAM170A=1,FAM170B=1,FAM171A1=1,FAM171A2=1,FAM171B=1,FAM172A=1,FAM173A=1,FAM174A=2,FAM177B=1,FAM178B=1,FAM180A=1,FAM180B=1,FAM181A=1,FAM181B=1,FAM183A=1,FAM184A=1,FAM184B=1,FAM186A=1,FAM186B=1,FAM187B=1,FAM189A1=1,FAM189A2=1,FAM189B=1,FAM192A=1,FAM193A=1,FAM193B=2,FAM198A=1,FAM198B=1,FAM199X=1,FAM19A1=1,FAM19A2=1,FAM19A3=1,FAM19A4=1,FAM200A=1,FAM204A=2,FAM206A=2,FAM208A=1,FAM208B=1,FAM209B=1,FAM20B=4,FAM20C=1,FAM210A=4,FAM210B=1,FAM212A=1,FAM212B=1,FAM213A=1,FAM214B=1,FAM216B=1,FAM217A=2,FAM217B=2,FAM219A=1,FAM221A=2,FAM222A=1,FAM222B=1,FAM227A=1,FAM228A=1,FAM229A=1,FAM229B=1,FAM234A=1,FAM234B=1,FAM237A=1,FAM237B=1,FAM240B=1,FAM32A=1,FAM35A=1,FAM3B=1,FAM3C=1,FAM43A=1,FAM43B=1,FAM45A=1,FAM46A=1,FAM47E=2,FAM49B=5,FAM50A=2,FAM53B=2,FAM53C=2,FAM69A=1,FAM69B=1,FAM69C=1,FAM71A=3,FAM71B=2,FAM71C=1,FAM71D=1,FAM71E1=1,FAM71F1=1,FAM71F2=1,FAM72C=1,FAM76A=2,FAM76B=2,FAM78A=1,FAM78B=1,FAM81A=1,FAM81B=1,FAM83A=1,FAM83B=1,FAM83C=1,FAM83D=1,FAM83E=1,FAM83F=1,FAM83G=1,FAM83H=1,FAM84A=1,FAM84B=1,FAM89A=1,FAM89B=2,FAM8A1=1,FAM91A1=2,FAM92A=1,FAM92B=1,FAM96A=3,FAM96B=1,FAM98A=1,FAM98B=2,FAM98C=1,FAN1=1,FANCB=1,FANCC=1,FANCD2=1,FANCD2OS=1,FANCE=1,FANCF=1,FANCG=1,FANCI=1,FANCL=2,FANCM=1,FANK1=1,FAP=1,FAR1=1,FARP1=1,FARS2=1,FARSA=1,FARSB=3,FAS=1,FASLG=1,FASN=1,FASTK=1,FASTKD1=1,FASTKD2=1,FASTKD5=1,FAT3=1,FAU=5,FAXC=2,FAXDC2=1,FBL=1,FBLIM1=1,FBLL1=1,FBLN1=1,FBLN2=1,FBLN5=1,FBN1=1,FBN2=1,FBN3=1,FBP1=1,FBP2=1,FBRS=1,FBRSL1=1,FBXL12=1,FBXL13=1,FBXL15=1,FBXL16=1,FBXL17=1,FBXL18=1,FBXL19=1,FBXL2=1,FBXL20=1,FBXL22=1,FBXL3=1,FBXL4=1,FBXL5=1,FBXL6=2,FBXL7=1,FBXO10=1,FBXO16=1,FBXO17=1,FBXO18=1,FBXO2=1,FBXO21=1,FBXO22=1,FBXO28=3,FBXO3=2,FBXO30=1,FBXO32=1,FBXO33=4,FBXO34=3,FBXO36=1,FBXO38=1,FBXO39=1,FBXO4=1,FBXO40=1,FBXO41=1,FBXO42=1,FBXO44=1,FBXO45=3,FBXO46=1,FBXO47=1,FBXO48=1,FBXO5=1,FBXO6=1,FBXO7=1,FBXO8=4,FBXO9=1,FBXW10=1,FBXW11=1,FBXW2=4,FBXW4=1,FBXW5=1,FBXW7=1,FBXW8=1,FCER1A=1,FCER1G=1,FCF1=2,FCGBP=1,FCGR1A=1,FCGR3A=1,FCHO1=1,FCHO2=1,FCHSD1=1,FCHSD2=1,FCN1=1,FCN2=1,FCN3=1,FCRL3=1,FCRL4=1,FCRL5=1,FCRL6=2,FCRLA=1,FCRLB=1,FDFT1=1,FDX1=2,FDXACB1=1,FDXR=1,FEM1A=2,FEM1B=1,FEM1C=1,FEN1=1,FER=1,FER1L6=1,FERD3L=1,FERMT1=1,FERMT2=2,FETUB=1,FEV=1,FEZ1=1,FEZ2=1,FEZF1=1,FEZF2=1,FFAR1=1,FFAR2=1,FFAR3=2,FGA=1,FGD1=1,FGD2=1,FGD4=1,FGD5=1,FGF1=1,FGF10=1,FGF11=1,FGF12=2,FGF13=1,FGF14=1,FGF16=1,FGF17=1,FGF18=1,FGF19=1,FGF2=1,FGF20=1,FGF21=1,FGF23=1,FGF4=1,FGF5=1,FGF6=1,FGF8=1,FGF9=1,FGFBP3=1,FGFR1=1,FGFR1OP=1,FGFR1OP2=4,FGFR2=1,FGFR3=1,FGFR4=1,FGFRL1=1,FGG=1,FGGY=1,FGL1=1,FGR=1,FH=1,FHAD1=1,FHDC1=1,FHIT=1,FHL1=3,FHL3=1,FHL5=1,FHOD1=1,FHOD3=1,FIBCD1=1,FIBIN=1,FIBP=1,FICD=1,FIG4=1,FIGLA=3,FIGNL1=1,FILIP1=1,FIP1L1=1,FITM1=1,FITM2=1,FJX1=1,FKBP10=1,FKBP11=2,FKBP14=1,FKBP15=1,FKBP1A=7,FKBP1B=1,FKBP1C=5,FKBP2=2,FKBP3=5,FKBP4=1,FKBP5=2,FKBP7=2,FKBP8=1,FKBPL=1,FKRP=1,FKTN=1,FLAD1=1,FLCN=1,FLG=1,FLI1=1,FLII=1,FLNA=1,FLNB=1,FLNC=1,FLOT1=1,FLOT2=1,FLRT2=1,FLRT3=1,FLT1=1,FLT3=1,FLT4=1,FLVCR1=1,FLVCR2=1,FLYWCH1=1,FMC1=2,FMN1=1,FMN2=2,FMNL1=1,FMNL2=1,FMNL3=1,FMO1=1,FMO2=1,FMO4=1,FMO5=3,FMOD=1,FMR1=1,FN1=1,FN3K=1,FN3KRP=2,FNBP1=1,FNBP1L=1,FNBP4=1,FNDC1=1,FNDC10=1,FNDC11=1,FNDC3A=2,FNDC3B=1,FNDC4=1,FNDC5=1,FNDC7=1,FNDC8=1,FNDC9=1,FNIP1=1,FNIP2=1,FNTA=3,FNTB=1,FOCAD=1,FOLR1=1,FOPNL=4,FOS=1,FOSL1=1,FOSL2=1,FOXA1=1,FOXA2=1,FOXA3=1,FOXB1=1,FOXB2=1,FOXC1=1,FOXC2=1,FOXD1=1,FOXD2=1,FOXD3=1,FOXE1=1,FOXF2=1,FOXG1=1,FOXH1=3,FOXI1=1,FOXI2=1,FOXI3=3,FOXJ1=1,FOXJ2=1,FOXJ3=2,FOXK1=1,FOXK2=2,FOXL1=1,FOXL2=1,FOXM1=2,FOXN1=1,FOXN2=1,FOXN3=1,FOXN4=1,FOXO1=2,FOXO3=1,FOXO4=1,FOXO6=1,FOXP1=1,FOXP3=1,FOXP4=1,FOXR1=2,FOXR2=1,FOXRED2=1,FOXS1=1,FPGS=1,FPGT=1,FPR1=1,FPR2=1,FRA10AC1=2,FRAT1=1,FRAT2=1,FREM1=1,FREM2=1,FREM3=1,FRK=1,FRMD1=1,FRMD3=1,FRMD4B=2,FRMD5=1,FRMD6=1,FRMD7=1,FRMD8=2,FRMPD3=1,FRMPD4=1,FRRS1=1,FRRS1L=2,FRS2=1,FRS3=1,FRY=1,FRYL=1,FRZB=1,FSBP=1,FSCB=1,FSCN1=1,FSCN2=1,FSCN3=1,FSD1=1,FSD1L=1,FSD2=1,FSHB=1,FSHR=1,FSIP1=1,FST=2,FSTL1=1,FSTL3=1,FSTL4=1,FSTL5=1,FTCD=1,FTCDNL1=1,FTH1=32,FTL=18,FTMT=1,FTO=1,FTSJ3=2,FUBP1=2,FUBP3=2,FUCA1=1,FUCA2=1,FUK=1,FUNDC1=3,FUNDC2=2,FUOM=1,FURIN=1,FUS=2,FUT1=1,FUT10=1,FUT11=1,FUT2=1,FUT4=1,FUT5=1,FUT7=1,FUT8=1,FUT9=1,FXR1=2,FXR2=1,FXYD1=1,FYB1=1,FYB2=1,FYCO1=1,FYN=2,FYTTD1=5,FZD1=1,FZD10=1,FZD2=1,FZD3=1,FZD4=1,FZD5=1,FZD6=3,FZD7=1,FZD8=1,FZD9=1,FZR1=1,G0S2=1,G2E3=10,G3BP1=3,G3BP2=8,G6PC=1,G6PC2=1,G6PC3=1,G6PD=1,GAA=1,GAB1=1,GAB2=1,GAB3=1,GABARAP=3,GABARAPL1=1,GABARAPL2=7,GABBR1=1,GABBR2=1,GABPA=1,GABPB1=1,GABPB2=2,GABRA1=1,GABRA2=1,GABRA3=1,GABRA5=1,GABRA6=1,GABRB1=1,GABRB2=1,GABRB3=1,GABRG1=1,GABRG2=1,GABRG3=2,GABRP=1,GABRQ=1,GABRR1=1,GABRR2=1,GABRR3=1,GAD1=1,GAD2=1,GADD45A=1,GADD45B=2,GADD45G=1,GADD45GIP1=1,GADL1=2,GAL3ST1=1,GAL3ST3=1,GAL3ST4=1,GALC=1,GALE=1,GALK1=1,GALM=2,GALNT1=3,GALNT10=1,GALNT11=5,GALNT12=1,GALNT13=1,GALNT14=1,GALNT16=1,GALNT17=1,GALNT18=1,GALNT2=1,GALNT3=1,GALNT5=1,GALNT6=1,GALNT7=1,GALNT8=1,GALNT9=1,GALNTL5=1,GALNTL6=1,GALR1=1,GALR2=1,GALR3=1,GALT=1,GAMT=1,GAN=1,GANAB=1,GAP43=2,GAPDHS=1,GAPT=1,GAPVD1=1,GAR1=2,GAREM1=1,GAREM2=1,GARNL3=1,GARS=1,GART=1,GAS1=1,GAS2=1,GAS2L1=1,GAS2L2=1,GAS2L3=1,GAS6=1,GAS7=1,GAST=1,GATA1=1,GATA2=1,GATA3=1,GATA4=1,GATA5=1,GATA6=1,GATAD1=1,GATAD2B=1,GATB=1,GATC=1,GATD1=1,GATD3A=1,GATM=1,GBA2=1,GBA3=1,GBE1=1,GBF1=1,GBP2=1,GBP4=1,GBP5=1,GBP6=3,GBX1=1,GBX2=1,GC=1,GCA=1,GCAT=1,GCC1=2,GCC2=1,GCFC2=1,GCG=1,GCGR=1,GCH1=1,GCK=1,GCLC=1,GCLM=1,GCM1=1,GCM2=1,GCN1=1,GCNA=3,GCNT1=2,GCNT2=2,GCNT3=1,GCNT4=1,GCNT7=1,GCSAML=1,GDA=1,GDAP1=1,GDAP1L1=1,GDAP2=1,GDE1=1,GDF10=5,GDF11=1,GDF15=1,GDF2=5,GDF3=3,GDF5=1,GDF6=1,GDF7=1,GDF9=1,GDI2=2,GDNF=1,GDPD2=1,GDPD3=1,GDPD5=1,GDPGP1=1,GEM=1,GEMIN2=2,GEMIN4=1,GEMIN5=2,GEMIN6=2,GEMIN7=2,GEMIN8=1,GEN1=1,GET4=2,GFAP=1,GFER=1,GFI1=1,GFI1B=1,GFM1=1,GFM2=1,GFOD2=1,GFPT1=1,GFPT2=1,GFRA1=1,GFRA3=1,GFRA4=1,GFRAL=1,GFY=1,GGA1=1,GGCT=3,GGH=2,GGN=1,GGNBP2=1,GGPS1=2,GGT5=1,GGT6=1,GGT7=1,GHDC=1,GHITM=11,GHR=1,GHRH=1,GHRHR=1,GHSR=1,GID4=1,GID8=1,GIF=1,GIGYF1=1,GIGYF2=1,GIMAP7=1,GIMD1=1,GIN1=1,GINM1=1,GINS1=1,GINS2=3,GINS3=1,GINS4=1,GIP=1,GIPC2=1,GIPC3=1,GIPR=1,GIT1=1,GIT2=1,GJA1=2,GJA10=1,GJA5=1,GJA8=1,GJA9=1,GJB1=1,GJB2=1,GJB6=1,GJB7=1,GJC1=1,GJC2=1,GJC3=3,GJD2=1,GJD3=1,GK2=1,GKAP1=2,GKN1=1,GKN2=1,GKN3P=1,GLA=1,GLB1L2=1,GLB1L3=1,GLCCI1=1,GLCE=1,GLDC=1,GLDN=1,GLE1=1,GLG1=1,GLI1=1,GLI3=2,GLIPR1=1,GLIPR1L2=1,GLIPR2=2,GLIS1=1,GLIS2=1,GLIS3=1,GLMN=4,GLO1=10,GLOD4=1,GLOD5=1,GLP1R=1,GLP2R=1,GLRA1=1,GLRA2=1,GLRA3=1,GLRB=1,GLRX=2,GLRX2=2,GLRX3=1,GLRX5=1,GLS=2,GLS2=1,GLT1D1=2,GLT6D1=2,GLT8D1=1,GLT8D2=1,GLTP=2,GLTPD2=1,GLUD1=1,GLUD2=4,GLUL=7,GLYAT=4,GLYATL3=1,GLYCTK=1,GM2A=1,GMCL1=2,GMDS=1,GMEB1=1,GMEB2=1,GMFB=3,GMIP=1,GML=1,GMNC=1,GMNN=1,GMPPA=1,GMPPB=1,GMPR=1,GMPR2=1,GMPS=1,GNA11=1,GNA12=4,GNA13=1,GNA14=1,GNAI1=1,GNAI2=2,GNAI3=1,GNAL=1,GNAO1=1,GNAQ=1,GNAS=6,GNAT1=1,GNAT2=1,GNAZ=1,GNB1=2,GNB1L=1,GNB2=1,GNB3=1,GNB4=3,GNB5=1,GNE=1,GNG10=1,GNG11=1,GNG12=2,GNG13=1,GNG3=1,GNG4=1,GNG5=6,GNG7=1,GNG8=1,GNGT1=1,GNGT2=1,GNL2=2,GNL3=1,GNL3L=1,GNMT=1,GNPAT=1,GNPDA1=7,GNPDA2=1,GNPNAT1=4,GNRHR=1,GNS=1,GOLGA1=1,GOLGA3=1,GOLGA4=1,GOLGA5=1,GOLGA7=5,GOLGA7B=1,GOLIM4=1,GOLM1=1,GOLPH3=1,GOLPH3L=3,GOLT1A=1,GOLT1B=3,GON4L=2,GOPC=1,GORAB=1,GORASP1=1,GORASP2=3,GOSR1=4,GOSR2=1,GOT1=1,GOT2=1,GP1BA=1,GP1BB=1,GP2=1,GP5=1,GP6=1,GP9=1,GPAA1=1,GPAM=1,GPAT2=1,GPAT3=2,GPAT4=1,GPATCH1=1,GPATCH11=2,GPATCH2=1,GPATCH3=1,GPATCH4=1,GPATCH8=1,GPBAR1=1,GPBP1=5,GPBP1L1=2,GPC1=1,GPC2=1,GPC3=1,GPC4=1,GPC5=1,GPC6=1,GPD1=1,GPHA2=1,GPHB5=1,GPI=2,GPKOW=1,GPLD1=1,GPM6A=1,GPM6B=1,GPN1=1,GPN2=2,GPN3=3,GPNMB=1,GPR1=1,GPR101=1,GPR108=1,GPR119=1,GPR12=1,GPR135=1,GPR137=1,GPR137C=1,GPR139=1,GPR141=1,GPR143=1,GPR148=1,GPR149=1,GPR15=1,GPR150=1,GPR151=1,GPR152=1,GPR153=2,GPR155=1,GPR156=1,GPR157=1,GPR158=1,GPR160=2,GPR161=1,GPR162=1,GPR17=1,GPR173=1,GPR174=1,GPR176=1,GPR18=1,GPR180=1,GPR183=1,GPR19=1,GPR20=1,GPR22=1,GPR25=1,GPR26=1,GPR3=1,GPR31=1,GPR32=1,GPR33=1,GPR35=1,GPR37=1,GPR37L1=1,GPR39=1,GPR4=1,GPR45=1,GPR50=1,GPR52=1,GPR55=1,GPR6=1,GPR61=1,GPR62=1,GPR63=1,GPR65=1,GPR68=1,GPR75=1,GPR84=1,GPR85=1,GPR88=1,GPR98=1,GPRASP1=1,GPRASP2=1,GPRC5A=1,GPRC5B=1,GPRC5C=2,GPRC5D=1,GPRC6A=1,GPRIN1=1,GPRIN2=1,GPRIN3=1,GPS2=2,GPSM1=1,GPSM2=3,GPT=1,GPT2=1,GPX1=2,GPX2=1,GPX3=1,GPX4=1,GPX5=1,GPX6=1,GPX7=1,GRAMD1A=1,GRAMD1B=1,GRAMD1C=1,GRAMD2B=1,GRAMD4=1,GRAP2=1,GRASP=1,GRB10=1,GRB14=1,GRB2=3,GRB7=1,GREB1=1,GREB1L=1,GREM1=1,GREM2=1,GRHL1=1,GRHL2=1,GRHPR=1,GRIA1=1,GRIA2=1,GRIA3=1,GRIA4=1,GRID1=1,GRID2=1,GRID2IP=1,GRIK1=1,GRIK2=1,GRIK3=1,GRIK4=1,GRIK5=1,GRIN1=1,GRIN2A=1,GRIN2B=1,GRIN2C=1,GRIN2D=1,GRIN3A=1,GRIN3B=1,GRINA=1,GRIP1=1,GRIP2=1,GRIPAP1=1,GRK1=1,GRK2=1,GRK3=1,GRK5=2,GRK6=1,GRK7=1,GRM2=1,GRM3=1,GRM4=1,GRM5=1,GRM6=1,GRM8=1,GRN=1,GRP=1,GRPEL1=3,GRPEL2=1,GRPR=1,GRSF1=2,GRWD1=1,GRXCR1=1,GRXCR2=1,GSC=1,GSC2=1,GSDMA=1,GSDMB=1,GSDMD=1,GSDME=1,GSE1=1,GSG1=1,GSG1L=1,GSK3A=1,GSK3B=1,GSKIP=1,GSN=2,GSPT1=2,GSPT2=2,GSR=3,GSS=1,GSTA2=1,GSTA3=1,GSTA4=2,GSTCD=1,GSTK1=1,GSTM3=1,GSTO1=1,GSTO2=1,GSTP1=2,GSTT2B=1,GSTZ1=2,GSX1=1,GSX2=1,GTDC1=1,GTF2A1=1,GTF2A2=7,GTF2B=2,GTF2E1=1,GTF2E2=3,GTF2F1=1,GTF2F2=1,GTF2H1=2,GTF2H3=1,GTF2H4=1,GTF2H5=2,GTF2I=14,GTF2IRD1=1,GTF3A=2,GTF3C1=1,GTF3C2=1,GTF3C4=2,GTF3C5=1,GTF3C6=3,GTPBP1=1,GTPBP10=1,GTPBP2=1,GTPBP4=1,GTPBP8=1,GTSE1=1,GTSF1=5,GTSF1L=1,GUCA1A=1,GUCA1B=1,GUCA2B=1,GUCD1=2,GUCY1A1=1,GUCY1A2=1,GUCY1B1=1,GUCY2C=1,GUCY2D=1,GUCY2F=1,GUF1=1,GUK1=1,GULP1=1,GXYLT1=1,GXYLT2=1,GYG1=1,GYS1=1,GYS2=1,GZF1=1,GZMA=1,GZMK=1,GZMM=1,H6PD=1,HAAO=1,HABP2=1,HABP4=1,HACD2=1,HACD3=3,HACD4=2,HACE1=1,HACL1=1,HADH=1,HADHA=2,HADHB=1,HAGH=1,HAL=1,HAND1=1,HAND2=1,HAO1=1,HAO2=1,HAPLN1=1,HAPLN2=1,HAPLN3=1,HARS=1,HAS1=1,HAS2=2,HAS3=1,HASPIN=1,HAT1=4,HAUS2=2,HAUS3=2,HAUS4=1,HAUS6=1,HAVCR2=1,HAX1=1,HBE1=2,HBEGF=1,HBP1=1,HBS1L=1,HBZ=1,HCAR1=1,HCAR2=1,HCCS=2,HCFC1=1,HCFC1R1=1,HCFC2=1,HCK=1,HCLS1=1,HCN1=1,HCN3=1,HCN4=1,HCRT=1,HCRTR1=1,HCRTR2=1,HDAC1=1,HDAC10=1,HDAC11=1,HDAC2=4,HDAC3=1,HDAC4=1,HDAC5=1,HDAC6=1,HDAC7=1,HDAC8=1,HDAC9=1,HDC=1,HDDC2=1,HDGF=2,HDGFL1=1,HDGFL2=1,HDHD2=1,HDHD3=1,HDHD5=1,HDLBP=1,HDX=1,HEATR1=1,HEATR3=1,HEATR4=1,HEATR5A=1,HEATR5B=1,HEATR6=1,HEATR9=1,HEBP1=2,HECA=1,HECTD1=3,HECTD2=1,HECTD3=1,HECTD4=1,HECW1=1,HECW2=1,HEG1=1,HELB=1,HELLS=1,HELQ=1,HELT=1,HELZ=2,HELZ2=1,HEMK1=1,HENMT1=1,HEPACAM=1,HEPACAM2=1,HEPH=1,HEPHL1=1,HERC1=1,HERC2=1,HERC3=1,HERC4=1,HERC5=1,HERPUD1=2,HERPUD2=1,HES1=1,HES3=1,HES4=1,HES5=1,HES7=1,HESX1=2,HEXA=1,HEXDC=1,HEXIM1=1,HEXIM2=1,HEY1=1,HEY2=2,HEYL=1,HFE=1,HFE2=1,HFM1=1,HGD=1,HGF=1,HGFAC=1,HGH1=1,HGS=1,HHAT=2,HHATL=1,HHEX=1,HHIP=1,HHIPL1=1,HHIPL2=1,HIBCH=1,HIC1=1,HIC2=1,HID1=1,HIF1A=1,HIF3A=1,HIGD1A=2,HIGD1B=1,HIGD1C=1,HIGD2A=1,HIKESHI=1,HILPDA=1,HINFP=1,HINT1=4,HINT2=1,HINT3=1,HIP1=1,HIP1R=1,HIPK1=1,HIPK2=1,HIPK3=1,HIPK4=1,HIRA=1,HIRIP3=1,HIVEP2=1,HIVEP3=1,HK2=1,HK3=1,HLCS=1,HLF=2,HLTF=1,HLX=1,HM13=1,HMBOX1=1,HMCES=1,HMCN1=1,HMCN2=1,HMG20A=1,HMG20B=1,HMGA1=1,HMGA2=1,HMGB1=2,HMGB2=2,HMGB3=1,HMGCLL1=1,HMGCR=1,HMGCS1=3,HMGCS2=1,HMGN2=1,HMGN3=2,HMGN4=3,HMGXB3=1,HMGXB4=2,HMMR=2,HMOX1=1,HMOX2=1,HMX1=1,HMX2=1,HMX3=1,HNF1B=1,HNF4A=1,HNF4G=1,HNMT=2,HNRNPA0=1,HNRNPA1=1,HNRNPA1L2=4,HNRNPA2B1=6,HNRNPA3=4,HNRNPAB=3,HNRNPC=4,HNRNPDL=14,HNRNPF=3,HNRNPH1=3,HNRNPH2=2,HNRNPH3=3,HNRNPK=3,HNRNPL=1,HNRNPLL=1,HNRNPM=2,HNRNPR=5,HNRNPU=2,HNRNPUL1=2,HNRNPUL2=1,HOGA1=1,HOMER1=2,HOMER2=3,HOMEZ=1,HOOK1=1,HOOK2=1,HOOK3=2,HOPX=1,HORMAD1=2,HORMAD2=1,HOXA1=1,HOXA10=1,HOXA11=1,HOXA13=1,HOXA2=1,HOXA3=1,HOXA4=1,HOXA5=1,HOXA6=1,HOXA7=1,HOXB1=1,HOXB13=1,HOXB2=1,HOXB3=1,HOXB4=1,HOXB5=1,HOXB7=1,HOXB8=1,HOXB9=1,HOXC10=1,HOXC12=1,HOXC13=1,HOXC4=1,HOXC5=1,HOXC6=1,HOXC8=1,HOXC9=1,HOXD1=1,HOXD10=1,HOXD11=1,HOXD12=1,HOXD13=1,HOXD3=1,HOXD4=1,HOXD8=2,HOXD9=1,HP1BP3=1,HPCA=1,HPCAL1=1,HPD=1,HPDL=1,HPF1=1,HPGDS=1,HPN=1,HPRT1=7,HPS1=1,HPS3=1,HPS4=1,HPS5=1,HPS6=1,HPSE=1,HPSE2=1,HPX=1,HR=1,HRAS=1,HRASLS=1,HRASLS5=1,HRC=1,HRG=1,HRH1=1,HRH2=1,HRH3=1,HRH4=1,HRK=1,HRNR=2,HS2ST1=1,HS3ST1=1,HS3ST2=1,HS3ST3A1=1,HS3ST3B1=1,HS3ST4=1,HS3ST5=1,HS3ST6=1,HS6ST1=1,HS6ST2=2,HS6ST3=1,HSBP1=4,HSD11B1=1,HSD11B2=1,HSD17B1=1,HSD17B10=3,HSD17B11=1,HSD17B13=1,HSD17B14=1,HSD17B2=1,HSD17B3=1,HSD17B4=1,HSD17B6=1,HSD17B7=1,HSD17B8=1,HSD3B7=1,HSDL1=1,HSDL2=3,HSF1=1,HSF2=2,HSF4=1,HSF5=1,HSFX1=1,HSFX3=1,HSH2D=1,HSP90AB1=2,HSP90B1=1,HSPA12A=1,HSPA12B=1,HSPA13=2,HSPA14=1,HSPA1L=1,HSPA4=2,HSPA4L=1,HSPA5=1,HSPA6=1,HSPA8=5,HSPB11=4,HSPB3=1,HSPB6=1,HSPB7=1,HSPB8=1,HSPB9=1,HSPBAP1=2,HSPBP1=1,HSPD1=4,HSPE1=30,HSPG2=1,HSPH1=3,HTATIP2=1,HTATSF1=2,HTR1A=1,HTR1B=1,HTR1D=1,HTR1E=1,HTR1F=1,HTR2A=1,HTR3A=1,HTR3B=1,HTR3C=1,HTR3E=1,HTR5A=1,HTR6=1,HTR7=2,HTRA1=1,HTRA2=1,HTRA4=1,HTT=1,HUNK=1,HUS1=3,HUWE1=1,HYAL1=1,HYAL2=1,HYAL3=1,HYAL4=3,HYKK=1,HYLS1=1,HYOU1=1,HYPK=1,IARS=2,IARS2=1,IBSP=1,IBTK=2,ICA1=2,ICA1L=2,ICAM5=1,ICE1=1,ICE2=2,ICK=1,ICMT=2,ICOS=1,ICOSLG=1,ID1=1,ID2=1,ID3=1,IDE=1,IDH1=1,IDH3A=2,IDH3B=1,IDH3G=1,IDI1=2,IDI2=1,IDO1=1,IDO2=1,IDS=1,IDUA=1,IER2=1,IER3=1,IER3IP1=2,IER5=1,IER5L=1,IFFO1=1,IFFO2=1,IFI27L2=3,IFI35=1,IFI44=1,IFI44L=2,IFIH1=1,IFIT5=1,IFITM3=1,IFITM5=1,IFNA14=2,IFNAR1=1,IFNB1=1,IFNE=1,IFNGR1=1,IFNK=1,IFNL1=1,IFNL3=1,IFNLR1=1,IFNW1=6,IFRD1=1,IFRD2=1,IFT122=1,IFT140=1,IFT172=1,IFT20=2,IFT27=1,IFT46=2,IFT52=1,IFT57=2,IFT74=2,IFT80=1,IFT81=1,IFT88=1,IGBP1=1,IGDCC3=1,IGDCC4=1,IGF1=1,IGF1R=1,IGF2=1,IGF2BP1=2,IGF2BP2=1,IGF2BP3=1,IGF2R=1,IGFALS=1,IGFBP2=1,IGFBP4=1,IGFBP5=1,IGFBP6=2,IGFBP7=1,IGFBPL1=1,IGFLR1=1,IGFN1=1,IGHA2=1,IGHG2=1,IGHG4=1,IGHM=2,IGHMBP2=1,IGHV2-5=1,IGHV2-70D=1,IGHV3-7=1,IGHV4-34=2,IGHV4-38-2=4,IGHV4-39=8,IGHV4-4=1,IGHV4-59=3,IGHV4-61=2,IGHV5-10-1=1,IGHV5-51=1,IGIP=1,IGKV3-11=1,IGKV3-20=7,IGKV3D-20=1,IGKV3D-7=1,IGKV4-1=21,IGLL1=1,IGLON5=1,IGLV1-40=5,IGLV1-47=2,IGLV1-51=1,IGLV10-54=6,IGLV2-11=8,IGLV2-14=1,IGLV2-8=1,IGLV3-1=2,IGLV3-21=2,IGLV3-9=8,IGLV4-3=1,IGLV4-60=5,IGLV5-37=1,IGLV5-45=4,IGLV5-48=1,IGLV6-57=1,IGLV7-46=5,IGLV8-61=6,IGSF1=1,IGSF10=1,IGSF11=1,IGSF21=1,IGSF22=1,IGSF3=1,IGSF5=1,IGSF6=1,IGSF8=1,IGSF9=1,IGSF9B=1,IHH=1,IK=2,IKBIP=1,IKBKB=1,IKBKE=1,IKZF2=2,IKZF3=1,IKZF4=1,IKZF5=2,IL10=1,IL10RB=2,IL11=2,IL11RA=1,IL12A=1,IL12B=1,IL12RB1=1,IL12RB2=1,IL13RA1=4,IL13RA2=1,IL15=1,IL15RA=1,IL16=1,IL17A=1,IL17B=1,IL17D=1,IL17F=1,IL17RA=1,IL17RB=1,IL17RD=1,IL18=1,IL18BP=1,IL18RAP=1,IL19=1,IL1B=1,IL1R1=2,IL1R2=1,IL1RAP=1,IL1RAPL1=2,IL1RAPL2=1,IL1RL1=1,IL1RL2=1,IL1RN=1,IL2=1,IL20=1,IL21=1,IL21R=1,IL22=1,IL22RA1=1,IL22RA2=1,IL23A=1,IL23R=1,IL25=1,IL26=1,IL27=1,IL27RA=1,IL2RB=1,IL2RG=1,IL33=1,IL34=1,IL36A=1,IL5RA=1,IL6R=1,IL6ST=1,IL7=1,IL7R=1,IL9=1,ILDR1=1,ILDR2=2,ILF2=2,ILF3=1,ILK=1,ILKAP=1,ILVBL=1,IMMP1L=3,IMMP2L=1,IMMT=1,IMP3=1,IMP4=1,IMPA1=1,IMPACT=1,IMPAD1=1,IMPDH1=1,IMPDH2=2,IMPG1=1,IMPG2=1,INA=3,INAVA=1,INCA1=1,ING1=2,ING2=2,ING3=2,ING4=1,ING5=2,INHA=1,INHBA=1,INHBB=1,INHBC=1,INHBE=1,INMT=1,INO80=1,INO80C=1,INO80D=1,INO80E=2,INPP1=1,INPP4A=1,INPP4B=2,INPP5B=1,INPP5D=1,INPP5E=1,INPP5F=3,INPP5J=1,INPPL1=1,INS=1,INSC=1,INSIG1=2,INSIG2=3,INSL6=1,INSM1=1,INSM2=1,INSR=1,INSRR=1,INTS1=1,INTS12=2,INTS13=5,INTS2=1,INTS3=1,INTS4=1,INTS5=1,INTS6=1,INTS6L=1,INTS7=2,INTS8=1,INTU=1,INVS=1,IP6K1=1,IP6K2=1,IP6K3=1,IPMK=2,IPO11=1,IPO13=1,IPO7=1,IPO8=1,IPO9=1,IPP=1,IPPK=2,IQCA1=1,IQCA1L=1,IQCB1=1,IQCC=1,IQCD=1,IQCF2=3,IQCF6=1,IQCG=1,IQCJ=1,IQCM=1,IQCN=1,IQGAP1=1,IQGAP2=1,IQGAP3=1,IQSEC1=1,IQSEC2=1,IQSEC3=1,IQUB=1,IRAK1=1,IRAK1BP1=1,IRAK2=1,IRAK3=1,IRAK4=1,IREB2=1,IRF1=1,IRF2=1,IRF2BP1=1,IRF2BP2=1,IRF2BPL=2,IRF4=1,IRF5=1,IRF6=1,IRF7=1,IRF8=1,IRF9=1,IRGC=1,IRGM=1,IRGQ=1,IRS1=1,IRS2=1,IRS4=1,IRX1=1,IRX2=1,IRX3=1,IRX4=1,IRX5=1,IRX6=1,ISCA2=2,ISCU=7,ISG15=1,ISG20=1,ISG20L2=1,ISL1=1,ISL2=1,ISLR=1,ISLR2=1,ISM1=1,ISM2=1,ISOC1=1,ISOC2=1,ISPD=1,IST1=1,ISX=1,ISY1=2,ITCH=1,ITFG1=1,ITFG2=1,ITGA1=1,ITGA10=1,ITGA11=1,ITGA2=1,ITGA2B=1,ITGA3=1,ITGA4=1,ITGA5=1,ITGA6=1,ITGA7=1,ITGA8=1,ITGA9=1,ITGAD=1,ITGAE=1,ITGAM=1,ITGAV=1,ITGAX=1,ITGB1=1,ITGB1BP1=3,ITGB1BP2=1,ITGB3=1,ITGB3BP=1,ITGB4=1,ITGB6=1,ITGB7=1,ITGB8=1,ITGBL1=1,ITIH2=1,ITIH4=1,ITIH5=1,ITIH6=1,ITK=1,ITLN2=2,ITM2B=4,ITPA=1,ITPKA=1,ITPKB=1,ITPKC=1,ITPR1=1,ITPR3=1,ITPRIP=1,ITPRIPL1=1,ITPRIPL2=1,ITSN1=1,ITSN2=1,IVD=2,IVL=1,IVNS1ABP=2,IWS1=1,IYD=1,IZUMO1R=1,IZUMO3=1,JADE1=1,JADE2=1,JADE3=1,JAG1=1,JAG2=1,JAGN1=1,JAK1=1,JAK2=1,JAK3=1,JAKMIP1=1,JAKMIP2=1,JAKMIP3=1,JAM2=1,JARID2=2,JAZF1=1,JCAD=1,JCHAIN=1,JDP2=2,JHY=1,JKAMP=2,JMJD1C=1,JMJD6=1,JMJD7=1,JMJD8=1,JMY=1,JOSD1=2,JOSD2=1,JPH1=1,JPH2=1,JPH3=1,JPH4=1,JRKL=2,JTB=2,JUN=1,JUNB=1,JUP=1,KALRN=1,KANK1=1,KANK2=1,KANK3=1,KANK4=1,KANSL1L=1,KANSL2=1,KARS=3,KAT14=3,KAT2A=1,KAT2B=1,KAT5=1,KAT6A=1,KAT6B=1,KAT7=2,KAT8=1,KATNA1=2,KATNAL1=1,KATNAL2=1,KATNB1=1,KATNBL1=2,KAZALD1=1,KAZN=1,KBTBD11=1,KBTBD12=1,KBTBD13=1,KBTBD2=1,KBTBD3=1,KBTBD7=2,KBTBD8=2,KCMF1=4,KCNA1=1,KCNA10=1,KCNA2=1,KCNA3=1,KCNA4=1,KCNA5=1,KCNA6=1,KCNA7=1,KCNAB1=1,KCNAB2=1,KCNAB3=1,KCNB1=1,KCNB2=5,KCNC1=1,KCNC2=1,KCNC4=1,KCND1=1,KCND2=1,KCND3=1,KCNE1B=1,KCNE2=1,KCNE3=2,KCNE4=1,KCNE5=1,KCNF1=1,KCNG1=1,KCNG2=1,KCNG3=1,KCNG4=1,KCNH2=1,KCNH3=1,KCNH4=1,KCNH5=1,KCNH6=1,KCNH7=1,KCNH8=1,KCNIP1=1,KCNIP2=1,KCNIP3=1,KCNJ1=1,KCNJ10=1,KCNJ11=1,KCNJ12=1,KCNJ14=1,KCNJ15=1,KCNJ16=1,KCNJ2=1,KCNJ3=1,KCNJ4=1,KCNJ5=1,KCNJ6=1,KCNJ8=1,KCNJ9=1,KCNK1=1,KCNK10=1,KCNK12=1,KCNK13=1,KCNK15=1,KCNK16=1,KCNK17=1,KCNK18=1,KCNK2=1,KCNK4=1,KCNK5=2,KCNK6=1,KCNK7=1,KCNK9=1,KCNMA1=3,KCNMB3=1,KCNMB4=1,KCNN2=1,KCNN3=1,KCNN4=1,KCNQ2=1,KCNQ3=1,KCNQ4=1,KCNQ5=1,KCNRG=1,KCNS1=1,KCNS2=1,KCNS3=1,KCNT2=1,KCNU1=1,KCNV1=1,KCNV2=1,KCP=1,KCT2=2,KCTD1=1,KCTD11=1,KCTD12=2,KCTD13=1,KCTD14=1,KCTD15=1,KCTD16=1,KCTD17=1,KCTD18=1,KCTD2=2,KCTD20=2,KCTD21=1,KCTD3=2,KCTD4=1,KCTD5=1,KCTD6=1,KCTD7=1,KCTD8=1,KCTD9=1,KDELC1=1,KDELC2=1,KDELR1=1,KDELR2=2,KDELR3=1,KDF1=1,KDM1A=1,KDM1B=2,KDM2A=1,KDM2B=1,KDM3A=2,KDM3B=1,KDM4A=1,KDM4B=1,KDM4C=1,KDM4D=1,KDM5A=1,KDM5B=1,KDM5C=1,KDM6A=1,KDM6B=1,KDM7A=2,KDM8=1,KDR=1,KDSR=3,KEAP1=1,KEL=1,KERA=1,KHDC4=2,KHDRBS1=2,KHDRBS2=1,KHDRBS3=4,KHK=1,KHNYN=1,KHSRP=1,KIAA0100=1,KIAA0141=1,KIAA0319L=1,KIAA0391=1,KIAA0556=1,KIAA0586=2,KIAA0753=1,KIAA1024=1,KIAA1024L=1,KIAA1210=1,KIAA1217=1,KIAA1324=1,KIAA1324L=1,KIAA1328=1,KIAA1468=1,KIAA1549=1,KIAA1549L=1,KIAA1586=1,KIDINS220=1,KIF11=1,KIF12=1,KIF13A=1,KIF14=1,KIF16B=1,KIF17=1,KIF18A=1,KIF18B=1,KIF19=1,KIF1A=1,KIF1B=1,KIF1BP=1,KIF1C=1,KIF20A=1,KIF20B=1,KIF21A=1,KIF21B=1,KIF22=1,KIF23=1,KIF24=1,KIF25=1,KIF26A=1,KIF26B=1,KIF27=1,KIF2A=4,KIF2B=1,KIF2C=1,KIF3A=1,KIF3B=1,KIF3C=1,KIF4A=1,KIF4B=1,KIF5A=1,KIF5B=2,KIF5C=1,KIF6=1,KIF7=1,KIF9=1,KIFAP3=2,KIFC2=1,KIFC3=1,KIN=1,KIRREL1=1,KIRREL2=1,KIRREL3=1,KISS1=1,KISS1R=1,KIT=1,KITLG=2,KIZ=1,KL=1,KLB=1,KLC1=1,KLC2=1,KLC3=1,KLF10=1,KLF11=1,KLF12=1,KLF14=1,KLF15=1,KLF18=2,KLF3=3,KLF4=1,KLF5=1,KLF6=1,KLF7=1,KLF9=1,KLHDC1=1,KLHDC10=1,KLHDC2=1,KLHDC3=2,KLHDC7A=1,KLHDC7B=1,KLHDC8A=1,KLHDC8B=1,KLHDC9=1,KLHL1=1,KLHL10=1,KLHL11=1,KLHL12=2,KLHL13=1,KLHL14=1,KLHL15=1,KLHL17=1,KLHL2=3,KLHL20=2,KLHL22=1,KLHL24=1,KLHL25=1,KLHL28=1,KLHL29=1,KLHL3=1,KLHL30=1,KLHL31=1,KLHL32=1,KLHL33=1,KLHL34=1,KLHL35=1,KLHL36=1,KLHL38=1,KLHL40=1,KLHL41=1,KLHL42=2,KLHL5=1,KLHL6=1,KLHL7=2,KLHL8=1,KLHL9=1,KLK14=1,KLK15=1,KLK5=1,KLK8=1,KLK9=1,KLKB1=1,KLLN=1,KLRB1=1,KLRF1=1,KMO=1,KMT2A=1,KMT2B=1,KMT2C=1,KMT2D=1,KMT2E=1,KMT5A=1,KMT5B=4,KMT5C=1,KNCN=1,KNDC1=1,KNG1=1,KNOP1=1,KNSTRN=1,KNTC1=2,KPNA1=1,KPNA2=8,KPNA3=2,KPNA4=2,KPNA5=1,KPNA6=1,KPNA7=2,KPNB1=1,KPRP=1,KPTN=1,KRAS=1,KRBA1=1,KRBA2=1,KRBOX1=1,KRCC1=7,KREMEN1=1,KREMEN2=1,KRI1=1,KRIT1=2,KRR1=2,KRTAP1-1=1,KRTAP1-4=1,KRTAP1-5=1,KRTAP10-1=1,KRTAP10-2=3,KRTAP10-3=1,KRTAP10-5=1,KRTAP10-6=4,KRTAP11-1=1,KRTAP12-2=1,KRTAP13-1=2,KRTAP13-3=1,KRTAP16-1=1,KRTAP2-1=4,KRTAP20-1=1,KRTAP24-1=1,KRTAP26-1=1,KRTAP27-1=1,KRTAP29-1=1,KRTAP3-1=2,KRTAP3-2=1,KRTAP3-3=1,KRTAP4-9=3,KRTAP5-10=1,KRTAP5-4=3,KRTAP7-1=1,KRTAP9-1=3,KRTAP9-2=1,KRTAP9-4=1,KRTAP9-7=1,KRTCAP2=1,KSR1=1,KSR2=1,KTI12=1,KTN1=1,KXD1=1,KY=1,KYAT1=2,KYAT3=2,KYNU=1,L1CAM=1,L3HYPDH=1,L3MBTL1=1,L3MBTL3=1,L3MBTL4=1,LACC1=1,LACTB=1,LACTB2=3,LAD1=1,LAG3=1,LAGE3=1,LALBA=1,LAMA1=1,LAMA2=1,LAMA3=1,LAMA4=1,LAMA5=1,LAMB1=1,LAMB2=1,LAMB3=1,LAMB4=1,LAMC1=1,LAMC2=1,LAMC3=1,LAMP1=1,LAMP2=1,LAMP3=1,LAMP5=1,LAMTOR2=1,LAMTOR3=3,LAMTOR5=5,LANCL1=1,LANCL2=1,LANCL3=1,LAP3=1,LAPTM4A=3,LAPTM4B=2,LAPTM5=1,LARGE1=1,LARGE2=1,LARP1=1,LARP1B=2,LARP4=2,LARP6=1,LARP7=3,LARS=1,LARS2=1,LAS1L=1,LAS2=1,LASP1=1,LAT=1,LATS1=1,LATS2=6,LAX1=1,LAYN=1,LBH=1,LBHD1=1,LBP=1,LBR=3,LBX1=1,LCA5=1,LCA5L=1,LCAT=1,LCE1C=1,LCE1E=3,LCE2B=1,LCE3B=5,LCHN=1,LCK=1,LCMT1=2,LCMT2=1,LCN2=1,LCN8=1,LCOR=1,LCORL=1,LCP1=1,LCP2=1,LCT=1,LCTL=1,LDAH=2,LDB1=3,LDB2=1,LDHA=18,LDHB=2,LDHC=2,LDLR=1,LDLRAD1=1,LDLRAD2=1,LDLRAD3=1,LDLRAD4=1,LDLRAP1=1,LDOC1=1,LEAP2=1,LECT2=1,LEF1=1,LEFTY1=1,LEG1=1,LEKR1=1,LEMD2=1,LEMD3=1,LENEP=1,LENG1=1,LENG8=2,LEO1=1,LEP=1,LEPR=1,LEPROT=4,LEPROTL1=4,LETM1=1,LETM2=1,LETMD1=1,LEXM=1,LFNG=1,LGALS12=1,LGALS3=1,LGALS4=1,LGALS7=1,LGI1=1,LGI2=1,LGI3=1,LGI4=1,LGMN=1,LGR4=1,LGR5=1,LGR6=1,LGSN=1,LHB=1,LHFPL1=1,LHFPL2=1,LHFPL3=1,LHFPL4=1,LHFPL5=1,LHFPL6=1,LHPP=1,LHX1=1,LHX2=1,LHX3=1,LHX4=1,LHX5=1,LHX8=1,LHX9=1,LIAT1=1,LIF=1,LIFR=1,LIG1=2,LIG3=1,LIG4=2,LIM2=1,LIMA1=3,LIMCH1=1,LIMD1=1,LIMD2=1,LIMK1=1,LIMK2=1,LIMS1=2,LIN28A=4,LIN28B=1,LIN37=1,LIN52=2,LIN54=1,LIN7A=1,LIN7B=1,LIN7C=3,LIN9=1,LINGO1=1,LINGO2=1,LINGO3=1,LINGO4=1,LINS1=3,LIPA=24,LIPC=1,LIPE=1,LIPF=1,LIPG=1,LIPI=1,LIPK=1,LIPM=1,LIPN=1,LIPT1=1,LIX1=1,LIX1L=2,LKAAEAR1=1,LLGL1=1,LLGL2=1,LLPH=2,LMAN1=1,LMAN1L=1,LMAN2=1,LMAN2L=2,LMBR1=1,LMBRD1=1,LMBRD2=1,LMCD1=1,LMF2=1,LMLN=1,LMLN2=1,LMNB1=1,LMNB2=1,LMNTD1=1,LMNTD2=1,LMO1=1,LMO2=2,LMO3=1,LMO4=2,LMO7=1,LMOD1=1,LMOD2=1,LMOD3=1,LMTK2=1,LMTK3=1,LMX1A=1,LMX1B=1,LNPEP=1,LNPK=2,LNX1=2,LNX2=1,LONP2=1,LONRF2=1,LONRF3=1,LOR=1,LOX=1,LOXHD1=1,LOXL1=1,LOXL2=1,LOXL3=1,LOXL4=1,LPAR1=1,LPAR2=1,LPAR3=1,LPAR5=1,LPAR6=1,LPCAT2=1,LPCAT3=1,LPCAT4=2,LPGAT1=1,LPIN1=1,LPIN2=3,LPIN3=1,LPO=1,LPP=1,LPXN=1,LRAT=1,LRBA=1,LRCH1=2,LRCH2=1,LRCH3=1,LRCH4=1,LRFN1=1,LRFN2=1,LRFN3=1,LRFN4=1,LRFN5=1,LRG1=1,LRGUK=1,LRIF1=1,LRIG1=1,LRIG2=1,LRIG3=1,LRIT1=1,LRIT2=1,LRIT3=1,LRMDA=1,LRP1=1,LRP10=1,LRP12=2,LRP1B=1,LRP2=2,LRP2BP=1,LRP3=1,LRP4=1,LRP5=1,LRP8=1,LRPPRC=2,LRR1=2,LRRC1=1,LRRC10=1,LRRC10B=1,LRRC14=1,LRRC14B=1,LRRC15=1,LRRC19=1,LRRC2=2,LRRC20=1,LRRC23=1,LRRC26=1,LRRC27=1,LRRC28=2,LRRC29=1,LRRC3=1,LRRC30=1,LRRC31=1,LRRC32=1,LRRC34=4,LRRC38=1,LRRC39=1,LRRC3B=1,LRRC3C=1,LRRC40=1,LRRC41=1,LRRC42=1,LRRC43=1,LRRC45=1,LRRC47=1,LRRC49=2,LRRC4B=1,LRRC4C=1,LRRC52=1,LRRC55=1,LRRC56=1,LRRC57=2,LRRC58=1,LRRC59=1,LRRC6=1,LRRC61=1,LRRC63=1,LRRC66=1,LRRC7=1,LRRC70=1,LRRC71=1,LRRC72=1,LRRC73=1,LRRC74B=1,LRRC75A=1,LRRC8A=1,LRRC8B=1,LRRC8C=1,LRRC8D=2,LRRC8E=1,LRRC9=1,LRRD1=1,LRRFIP1=1,LRRFIP2=3,LRRIQ1=1,LRRIQ3=1,LRRIQ4=1,LRRK1=1,LRRK2=1,LRRN1=1,LRRN2=1,LRRN3=1,LRRN4CL=1,LRRTM2=1,LRRTM4=1,LRSAM1=1,LRTM1=1,LRTM2=1,LRWD1=1,LSAMP=1,LSG1=2,LSM1=10,LSM10=1,LSM11=1,LSM12=1,LSM14A=2,LSM14B=1,LSM2=1,LSM3=1,LSM6=8,LSM7=1,LSM8=3,LSMEM1=1,LSMEM2=1,LSP1=1,LSR=1,LSS=1,LTA4H=1,LTB=1,LTB4R=1,LTB4R2=1,LTBP1=1,LTBP2=1,LTBP3=1,LTC4S=1,LTF=1,LTK=1,LTN1=1,LTV1=1,LUC7L=1,LUC7L3=1,LUM=1,LURAP1L=1,LUZP1=1,LUZP2=1,LVRN=1,LXN=1,LY6G6C=1,LY6H=1,LY75=1,LY96=1,LYAR=1,LYG2=1,LYL1=1,LYN=2,LYPD3=1,LYPD4=1,LYPD5=1,LYPD6=1,LYPLA2=1,LYPLAL1=3,LYRM1=2,LYRM2=1,LYRM4=2,LYRM7=1,LYRM9=1,LYSMD3=1,LYST=1,LYZ=3,LYZL1=1,LYZL4=1,LYZL6=3,LZIC=4,LZTR1=1,M6PR=5,MAB21L2=2,MAB21L3=1,MACC1=1,MACF1=1,MACO1=2,MACROD1=1,MACROD2=1,MAD2L1=4,MAD2L1BP=1,MAD2L2=1,MADD=1,MAEA=1,MAEL=1,MAF=1,MAF1=4,MAFB=1,MAFG=1,MAFK=1,MAG=1,MAGEA1=1,MAGEB1=1,MAGEB10=5,MAGEB18=1,MAGEB4=1,MAGED1=1,MAGED2=1,MAGED4=2,MAGEE2=1,MAGEF1=1,MAGEH1=1,MAGEL2=1,MAGI1=1,MAGI2=1,MAGI3=1,MAGOH=1,MAGOHB=3,MAGT1=1,MAIP1=2,MAJIN=1,MAK16=3,MAL=1,MAL2=1,MALRD1=1,MALSU1=2,MALT1=1,MAMDC2=1,MAMDC4=1,MAML1=1,MAML2=1,MAML3=1,MAMLD1=1,MAMSTR=1,MAN1A1=1,MAN1A2=3,MAN1B1=1,MAN1C1=1,MAN2A1=1,MAN2A2=1,MAN2B1=4,MAN2B2=1,MAN2C1=1,MANBA=1,MANBAL=1,MANEA=2,MANEAL=1,MANF=1,MANSC1=1,MAOA=1,MAOB=1,MAP10=1,MAP1A=1,MAP1B=1,MAP1LC3A=1,MAP1LC3B=2,MAP1LC3B2=8,MAP2=1,MAP2K1=1,MAP2K2=1,MAP2K5=1,MAP2K6=1,MAP2K7=1,MAP3K1=1,MAP3K10=1,MAP3K11=1,MAP3K12=1,MAP3K14=1,MAP3K15=1,MAP3K19=1,MAP3K2=2,MAP3K20=1,MAP3K21=1,MAP3K4=1,MAP3K5=1,MAP3K6=1,MAP3K7=1,MAP3K7CL=1,MAP3K8=1,MAP3K9=1,MAP4=1,MAP4K1=1,MAP4K2=1,MAP4K3=1,MAP4K4=1,MAP4K5=1,MAP6=1,MAP6D1=1,MAP7=1,MAP7D1=1,MAP7D2=1,MAP7D3=1,MAP9=1,MAPK1=4,MAPK10=1,MAPK11=1,MAPK13=1,MAPK14=1,MAPK15=1,MAPK1IP1L=1,MAPK3=1,MAPK4=1,MAPK6=15,MAPK7=1,MAPK8=1,MAPK8IP1=1,MAPK8IP2=1,MAPK8IP3=1,MAPK9=3,MAPKAP1=4,MAPKAPK2=1,MAPKAPK3=1,MAPKBP1=1,MAPRE1=9,MAPRE2=1,MAPRE3=1,MARC1=1,MARCH1=1,MARCH10=1,MARCH11=1,MARCH2=1,MARCH3=1,MARCH4=1,MARCH5=1,MARCH6=1,MARCH7=2,MARCH8=2,MARCH9=1,MARCKS=1,MARCKSL1=2,MARCO=1,MARCOL=1,MARF1=1,MARK1=1,MARK2=2,MARK3=1,MARK4=1,MARS=1,MARS2=1,MARVELD1=1,MARVELD2=1,MARVELD3=1,MAS1=1,MAS1L=1,MASP1=1,MASP2=1,MAST1=1,MAST2=1,MAST3=1,MAST4=1,MASTL=1,MAT1A=1,MAT2A=2,MAT2B=1,MATN1=1,MATN2=1,MATN3=1,MATN4=1,MATR3=3,MAU2=2,MAX=3,MAZ=2,MB=1,MB21D2=2,MBD1=1,MBD2=1,MBD3=1,MBD3L1=1,MBD5=1,MBD6=1,MBIP=1,MBL2=1,MBLAC1=1,MBLAC2=1,MBNL1=1,MBNL2=1,MBNL3=1,MBOAT1=1,MBOAT2=1,MBOAT7=2,MBTD1=1,MBTPS1=2,MBTPS2=2,MC1R=1,MC2R=1,MC3R=1,MC4R=1,MC5R=1,MCAM=1,MCAT=1,MCC=1,MCCC1=1,MCCC2=1,MCEE=1,MCF2=1,MCF2L2=1,MCFD2=3,MCHR1=1,MCHR2=1,MCIDAS=1,MCL1=2,MCM10=1,MCM2=1,MCM3=1,MCM3AP=1,MCM4=1,MCM5=1,MCM6=1,MCM7=1,MCM8=1,MCM9=1,MCMBP=1,MCMDC2=1,MCOLN1=1,MCOLN2=1,MCOLN3=1,MCPH1=1,MCRIP2=1,MCTP1=1,MCTP2=1,MCTS1=1,MCUB=1,MCUR1=1,MDFI=1,MDFIC2=1,MDGA2=1,MDH1=5,MDH2=2,MDK=3,MDM1=1,MDM2=32,MDM4=2,MDN1=1,MDP1=1,ME1=1,ME2=1,ME3=1,MEA1=2,MEAF6=2,MECOM=1,MECR=1,MED1=1,MED10=1,MED11=1,MED12=1,MED12L=1,MED13=1,MED13L=2,MED14=1,MED16=1,MED17=2,MED18=1,MED19=1,MED20=3,MED22=1,MED23=1,MED24=2,MED25=2,MED26=1,MED27=1,MED28=2,MED29=1,MED30=2,MED31=1,MED4=5,MED6=7,MED7=2,MED8=1,MED9=1,MEDAG=1,MEF2A=1,MEF2C=1,MEF2D=1,MEFV=1,MEGF10=1,MEGF11=1,MEGF6=1,MEGF8=1,MEGF9=1,MEI1=1,MEI4=1,MEIG1=1,MEIKIN=1,MEIOC=3,MEIS1=1,MEIS2=1,MEIS3=1,MELK=1,MELTF=1,MEMO1=2,MEN1=1,MENT=1,MEOX1=1,MEOX2=1,MEP1A=1,MEP1B=1,MEPCE=1,MEPE=1,MESD=1,MESP2=1,MEST=1,MET=1,METAP1=2,METAP1D=1,METAP2=1,METRNL=1,METTL11B=1,METTL13=1,METTL14=5,METTL15=1,METTL16=1,METTL17=1,METTL18=1,METTL21A=2,METTL21C=1,METTL22=1,METTL23=4,METTL24=1,METTL25=1,METTL26=1,METTL27=1,METTL3=1,METTL4=1,METTL5=4,METTL6=3,METTL7A=2,METTL7B=1,METTL8=1,METTL9=4,MEX3A=1,MEX3B=1,MEX3C=1,MEX3D=1,MFAP1=1,MFAP2=1,MFAP3=1,MFAP3L=1,MFAP4=1,MFAP5=1,MFF=8,MFHAS1=2,MFN1=2,MFN2=1,MFSD1=4,MFSD10=1,MFSD11=1,MFSD13A=1,MFSD14A=3,MFSD14B=2,MFSD2A=1,MFSD2B=1,MFSD3=1,MFSD4A=1,MFSD4B=1,MFSD5=1,MFSD6=1,MFSD6L=1,MFSD8=1,MGAM=1,MGAM2=1,MGARP=1,MGAT1=1,MGAT2=1,MGAT3=1,MGAT4A=2,MGAT4B=1,MGAT4C=1,MGAT5=1,MGAT5B=1,MGEA5=1,MGLL=1,MGME1=2,MGP=1,MGRN1=1,MGST1=2,MGST2=1,MGST3=5,MIA2=1,MIA3=1,MIB1=1,MIC13=2,MICAL1=1,MICAL2=1,MICAL3=3,MICALCL=1,MICALL1=1,MICU1=1,MICU2=2,MICU3=2,MID1=1,MID1IP1=1,MID2=1,MIDN=1,MIEF1=6,MIEF2=1,MIEN1=1,MIER1=2,MIER3=1,MIF=2,MIF4GD=1,MIGA1=1,MIGA2=1,MILR1=1,MINDY1=1,MINDY2=1,MINDY3=1,MINDY4=1,MINDY4B=1,MINK1=1,MINPP1=1,MIOS=1,MIOX=2,MIP=1,MIPEP=2,MIPOL1=1,MIS12=1,MIS18A=2,MISP=1,MITF=1,MIXL1=1,MKI67=2,MKKS=1,MKL1=1,MKL2=1,MKLN1=3,MKNK2=1,MKRN1=7,MKRN2=3,MKX=1,MLANA=1,MLC1=1,MLEC=1,MLF2=4,MLH1=1,MLH3=1,MLIP=1,MLKL=1,MLLT1=1,MLLT10=1,MLLT3=4,MLLT6=1,MLN=1,MLNR=1,MLPH=1,MLST8=1,MLX=1,MLXIP=1,MLXIPL=1,MLYCD=1,MMAA=2,MMACHC=1,MMADHC=1,MMD=2,MMD2=1,MME=2,MMEL1=1,MMGT1=1,MMP1=1,MMP10=2,MMP12=2,MMP13=1,MMP14=1,MMP15=1,MMP16=1,MMP17=1,MMP2=1,MMP20=1,MMP21=1,MMP24=1,MMP24OS=1,MMP25=1,MMP26=1,MMP27=1,MMP28=1,MMP7=1,MMP9=1,MMRN1=2,MMS19=1,MMS22L=1,MMTAG2=1,MN1=1,MNAT1=3,MND1=1,MNDA=1,MNS1=1,MNT=1,MOB1A=3,MOB1B=1,MOB2=2,MOB3A=1,MOB3B=1,MOB3C=1,MOB4=2,MOBP=1,MOCOS=1,MOCS1=1,MOCS2=1,MOCS3=1,MOGAT1=1,MOGAT2=8,MOGAT3=1,MOGS=1,MON1A=1,MON2=1,MORC1=1,MORC2=1,MORC3=2,MORC4=1,MORF4L1=2,MORF4L2=2,MORN2=1,MORN3=1,MORN4=1,MORN5=1,MOS=1,MOSMO=2,MOSPD1=10,MOSPD2=1,MOSPD3=1,MOV10=1,MOXD1=1,MPC1=3,MPC2=2,MPDU1=1,MPDZ=1,MPEG1=1,MPG=2,MPHOSPH6=4,MPI=1,MPL=1,MPLKIP=1,MPND=1,MPP1=2,MPP2=1,MPP3=1,MPP4=2,MPP5=1,MPP6=4,MPP7=2,MPPED1=1,MPPED2=1,MPST=1,MPV17=1,MPV17L=2,MPV17L2=1,MPZ=1,MPZL1=1,MPZL2=2,MR1=1,MRAP=1,MRAP2=1,MRAS=2,MRC1=1,MRC2=1,MRE11=1,MREG=3,MRFAP1=1,MRFAP1L1=3,MRGBP=1,MRGPRE=1,MRGPRG=1,MRGPRX1=2,MRI1=1,MRLN=1,MRM1=1,MRM2=2,MRM3=1,MRO=1,MROH2A=1,MROH2B=1,MROH6=1,MROH8=1,MROH9=1,MRPL1=2,MRPL11=2,MRPL12=1,MRPL13=1,MRPL14=1,MRPL15=2,MRPL16=1,MRPL17=2,MRPL18=2,MRPL19=3,MRPL20=2,MRPL22=1,MRPL23=1,MRPL24=1,MRPL27=1,MRPL3=1,MRPL30=3,MRPL32=2,MRPL34=2,MRPL36=1,MRPL37=1,MRPL38=1,MRPL39=1,MRPL4=2,MRPL40=1,MRPL41=1,MRPL42=3,MRPL43=2,MRPL44=2,MRPL47=2,MRPL51=1,MRPL54=1,MRPL57=3,MRPL58=1,MRPL9=1,MRPS10=3,MRPS11=1,MRPS12=1,MRPS15=2,MRPS16=1,MRPS17=2,MRPS18A=1,MRPS18B=1,MRPS18C=3,MRPS2=1,MRPS21=2,MRPS22=1,MRPS23=1,MRPS24=1,MRPS25=3,MRPS26=1,MRPS27=1,MRPS28=2,MRPS30=1,MRPS31=2,MRPS33=2,MRPS34=1,MRPS36=3,MRPS5=1,MRPS6=1,MRPS7=2,MRPS9=1,MRRF=1,MRS2=1,MRTO4=2,MRVI1=1,MS4A1=1,MS4A13=2,MS4A14=1,MS4A15=1,MS4A7=1,MSANTD1=1,MSANTD2=2,MSANTD3=2,MSANTD4=2,MSC=1,MSGN1=1,MSH2=1,MSH3=1,MSH4=1,MSH6=2,MSI1=1,MSI2=2,MSL1=1,MSL2=3,MSL3=2,MSLNL=1,MSMO1=7,MSMP=1,MSN=1,MSRA=1,MSRB1=1,MSRB2=1,MST1=1,MST1R=1,MSTN=1,MSTO1=1,MSX1=1,MSX2=1,MT-ATP6=1,MT-CO3=2,MT-CYB=3,MT-ND1=5,MT1A=1,MT1G=3,MTA1=1,MTA2=1,MTA3=2,MTAP=1,MTBP=1,MTCH1=1,MTCH2=2,MTCL1=1,MTCP1=1,MTDH=1,MTERF1=1,MTERF2=1,MTERF3=2,MTERF4=2,MTF1=1,MTF2=2,MTFMT=1,MTFP1=1,MTFR1=6,MTG1=1,MTHFD1=1,MTHFD1L=2,MTHFD2L=1,MTHFR=1,MTIF2=1,MTM1=1,MTMR1=1,MTMR10=24,MTMR11=1,MTMR12=9,MTMR2=4,MTMR3=1,MTMR4=1,MTMR6=1,MTMR7=1,MTMR8=1,MTMR9=1,MTO1=1,MTOR=1,MTPAP=1,MTPN=1,MTR=1,MTREX=1,MTRF1=1,MTRF1L=1,MTRR=8,MTSS1=1,MTSS1L=1,MTURN=1,MTUS2=1,MTX1=1,MTX3=1,MUC12=1,MUC16=1,MUC20=1,MUC5AC=1,MUC5B=1,MUC6=1,MUL1=1,MUM1=1,MUM1L1=2,MUS81=2,MUSK=1,MUT=1,MVB12B=1,MVK=1,MVP=2,MX1=1,MXD1=1,MXD3=1,MXI1=4,MXRA5=1,MXRA8=1,MYADM=1,MYADML2=1,MYB=1,MYBBP1A=2,MYBL1=1,MYBL2=1,MYBPC1=1,MYBPC3=1,MYBPH=1,MYCBP=2,MYCBP2=1,MYCBPAP=1,MYCL=1,MYCN=1,MYCT1=1,MYD88=1,MYDGF=1,MYEF2=1,MYF5=1,MYF6=1,MYH1=1,MYH10=1,MYH11=1,MYH13=1,MYH14=1,MYH15=1,MYH2=1,MYH3=1,MYH4=1,MYH6=1,MYH7=1,MYH7B=1,MYH8=1,MYH9=1,MYL1=1,MYL10=1,MYL12A=2,MYL12B=3,MYL2=1,MYL3=1,MYL4=1,MYL6=1,MYL6B=2,MYL9=1,MYLIP=1,MYLK=1,MYLK2=1,MYLK4=1,MYLPF=1,MYMX=1,MYNN=1,MYO10=1,MYO15B=1,MYO16=1,MYO18A=1,MYO18B=1,MYO19=1,MYO1A=1,MYO1B=1,MYO1C=1,MYO1D=1,MYO1E=1,MYO1F=1,MYO1G=1,MYO1H=1,MYO3A=1,MYO3B=1,MYO5A=1,MYO5B=1,MYO5C=1,MYO6=1,MYO7B=1,MYO9A=1,MYO9B=1,MYOC=1,MYOCD=1,MYOD1=1,MYOF=1,MYOG=1,MYOM1=1,MYOM2=1,MYOM3=1,MYORG=1,MYOT=1,MYOZ1=1,MYOZ2=1,MYOZ3=1,MYPN=1,MYPOP=1,MYRF=1,MYRFL=1,MYSM1=1,MYT1=1,MYT1L=1,MYZAP=1,MZB1=1,MZF1=1,MZT1=2,MZT2B=1,N4BP1=4,N4BP2=1,N4BP2L2=1,N4BP3=1,N6AMT1=1,NAA10=1,NAA11=1,NAA16=1,NAA20=1,NAA25=1,NAA30=1,NAA35=1,NAA38=1,NAA40=3,NAA50=7,NAAA=1,NAALAD2=2,NAALADL1=1,NAALADL2=1,NAB1=2,NAB2=1,NABP1=2,NABP2=2,NACA2=1,NACAD=1,NACC1=1,NACC2=1,NADK=1,NADK2=1,NADSYN1=1,NAE1=2,NAF1=1,NAGA=1,NAGLU=1,NAGPA=1,NAGS=1,NAIF1=2,NALCN=1,NAMPT=2,NANOG=1,NANOGP8=5,NANOS1=1,NANOS2=1,NANOS3=1,NANP=4,NANS=1,NAP1L1=2,NAP1L2=1,NAP1L4=1,NAP1L5=1,NAPA=1,NAPB=1,NAPEPLD=1,NAPRT=1,NARFL=1,NARS2=1,NAT1=3,NAT10=1,NAT16=1,NAT6=1,NAT8L=1,NAT9=1,NATD1=1,NAV1=1,NAV2=1,NAV3=1,NAXD=1,NAXE=1,NBAS=1,NBDY=1,NBEA=1,NBEAL1=1,NBEAL2=1,NBL1=1,NBN=1,NBR1=1,NCALD=1,NCAM1=1,NCAM2=1,NCAN=1,NCAPD2=1,NCAPG=2,NCAPG2=1,NCAPH=1,NCAPH2=1,NCBP1=2,NCBP2=4,NCBP2L=1,NCBP3=2,NCCRP1=1,NCDN=1,NCEH1=1,NCF1=1,NCF2=1,NCF4=1,NCK1=1,NCK2=1,NCKAP1=1,NCKAP1L=1,NCKAP5=1,NCKAP5L=1,NCKIPSD=1,NCL=5,NCLN=1,NCMAP=1,NCOA1=1,NCOA2=1,NCOA3=1,NCOA4=2,NCOA5=1,NCOA6=1,NCOA7=1,NCOR1=1,NCOR2=1,NCR1=1,NCR2=1,NCS1=1,NCSTN=1,NDC1=2,NDC80=1,NDE1=3,NDEL1=1,NDFIP1=1,NDFIP2=2,NDN=1,NDNF=1,NDOR1=1,NDP=1,NDRG1=1,NDRG2=1,NDRG3=1,NDST1=1,NDST2=1,NDST3=1,NDST4=1,NDUFA1=2,NDUFA10=1,NDUFA2=1,NDUFA4=1,NDUFA4L2=1,NDUFA6=4,NDUFA7=1,NDUFA8=2,NDUFA9=1,NDUFAF1=1,NDUFAF2=1,NDUFAF3=1,NDUFAF4=1,NDUFAF5=2,NDUFAF6=3,NDUFAF7=1,NDUFAF8=2,NDUFB1=3,NDUFB10=2,NDUFB11=2,NDUFB3=2,NDUFB4=2,NDUFB5=1,NDUFB6=2,NDUFB7=1,NDUFB8=2,NDUFB9=2,NDUFC1=3,NDUFS1=2,NDUFS2=1,NDUFS3=1,NDUFS5=1,NDUFS6=1,NDUFV1=1,NDUFV3=1,NEB=1,NEBL=1,NECAB1=1,NECAB2=1,NECAP1=3,NECAP2=2,NECTIN1=1,NECTIN2=1,NECTIN3=3,NECTIN4=1,NEDD1=1,NEDD4=1,NEDD8=1,NEFH=1,NEFL=1,NEFM=1,NEGR1=1,NEIL1=1,NEIL3=1,NEK1=1,NEK10=1,NEK11=1,NEK2=1,NEK3=2,NEK4=3,NEK5=1,NEK6=1,NEK7=2,NEK8=1,NEK9=1,NELFA=1,NELFB=1,NELFCD=2,NELFE=2,NELL1=1,NELL2=1,NEMF=1,NEMP1=2,NENF=2,NEO1=1,NES=1,NET1=2,NETO1=1,NETO2=1,NEU2=1,NEURL1=1,NEURL1B=1,NEURL2=1,NEURL4=1,NEUROD1=1,NEUROD2=1,NEUROD4=1,NEUROD6=1,NEUROG1=1,NEUROG2=1,NEUROG3=1,NEXMIF=1,NEXN=1,NF1=1,NF2=1,NFAM1=1,NFASC=1,NFAT5=1,NFATC2=1,NFATC2IP=1,NFATC3=1,NFATC4=1,NFE2=1,NFE2L1=1,NFE2L2=1,NFE2L3=1,NFIA=1,NFIB=1,NFIC=1,NFIL3=3,NFKB1=1,NFKB2=1,NFKBIA=1,NFKBIB=1,NFKBID=1,NFKBIE=1,NFKBIL1=1,NFKBIZ=1,NFRKB=2,NFS1=1,NFX1=1,NFXL1=2,NFYA=1,NFYB=5,NFYC=1,NGB=1,NGDN=1,NGEF=1,NGF=1,NGFR=1,NGLY1=1,NGRN=1,NHEJ1=1,NHLH1=1,NHLH2=1,NHLRC1=1,NHLRC2=1,NHLRC3=2,NHP2=1,NHS=1,NHSL1=1,NHSL2=1,NICN1=1,NID1=1,NID2=1,NIFK=2,NIM1K=1,NIN=1,NINJ1=1,NINJ2=1,NINL=1,NIP7=1,NIPA1=1,NIPA2=5,NIPAL1=1,NIPAL2=1,NIPAL3=1,NIPBL=1,NIPSNAP1=1,NIPSNAP2=2,NIPSNAP3A=1,NIPSNAP3B=1,NISCH=1,NIT1=1,NKAIN1=1,NKAIN2=1,NKAIN3=1,NKAP=2,NKAPL=1,NKD1=1,NKIRAS1=3,NKIRAS2=2,NKPD1=1,NKRF=1,NKTR=1,NKX1-1=1,NKX1-2=1,NKX2-1=1,NKX2-2=1,NKX2-3=1,NKX2-4=1,NKX2-5=1,NKX2-6=1,NKX2-8=1,NKX3-1=1,NKX3-2=1,NKX6-1=1,NKX6-2=1,NKX6-3=1,NLE1=1,NLGN1=1,NLGN2=1,NLGN3=1,NLGN4X=1,NLK=1,NLRC3=1,NLRC4=1,NLRC5=1,NLRP1=1,NLRP12=1,NLRP3=1,NLRP5=1,NLRP6=1,NLRP8=3,NLRP9=2,NLRX1=1,NMB=3,NMBR=1,NMD3=1,NME2=2,NME5=1,NME6=2,NME7=1,NME9=1,NMES1=3,NMI=1,NMNAT2=1,NMNAT3=1,NMRK1=1,NMRK2=1,NMT1=1,NMT2=2,NMUR1=1,NMUR2=1,NNAT=1,NNMT=1,NNT=1,NOA1=1,NOB1=1,NOBOX=1,NOC2L=1,NOC3L=2,NOC4L=1,NOCT=1,NOD1=1,NODAL=1,NOG=1,NOL10=1,NOL11=1,NOL12=1,NOL3=1,NOL4L=1,NOL6=1,NOL7=1,NOL8=2,NOL9=1,NOLC1=2,NOM1=1,NONO=1,NOP10=1,NOP14=2,NOP16=1,NOP53=1,NOP56=2,NOP58=4,NOP9=1,NOS1=1,NOS1AP=1,NOS2=1,NOS3=1,NOSIP=1,NOSTRIN=1,NOTCH1=1,NOTCH2=1,NOTCH3=1,NOTCH4=1,NOTO=1,NOTUM=1,NOV=1,NOVA1=1,NOVA2=1,NOX3=1,NOX4=1,NOX5=1,NOXRED1=1,NPAS1=1,NPAS2=1,NPAS3=1,NPAS4=1,NPB=1,NPBWR1=1,NPC1=1,NPC2=2,NPDC1=1,NPEPL1=1,NPEPPS=2,NPFF=1,NPFFR1=1,NPFFR2=1,NPHP1=1,NPHP3=2,NPHP4=1,NPHS1=1,NPHS2=1,NPL=2,NPM1=1,NPM2=1,NPM3=1,NPNT=1,NPPA=1,NPPC=1,NPR1=1,NPR2=1,NPR3=1,NPRL2=1,NPS=1,NPSR1=1,NPTN=1,NPTX1=1,NPTX2=1,NPTXR=1,NPVF=1,NPY=1,NPY1R=2,NPY2R=1,NPY5R=1,NQO1=1,NR0B1=1,NR0B2=1,NR1D1=1,NR1D2=1,NR1H2=1,NR1I2=1,NR1I3=1,NR2C1=1,NR2C2=1,NR2E1=1,NR2E3=1,NR2F1=1,NR2F2=1,NR3C1=1,NR3C2=1,NR4A1=1,NR4A2=1,NR4A3=1,NR5A1=1,NR5A2=2,NR6A1=1,NRAP=1,NRARP=1,NRAS=8,NRBF2=1,NRBP1=1,NRBP2=1,NRCAM=1,NRDC=1,NRF1=1,NRG2=1,NRG4=1,NRGN=1,NRIP1=1,NRIP2=1,NRIP3=2,NRK=1,NRL=1,NRM=2,NRN1=1,NRP1=1,NRP2=1,NRROS=1,NRSN1=1,NRSN2=1,NRTN=1,NRXN2=1,NRXN3=1,NSA2=2,NSD1=3,NSD2=1,NSD3=1,NSDHL=1,NSF=2,NSFL1C=1,NSG1=2,NSG2=1,NSL1=2,NSMAF=6,NSMCE1=3,NSMCE2=2,NSMCE3=2,NSMCE4A=1,NSMF=1,NSUN2=1,NSUN3=1,NSUN5=1,NT5C=1,NT5C2=1,NT5C3B=2,NT5DC1=1,NT5DC3=1,NT5E=1,NTAN1=2,NTF3=1,NTHL1=1,NTM=1,NTMT1=1,NTN1=1,NTN3=1,NTN4=1,NTN5=1,NTNG1=1,NTNG2=1,NTPCR=4,NTRK1=1,NTRK2=1,NTRK3=1,NTS=1,NTSR1=1,NUAK1=1,NUAK2=1,NUB1=4,NUBP1=1,NUBPL=1,NUCB1=1,NUCB2=2,NUCKS1=4,NUDC=2,NUDCD1=2,NUDCD2=3,NUDCD3=1,NUDT1=2,NUDT11=2,NUDT12=1,NUDT13=1,NUDT15=1,NUDT16=1,NUDT16L1=1,NUDT17=1,NUDT18=1,NUDT19=2,NUDT2=1,NUDT21=8,NUDT22=1,NUDT3=1,NUDT4=4,NUDT5=1,NUDT6=2,NUDT8=1,NUDT9=1,NUF2=1,NUFIP1=1,NUFIP2=4,NUGGC=1,NUMA1=1,NUMB=1,NUMBL=1,NUP107=1,NUP133=1,NUP153=1,NUP155=1,NUP160=1,NUP188=1,NUP205=1,NUP210=1,NUP210L=1,NUP214=1,NUP35=4,NUP37=3,NUP43=1,NUP54=2,NUP58=5,NUP62=1,NUP62CL=1,NUP85=1,NUP88=1,NUP93=1,NUP98=1,NUPR2=1,NUS1=2,NUSAP1=1,NUTF2=2,NUTM1=1,NUTM2A=1,NUTM2B=1,NUTM2F=1,NWD2=1,NXF1=1,NXN=1,NXNL2=1,NXPE2=1,NXPE3=7,NXPE4=3,NXPH1=1,NXPH2=1,NXPH3=1,NXT1=1,NXT2=3,NYAP1=1,NYAP2=1,NYNRIN=1,NYX=1,OAF=1,OARD1=1,OAS1=1,OASL=1,OAT=1,OAZ2=2,OBSCN=1,OBSL1=1,OC90=1,OCA2=1,OCC1=1,OCIAD1=2,OCIAD2=1,OCLN=3,OCRL=1,OCSTAMP=1,ODC1=24,ODF2=1,ODF3B=1,ODF3L1=1,ODF3L2=1,ODR4=1,OFCC1=1,OFD1=1,OGDH=1,OGDHL=1,OGFOD1=1,OGFOD2=1,OGFOD3=1,OGFR=1,OGFRL1=1,OGG1=1,OGN=1,OGT=1,OIP5=1,OIT3=1,OLA1=1,OLAH=1,OLFM1=1,OLFM3=1,OLFM4=4,OLFML1=1,OLFML2A=1,OLFML2B=1,OLFML3=1,OLIG1=1,OLIG2=1,OLIG3=1,OMA1=1,OMD=1,OMG=1,OMP=1,ONECUT1=1,ONECUT2=1,ONECUT3=1,OOEP=1,OPA1=1,OPA3=2,OPALIN=1,OPCML=1,OPHN1=1,OPLAH=1,OPN1LW=1,OPN1SW=1,OPN4=1,OPN5=1,OPRD1=1,OPRK1=1,OPRL1=1,OPRM1=1,OPTC=1,OPTN=1,ORAI1=2,ORAI2=1,ORAI3=2,ORC1=1,ORC2=3,ORC3=1,ORC4=1,ORC5=1,ORM2=1,ORMDL1=1,ORMDL2=5,ORMDL3=2,OS9=1,OSBP=1,OSBP2=1,OSBPL10=1,OSBPL11=1,OSBPL1A=1,OSBPL2=1,OSBPL3=1,OSBPL5=1,OSBPL6=1,OSBPL7=1,OSBPL8=1,OSBPL9=2,OSCAR=1,OSCP1=1,OSER1=2,OSGEP=1,OSGEPL1=1,OSGIN1=1,OSGIN2=1,OSMR=1,OSR1=1,OSR2=1,OST4=4,OSTC=3,OSTF1=1,OSTM1=1,OSTN=1,OTC=1,OTOA=1,OTOF=1,OTOG=1,OTOGL=1,OTOL1=1,OTOP1=1,OTOP2=1,OTOR=1,OTOS=1,OTP=1,OTUB1=3,OTUB2=1,OTUD1=1,OTUD3=2,OTUD4=1,OTUD5=1,OTUD6A=1,OTUD6B=5,OTUD7B=1,OTX1=1,OTX2=2,OVCA2=1,OVCH1=1,OVCH2=1,OVGP1=1,OVOL1=1,OVOL2=1,OVOS1=1,OVOS2=1,OXA1L=1,OXCT1=1,OXCT2=1,OXGR1=1,OXR1=1,OXSM=1,OXSR1=1,OXTR=1,P2RX1=1,P2RX2=1,P2RX3=1,P2RX4=1,P2RX5=1,P2RY1=1,P2RY2=1,P2RY4=1,P2RY6=1,P3H1=1,P3H2=1,P3H3=1,P3H4=1,P4HA1=1,P4HA2=1,P4HA3=1,P4HTM=1,PA2G4=1,PAAF1=1,PABPC1=1,PABPC1L=1,PABPC1L2A=1,PABPC3=1,PABPC4=6,PABPC4L=1,PABPN1=3,PABPN1L=1,PACRG=1,PACRGL=1,PACS1=1,PACS2=1,PACSIN1=1,PACSIN2=1,PACSIN3=1,PADI1=1,PADI2=1,PADI3=2,PADI4=1,PADI6=1,PAF1=2,PAFAH1B2=2,PAFAH1B3=1,PAFAH2=1,PAG1=1,PAGE3=1,PAGR1=1,PAH=1,PAICS=3,PAIP1=1,PAIP2=5,PAIP2B=2,PAK1=3,PAK1IP1=1,PAK2=1,PAK3=1,PAK4=1,PAK5=1,PAK6=1,PALB2=1,PALD1=1,PALLD=1,PALM=1,PALM2=1,PALM3=1,PALMD=1,PAM=1,PAM16=3,PAMR1=1,PAN2=1,PAN3=1,PANK1=1,PANK2=1,PANK3=3,PANK4=1,PANX1=1,PANX2=1,PANX3=1,PAOX=1,PAPD4=1,PAPD5=1,PAPD7=1,PAPLN=1,PAPOLA=4,PAPOLG=1,PAPPA=1,PAPPA2=1,PAPSS1=1,PAPSS2=1,PAQR3=1,PAQR5=1,PAQR7=1,PAQR8=1,PAQR9=1,PARD3=1,PARD3B=1,PARD6A=1,PARD6B=1,PARG=1,PARK7=2,PARL=1,PARM1=1,PARN=2,PARP1=2,PARP10=1,PARP11=1,PARP12=1,PARP14=1,PARP15=1,PARP16=1,PARP2=1,PARP3=1,PARP4=1,PARP6=1,PARP8=1,PARP9=1,PARPBP=1,PARS2=1,PARVA=2,PARVB=1,PATE1=1,PATE2=1,PATE3=1,PATJ=1,PATL1=2,PATL2=2,PATZ1=1,PAWR=1,PAX1=1,PAX2=1,PAX3=1,PAX4=1,PAX5=1,PAX6=1,PAX7=1,PAX8=1,PAX9=1,PAXBP1=1,PAXIP1=2,PAXX=1,PBDC1=2,PBK=2,PBLD=1,PBRM1=1,PBX1=1,PBX2=1,PBX3=1,PBXIP1=1,PC=1,PCBD1=2,PCBD2=3,PCBP1=1,PCBP2=9,PCBP3=1,PCBP4=1,PCCA=1,PCCB=1,PCDH9=1,PCED1A=1,PCED1B=1,PCF11=1,PCGF1=1,PCGF2=3,PCGF5=2,PCGF6=1,PCID2=1,PCIF1=1,PCK1=1,PCLAF=4,PCLO=1,PCM1=1,PCMT1=4,PCMTD1=3,PCMTD2=2,PCNA=2,PCNP=3,PCNT=1,PCNX1=1,PCNX2=1,PCNX3=1,PCNX4=1,PCOLCE=1,PCOLCE2=1,PCP2=1,PCP4L1=1,PCSK1=1,PCSK1N=1,PCSK2=2,PCSK5=1,PCSK6=1,PCSK7=1,PCSK9=1,PCYOX1=1,PCYOX1L=1,PCYT1A=2,PCYT1B=1,PDAP1=1,PDC=1,PDCD10=6,PDCD11=1,PDCD1LG2=1,PDCD2L=1,PDCD4=3,PDCD5=2,PDCD6=4,PDCD6IP=1,PDCD7=1,PDCL=1,PDCL2=1,PDCL3=1,PDE11A=1,PDE12=1,PDE1A=1,PDE1B=1,PDE1C=1,PDE2A=1,PDE3A=1,PDE3B=1,PDE4A=1,PDE5A=1,PDE6A=1,PDE6B=1,PDE6C=1,PDE6D=1,PDE6G=1,PDE7A=1,PDE7B=1,PDE8A=1,PDE8B=1,PDE9A=1,PDF=1,PDGFA=1,PDGFB=1,PDGFC=1,PDGFD=1,PDGFRA=1,PDGFRB=1,PDGFRL=1,PDHA1=1,PDHA2=1,PDHB=4,PDHX=3,PDIA2=1,PDIA3=1,PDIA4=2,PDIA5=1,PDIA6=2,PDIK1L=2,PDILT=1,PDK1=1,PDK2=1,PDK3=4,PDK4=1,PDLIM1=2,PDLIM3=1,PDLIM4=1,PDLIM5=1,PDLIM7=1,PDP1=1,PDP2=1,PDRG1=1,PDS5A=1,PDS5B=1,PDSS1=1,PDSS2=1,PDX1=1,PDXP=1,PDYN=1,PDZD11=1,PDZD2=1,PDZD3=1,PDZD4=1,PDZD7=1,PDZD8=2,PDZD9=1,PDZK1=2,PDZK1IP1=1,PDZRN3=1,PDZRN4=1,PEA15=1,PEAK1=1,PEAR1=1,PEBP1=1,PEBP4=1,PECAM1=1,PECR=4,PEF1=1,PEG10=1,PEG3=1,PELI1=2,PELI2=1,PELI3=1,PELO=2,PELP1=1,PENK=1,PEPD=1,PER1=1,PER2=1,PER3=2,PERM1=1,PERP=1,PES1=1,PET117=2,PEX1=1,PEX10=1,PEX11A=3,PEX11B=1,PEX11G=1,PEX12=1,PEX13=1,PEX14=1,PEX2=4,PEX26=1,PEX3=1,PEX5=1,PEX5L=1,PEX6=1,PEX7=3,PFAS=1,PFDN2=3,PFDN4=2,PFDN6=3,PFKFB1=1,PFKFB2=1,PFKFB3=2,PFKM=1,PFN1=3,PFN2=1,PFN3=1,PGA3=1,PGAM1=1,PGAM2=1,PGAM4=1,PGAM5=1,PGAP1=1,PGAP2=2,PGBD1=1,PGBD2=2,PGBD5=1,PGD=1,PGF=1,PGGHG=1,PGGT1B=1,PGK1=5,PGK2=1,PGLS=1,PGLYRP1=1,PGLYRP2=1,PGLYRP3=1,PGLYRP4=1,PGM1=1,PGM2=1,PGM2L1=1,PGM3=2,PGM5=1,PGP=2,PGPEP1L=1,PGRMC1=1,PGRMC2=1,PGS1=1,PHACTR1=1,PHACTR2=1,PHACTR3=1,PHAX=4,PHB=1,PHB2=1,PHC1=2,PHC2=2,PHC3=1,PHEX=1,PHF10=1,PHF12=1,PHF13=2,PHF14=1,PHF19=1,PHF20=1,PHF20L1=2,PHF21A=1,PHF23=3,PHF24=1,PHF3=2,PHF5A=1,PHF6=1,PHF7=1,PHF8=1,PHIP=1,PHKA1=2,PHKA2=1,PHKB=4,PHLDA1=1,PHLDA2=1,PHLDA3=1,PHLDB1=1,PHLDB2=1,PHLDB3=1,PHLPP1=1,PHLPP2=1,PHOSPHO1=1,PHOSPHO2=1,PHOX2A=1,PHOX2B=1,PHPT1=1,PHRF1=1,PHYH=2,PHYHIP=1,PHYHIPL=1,PI15=2,PI3=1,PI4K2A=1,PI4K2B=1,PI4KA=1,PI4KB=1,PIANP=1,PIAS2=2,PIAS3=2,PIAS4=1,PIBF1=1,PICK1=1,PIEZO1=1,PIEZO2=1,PIF1=1,PIFO=1,PIGC=5,PIGG=1,PIGH=1,PIGK=2,PIGM=1,PIGN=1,PIGO=1,PIGP=7,PIGR=1,PIGS=1,PIGT=1,PIGU=1,PIGW=2,PIGX=2,PIGY=5,PIGZ=1,PIH1D1=1,PIH1D2=1,PIH1D3=1,PIK3AP1=1,PIK3C2A=1,PIK3C2B=1,PIK3C2G=1,PIK3C3=1,PIK3CA=1,PIK3CB=3,PIK3CD=1,PIK3CG=1,PIK3IP1=1,PIK3R1=1,PIK3R2=1,PIK3R3=1,PIK3R4=1,PIK3R5=1,PIK3R6=1,PIKFYVE=1,PIM1=2,PIM2=1,PIM3=1,PIMREG=1,PIN1=1,PINK1=1,PINX1=1,PIP4K2A=1,PIP4K2B=1,PIP4K2C=2,PIP4P1=1,PIP4P2=1,PIP5K1B=1,PIP5K1C=1,PIP5KL1=1,PIPOX=1,PIR=1,PIRT=1,PITHD1=2,PITPNA=2,PITPNB=2,PITPNC1=1,PITPNM1=1,PITPNM2=1,PITRM1=1,PITX1=1,PITX2=1,PITX3=1,PIWIL1=1,PIWIL2=1,PIWIL4=1,PJA1=1,PJA2=2,PJVK=1,PKD1L1=1,PKD1L3=1,PKD2=1,PKD2L1=1,PKD2L2=1,PKDCC=1,PKDREJ=1,PKHD1=1,PKHD1L1=1,PKIA=4,PKIB=2,PKIG=2,PKM=2,PKMYT1=1,PKN1=1,PKN2=2,PKN3=1,PKNOX1=1,PKP1=1,PKP2=1,PKP3=1,PKP4=3,PLA1A=1,PLA2G12A=4,PLA2G12B=1,PLA2G16=1,PLA2G1B=1,PLA2G2A=1,PLA2G2C=1,PLA2G2D=1,PLA2G2E=1,PLA2G2F=1,PLA2G3=1,PLA2G4A=1,PLA2G4B=1,PLA2G4D=1,PLA2G4E=1,PLA2G4F=1,PLA2G5=1,PLA2G6=1,PLA2G7=2,PLA2R1=1,PLAA=1,PLAC1=1,PLAC8=1,PLAC8L1=1,PLAG1=1,PLAGL2=2,PLAT=1,PLAU=1,PLB1=1,PLCB1=2,PLCB2=1,PLCB3=1,PLCB4=1,PLCD1=1,PLCD3=1,PLCD4=1,PLCE1=1,PLCG1=5,PLCG2=1,PLCH1=1,PLCL1=1,PLCL2=1,PLCXD2=1,PLCXD3=1,PLCZ1=1,PLD2=1,PLD3=1,PLD4=1,PLD5=1,PLD6=1,PLEC=1,PLEK=1,PLEK2=1,PLEKHA1=1,PLEKHA2=1,PLEKHA3=3,PLEKHA5=1,PLEKHA6=1,PLEKHA7=1,PLEKHA8=1,PLEKHB1=1,PLEKHB2=1,PLEKHD1=1,PLEKHF1=1,PLEKHF2=1,PLEKHG1=1,PLEKHG2=1,PLEKHG3=1,PLEKHG4=1,PLEKHG5=1,PLEKHG6=1,PLEKHG7=1,PLEKHH1=1,PLEKHH2=1,PLEKHH3=1,PLEKHJ1=2,PLEKHM2=1,PLEKHM3=2,PLEKHN1=1,PLEKHO1=1,PLEKHO2=1,PLEKHS1=1,PLGRKT=2,PLIN1=1,PLIN2=1,PLIN3=1,PLIN4=1,PLK1=1,PLK2=1,PLK3=1,PLK4=2,PLLP=1,PLN=1,PLOD1=1,PLOD2=2,PLOD3=1,PLP1=1,PLP2=1,PLPBP=1,PLPP1=1,PLPP2=1,PLPP3=1,PLPP4=1,PLPP5=1,PLPP7=1,PLPPR1=1,PLPPR2=1,PLPPR3=1,PLPPR4=1,PLPPR5=1,PLS1=1,PLS3=1,PLSCR3=1,PLSCR4=2,PLSCR5=1,PLTP=1,PLVAP=1,PLXDC2=1,PLXNA1=1,PLXNA2=1,PLXNA3=1,PLXNA4=1,PLXNB1=1,PLXNB2=1,PLXNB3=1,PLXNC1=1,PLXND1=1,PM20D1=1,PM20D2=2,PMAIP1=1,PMCH=1,PMEL=1,PMEPA1=2,PMF1=1,PML=1,PMP2=1,PMP22=1,PMPCA=1,PMS1=1,PMS2=1,PMVK=1,PNCK=1,PNISR=1,PNKD=1,PNKP=1,PNLDC1=1,PNLIP=1,PNLIPRP1=1,PNLIPRP3=1,PNMA6E=1,PNMA8B=1,PNMT=1,PNN=3,PNO1=3,PNOC=1,PNP=3,PNPLA1=1,PNPLA2=1,PNPLA3=5,PNPLA4=1,PNPLA6=1,PNPLA7=1,PNPLA8=1,PNPT1=1,PNRC1=2,PNRC2=5,POC1A=1,POC1B=1,POC5=1,PODN=1,PODNL1=1,PODXL2=1,POF1B=1,POFUT1=1,POFUT2=1,POGK=2,POGLUT1=3,POGZ=1,POLA1=1,POLB=1,POLD1=2,POLD2=2,POLD3=2,POLDIP2=3,POLDIP3=2,POLE=1,POLE2=1,POLE3=2,POLE4=1,POLG=1,POLG2=1,POLH=1,POLI=1,POLK=1,POLL=2,POLM=1,POLQ=1,POLR1A=1,POLR1B=4,POLR1C=1,POLR1D=5,POLR1E=1,POLR2B=1,POLR2C=2,POLR2D=4,POLR2E=1,POLR2F=2,POLR2G=1,POLR2H=4,POLR2I=2,POLR2K=13,POLR2L=2,POLR2M=1,POLR3A=1,POLR3B=1,POLR3C=1,POLR3D=2,POLR3F=2,POLR3G=1,POLR3GL=1,POLR3H=1,POLR3K=3,POM121C=1,POM121L12=2,POM121L2=1,POMC=1,POMGNT1=1,POMGNT2=1,POMK=1,POMP=6,POMT1=1,POMT2=1,PON1=1,PON2=1,POP1=1,POP5=2,POP7=1,POPDC2=1,POPDC3=2,POR=1,PORCN=1,POSTN=1,POT1=2,POU1F1=1,POU2AF1=1,POU2F1=2,POU2F2=1,POU2F3=1,POU3F1=1,POU3F2=1,POU3F4=1,POU4F1=1,POU4F2=1,POU4F3=1,POU6F1=1,POU6F2=1,PP2D1=1,PPA1=2,PPARD=1,PPARGC1A=1,PPARGC1B=1,PPAT=2,PPCDC=1,PPCS=1,PPDPF=1,PPDPFL=1,PPEF1=1,PPEF2=1,PPFIA1=2,PPFIA2=1,PPFIA3=1,PPFIA4=1,PPFIBP1=2,PPFIBP2=1,PPHLN1=3,PPIB=1,PPIC=1,PPID=3,PPIE=1,PPIF=1,PPIG=2,PPIH=1,PPIL1=1,PPIL3=5,PPIL4=2,PPIL6=1,PPIP5K1=1,PPL=1,PPM1B=1,PPM1D=2,PPM1E=1,PPM1F=1,PPM1G=1,PPM1H=1,PPM1J=1,PPM1K=1,PPM1L=1,PPM1M=1,PPME1=2,PPOX=1,PPP1CA=1,PPP1CB=3,PPP1CC=9,PPP1R10=1,PPP1R11=2,PPP1R12A=1,PPP1R12C=1,PPP1R13B=1,PPP1R13L=1,PPP1R14C=1,PPP1R14D=1,PPP1R15A=1,PPP1R15B=1,PPP1R16A=1,PPP1R16B=1,PPP1R17=1,PPP1R18=1,PPP1R1A=1,PPP1R1B=1,PPP1R1C=1,PPP1R2=1,PPP1R21=1,PPP1R27=1,PPP1R32=1,PPP1R35=1,PPP1R36=1,PPP1R37=1,PPP1R3A=1,PPP1R3B=1,PPP1R3C=1,PPP1R3E=1,PPP1R3F=1,PPP1R3G=1,PPP1R42=1,PPP1R7=1,PPP1R8=2,PPP1R9A=1,PPP1R9B=1,PPP2CA=3,PPP2CB=5,PPP2R1A=1,PPP2R1B=1,PPP2R2A=4,PPP2R2B=1,PPP2R3A=1,PPP2R3B=1,PPP2R5A=2,PPP2R5B=1,PPP2R5D=2,PPP2R5E=1,PPP3CA=1,PPP3CB=1,PPP3CC=1,PPP3R1=2,PPP3R2=1,PPP4C=1,PPP4R3A=2,PPP4R3B=2,PPP4R3C=1,PPP4R4=2,PPP5C=2,PPP6C=6,PPP6R1=1,PPP6R2=1,PPP6R3=3,PPRC1=1,PPTC7=2,PPWD1=2,PQBP1=1,PQLC1=1,PQLC2=1,PQLC3=2,PRADC1=1,PRAF2=1,PRAG1=1,PRAM1=1,PRC1=2,PRCC=2,PRCD=1,PRCP=1,PRDM10=1,PRDM11=1,PRDM12=1,PRDM13=1,PRDM14=2,PRDM15=1,PRDM16=1,PRDM2=2,PRDM4=3,PRDM5=2,PRDM8=1,PRDM9=2,PRDX1=1,PRDX2=1,PRDX3=2,PRDX4=2,PRDX5=1,PRDX6=7,PREB=1,PRELID1=2,PRELID2=1,PRELID3B=2,PRELP=1,PREP=1,PREPL=1,PREX1=1,PREX2=1,PRF1=3,PRG2=1,PRG3=1,PRG4=1,PRICKLE1=1,PRICKLE2=1,PRICKLE3=1,PRICKLE4=1,PRIM1=3,PRIM2=1,PRIMPOL=1,PRKAA1=1,PRKAA2=2,PRKAB1=1,PRKAB2=1,PRKACA=1,PRKACB=1,PRKACG=1,PRKAG1=2,PRKAG3=1,PRKAR1A=2,PRKAR2B=2,PRKCA=1,PRKCB=1,PRKCD=1,PRKCE=1,PRKCG=1,PRKCH=1,PRKCI=1,PRKCQ=1,PRKCSH=1,PRKD1=1,PRKD2=1,PRKD3=2,PRKDC=1,PRKG1=1,PRKG2=1,PRKRA=1,PRKRIP1=1,PRL=1,PRLH=1,PRLHR=1,PRM3=1,PRMT1=1,PRMT2=2,PRMT5=1,PRMT6=1,PRMT7=1,PRMT8=1,PRMT9=1,PRND=1,PROB1=1,PROCR=1,PRODH=1,PRODH2=1,PROK1=2,PROK2=1,PROKR1=1,PROKR2=1,PROM1=1,PROP1=1,PROSER1=2,PROSER3=1,PROX1=1,PROX2=1,PROZ=1,PRPF18=1,PRPF19=2,PRPF3=1,PRPF31=1,PRPF38A=3,PRPF38B=1,PRPF39=1,PRPF4=2,PRPF40A=1,PRPF40B=1,PRPF4B=1,PRPF6=1,PRPF8=1,PRPH=1,PRPS1=4,PRPS1L1=7,PRPS2=1,PRPSAP1=3,PRPSAP2=2,PRR11=3,PRR12=1,PRR14=1,PRR14L=1,PRR15=1,PRR15L=1,PRR16=1,PRR18=1,PRR19=2,PRR22=1,PRR3=1,PRR30=1,PRR32=1,PRR34=1,PRR35=1,PRR36=1,PRR5=1,PRR5-ARHGAP8=1,PRR5L=1,PRR7=1,PRR9=1,PRRC1=1,PRRC2A=1,PRRC2B=1,PRRC2C=1,PRRG1=1,PRRG4=1,PRRT1=1,PRRT1B=1,PRRT2=1,PRRT3=1,PRRT4=1,PRRX1=1,PRRX2=1,PRSS12=1,PRSS2=1,PRSS22=1,PRSS33=1,PRSS35=1,PRSS36=1,PRSS37=1,PRSS41=1,PRSS45=1,PRSS48=1,PRSS50=1,PRSS53=1,PRSS54=1,PRSS56=1,PRSS57=1,PRSS58=1,PRSS8=1,PRTFDC1=1,PRTG=1,PRUNE1=3,PRUNE2=1,PRX=1,PSAP=1,PSAT1=1,PSD=1,PSD2=1,PSD3=1,PSEN1=1,PSENEN=2,PSIP1=3,PSKH1=1,PSKH2=1,PSMA1=10,PSMA3=24,PSMA4=2,PSMA5=2,PSMA6=1,PSMA7=1,PSMA8=1,PSMB1=2,PSMB10=1,PSMB11=1,PSMB2=3,PSMB3=3,PSMB4=1,PSMB5=2,PSMB6=2,PSMB7=2,PSMC1=1,PSMC3=1,PSMC3IP=1,PSMC4=1,PSMC5=2,PSMC6=1,PSMD1=1,PSMD10=8,PSMD11=1,PSMD12=2,PSMD13=2,PSMD14=2,PSMD2=1,PSMD3=1,PSMD4=4,PSMD5=1,PSMD6=2,PSMD7=1,PSMD8=1,PSMD9=1,PSME1=1,PSME4=1,PSMF1=1,PSMG1=1,PSMG2=2,PSMG3=2,PSORS1C2=1,PSPC1=1,PSPH=1,PSPN=1,PSRC1=2,PSTK=2,PSTPIP2=1,PTAFR=1,PTBP1=2,PTBP2=1,PTBP3=1,PTCH1=1,PTCH2=1,PTCHD1=1,PTCHD3=1,PTCHD4=1,PTCRA=1,PTDSS1=2,PTDSS2=1,PTEN=2,PTF1A=1,PTGDR=1,PTGDR2=1,PTGER1=1,PTGER2=1,PTGER3=1,PTGES=1,PTGES2=2,PTGES3=2,PTGES3L-AARSD1=1,PTGFR=1,PTGFRN=1,PTGIR=1,PTGR1=1,PTGR2=1,PTGS1=1,PTGS2=1,PTH=1,PTH1R=1,PTH2=1,PTH2R=1,PTHLH=1,PTK2B=1,PTK7=1,PTMS=1,PTN=1,PTOV1=1,PTP4A1=21,PTP4A2=1,PTPA=1,PTPDC1=2,PTPMT1=2,PTPN1=1,PTPN11=2,PTPN12=1,PTPN13=1,PTPN14=1,PTPN18=1,PTPN21=1,PTPN23=1,PTPN3=2,PTPN4=2,PTPN5=1,PTPN6=1,PTPN7=1,PTPN9=1,PTPRA=2,PTPRB=1,PTPRCAP=1,PTPRD=1,PTPRE=1,PTPRF=1,PTPRG=1,PTPRH=1,PTPRJ=1,PTPRK=1,PTPRM=1,PTPRN=1,PTPRN2=1,PTPRO=1,PTPRQ=1,PTPRR=1,PTPRS=1,PTPRT=1,PTPRU=1,PTPRZ1=1,PTRH2=1,PTS=11,PTTG1=3,PTTG2=1,PTX3=1,PUDP=1,PUF60=1,PUM1=1,PUM2=3,PUM3=1,PURA=1,PURB=2,PURG=1,PUS1=1,PUS7=1,PUS7L=1,PVALB=1,PVRIG=1,PWP1=1,PWWP2A=1,PWWP2B=1,PXDC1=1,PXDN=1,PXDNL=1,PXK=1,PXMP2=1,PXMP4=1,PXN=1,PXYLP1=1,PYCARD=1,PYCR1=1,PYCR3=1,PYGL=1,PYGM=2,PYGO1=1,PYGO2=1,PYROXD1=1,PYROXD2=1,PYURF=4,PYY=1,PZP=1,QARS=1,QKI=2,QPCT=1,QPCTL=3,QRFP=1,QRFPR=1,QRICH1=1,QRICH2=1,QRSL1=2,QSER1=1,QSOX1=1,QSOX2=1,QTRT1=2,QTRT2=3,R3HCC1=1,R3HCC1L=1,R3HDM1=2,R3HDM2=3,R3HDML=1,RAB10=4,RAB11A=5,RAB11B=3,RAB11FIP1=1,RAB11FIP2=1,RAB11FIP5=1,RAB12=1,RAB13=1,RAB14=2,RAB15=1,RAB18=6,RAB19=1,RAB1A=2,RAB1B=1,RAB20=1,RAB21=2,RAB22A=1,RAB23=2,RAB24=1,RAB25=1,RAB27A=1,RAB27B=1,RAB28=4,RAB29=2,RAB2A=3,RAB2B=2,RAB30=1,RAB33A=1,RAB33B=1,RAB35=1,RAB36=1,RAB37=1,RAB38=1,RAB39A=1,RAB39B=2,RAB3A=1,RAB3B=1,RAB3C=1,RAB3D=1,RAB3GAP1=1,RAB3GAP2=1,RAB3IL1=1,RAB3IP=1,RAB40C=1,RAB41=1,RAB42=1,RAB43=1,RAB44=2,RAB4A=2,RAB4B=1,RAB5B=4,RAB5C=3,RAB5IF=2,RAB6A=1,RAB6B=1,RAB7A=2,RAB7B=1,RAB8B=2,RAB9A=2,RAB9B=1,RABAC1=1,RABEP1=1,RABEPK=1,RABGAP1=1,RABGAP1L=5,RABGGTA=1,RABGGTB=4,RABIF=2,RABL3=2,RABL6=1,RAC1=2,RAC2=1,RAC3=1,RACGAP1=1,RACK1=2,RAD1=1,RAD17=2,RAD18=1,RAD21=6,RAD21L1=1,RAD23A=1,RAD23B=1,RAD50=1,RAD51=1,RAD51AP1=2,RAD51AP2=1,RAD51B=1,RAD51C=8,RAD51D=1,RAD52=1,RAD54B=1,RAD54L=1,RAD54L2=1,RAD9B=1,RADX=1,RAE1=2,RAF1=5,RAG1=1,RAG2=1,RAI1=1,RAI2=1,RALA=3,RALB=1,RALBP1=3,RALGAPA1=1,RALGAPA2=1,RALGAPB=1,RALGDS=1,RALGPS1=1,RALGPS2=1,RALY=2,RALYL=1,RAMP1=1,RAMP2=1,RAMP3=1,RAN=19,RANBP10=1,RANBP17=1,RANBP3L=1,RANBP6=1,RANBP9=1,RANGAP1=1,RAP1A=9,RAP1B=3,RAP1GAP=1,RAP1GAP2=1,RAP2A=1,RAP2B=1,RAP2C=1,RAPGEF1=1,RAPGEF2=1,RAPGEF3=1,RAPGEF4=1,RAPGEF5=1,RAPGEF6=1,RAPGEFL1=1,RAPH1=1,RAPSN=1,RARA=1,RARB=1,RARG=1,RARRES1=1,RARRES3=1,RARS2=2,RASA1=1,RASA3=1,RASAL1=1,RASAL2=1,RASAL3=1,RASD1=1,RASD2=1,RASEF=1,RASGEF1A=1,RASGEF1B=2,RASGRF1=1,RASGRF2=1,RASGRP1=1,RASGRP2=1,RASGRP3=1,RASGRP4=1,RASIP1=1,RASL10A=1,RASL10B=1,RASL11A=1,RASL11B=1,RASL12=1,RASSF1=1,RASSF10=1,RASSF2=1,RASSF3=3,RASSF4=2,RASSF5=1,RASSF6=1,RASSF7=1,RASSF8=1,RASSF9=1,RAVER1=1,RAVER2=1,RAX=1,RAX2=1,RBAK=1,RBBP5=2,RBBP6=1,RBBP7=2,RBBP8=6,RBBP8NL=1,RBFOX2=1,RBFOX3=1,RBL1=1,RBL2=1,RBM10=1,RBM11=1,RBM12=2,RBM12B=1,RBM14=2,RBM17=2,RBM18=2,RBM19=1,RBM20=1,RBM22=2,RBM23=1,RBM24=1,RBM25=1,RBM26=1,RBM27=2,RBM28=2,RBM3=15,RBM33=1,RBM34=2,RBM38=1,RBM39=19,RBM4=1,RBM41=1,RBM42=1,RBM44=1,RBM45=1,RBM46=2,RBM47=1,RBM48=1,RBM4B=2,RBM5=1,RBM7=2,RBM8A=2,RBMS1=1,RBMS3=1,RBMX=11,RBMX2=1,RBMXL1=5,RBMXL2=1,RBP1=1,RBP2=1,RBP3=3,RBP5=1,RBP7=1,RBPJ=1,RBPJL=1,RBPMS=1,RBPMS2=1,RBSN=1,RBX1=3,RC3H1=1,RC3H2=1,RCAN1=1,RCAN2=1,RCAN3=1,RCBTB1=1,RCBTB2=2,RCC1=1,RCC1L=1,RCC2=2,RCCD1=1,RCE1=2,RCHY1=2,RCL1=1,RCN1=2,RCN2=1,RCN3=1,RCOR1=1,RCOR2=1,RCOR3=1,RCSD1=1,RCVRN=1,RD3=1,RD3L=1,RDH10=3,RDH12=1,RDH14=1,RDH16=1,RDH5=1,RDH8=1,RDM1=3,REC8=1,RECK=1,RECQL=1,RECQL4=1,RECQL5=1,REEP2=1,REEP3=3,REEP4=2,REEP5=1,REEP6=2,REG3G=2,REG4=1,REL=1,RELL1=1,RELL2=1,RELN=1,REM1=1,REM2=1,REN=1,REPS1=1,REPS2=2,RERE=1,RERG=1,RERGL=1,RESP18=1,REST=2,RET=1,RETREG1=1,RETREG2=1,RETREG3=2,RETSAT=1,REV1=1,REV3L=1,REXO2=2,REXO4=1,REXO5=1,RFC1=4,RFC2=1,RFC3=1,RFC4=1,RFC5=2,RFFL=3,RFK=4,RFLNA=1,RFLNB=1,RFNG=1,RFPL1=2,RFPL4A=1,RFPL4B=1,RFT1=1,RFTN2=1,RFWD3=1,RFX1=1,RFX2=1,RFX3=3,RFX6=1,RFX7=1,RFX8=1,RFXANK=1,RFXAP=2,RGCC=1,RGL1=1,RGL3=1,RGL4=2,RGMA=1,RGMB=1,RGN=1,RGP1=1,RGR=1,RGS1=1,RGS10=1,RGS12=1,RGS13=1,RGS14=1,RGS16=1,RGS17=1,RGS18=1,RGS19=1,RGS2=1,RGS21=1,RGS22=1,RGS3=2,RGS4=1,RGS5=1,RGS6=1,RGS7=2,RGS7BP=1,RGS8=1,RGS9=1,RGS9BP=1,RGSL1=1,RHAG=2,RHBDD1=1,RHBDD2=1,RHBDF1=1,RHBDF2=1,RHBDL1=1,RHBDL2=1,RHBDL3=1,RHBG=1,RHCG=1,RHEB=1,RHEBL1=1,RHNO1=3,RHO=1,RHOA=5,RHOB=1,RHOBTB1=1,RHOBTB2=1,RHOD=1,RHOG=3,RHOH=1,RHOJ=1,RHOQ=5,RHOT1=1,RHOU=1,RHOV=1,RHPN1=1,RHPN2=1,RIBC1=1,RIBC2=1,RIC1=1,RIC3=1,RIC8B=1,RICTOR=1,RIF1=1,RIIAD1=1,RILP=1,RILPL1=1,RIMBP2=1,RIMBP3C=1,RIMKLA=1,RIMS1=1,RIMS2=1,RIMS3=1,RIMS4=1,RIN2=1,RING1=1,RINL=1,RIOK1=1,RIOK2=1,RIOK3=3,RIOX1=1,RIOX2=1,RIPK1=1,RIPK2=2,RIPK3=1,RIPK4=1,RIPOR1=1,RIPOR2=1,RIPOR3=1,RIPPLY1=1,RIPPLY2=1,RIPPLY3=1,RIT1=1,RIT2=1,RITA1=2,RLF=1,RLIM=2,RLN3=1,RMC1=5,RMDN1=1,RMDN2=1,RMDN3=1,RMI1=1,RMND1=1,RMND5A=6,RMND5B=1,RNASE10=1,RNASE12=1,RNASE13=1,RNASE4=1,RNASE6=1,RNASEH1=1,RNASEH2A=1,RNASEH2B=6,RNASEL=1,RND1=1,RND2=1,RND3=2,RNF10=1,RNF103=1,RNF11=2,RNF111=1,RNF112=1,RNF113A=2,RNF114=3,RNF115=2,RNF121=1,RNF122=2,RNF123=1,RNF125=1,RNF128=1,RNF130=1,RNF135=1,RNF138=1,RNF139=1,RNF14=4,RNF141=1,RNF144A=2,RNF144B=1,RNF145=1,RNF148=1,RNF149=2,RNF150=1,RNF151=1,RNF152=1,RNF157=1,RNF165=1,RNF167=1,RNF168=1,RNF169=1,RNF17=1,RNF170=1,RNF180=2,RNF181=1,RNF182=1,RNF183=1,RNF185=1,RNF186=1,RNF187=1,RNF19A=1,RNF19B=2,RNF2=3,RNF20=1,RNF207=1,RNF208=1,RNF213=1,RNF214=1,RNF217=1,RNF219=1,RNF220=1,RNF222=1,RNF223=1,RNF224=1,RNF225=1,RNF24=1,RNF25=1,RNF26=1,RNF31=1,RNF32=1,RNF34=1,RNF38=1,RNF4=1,RNF40=1,RNF43=1,RNF44=1,RNF6=2,RNF7=3,RNFT1=2,RNFT2=1,RNGTT=1,RNLS=2,RNMT=1,RNPC3=2,RNPEP=1,RNPEPL1=1,RNPS1=2,ROBO1=1,ROBO2=1,ROBO3=1,ROBO4=1,ROCK1=1,ROCK2=4,ROGDI=1,ROM1=1,ROMO1=2,ROPN1B=1,ROPN1L=1,ROR1=1,ROR2=1,RORA=1,RORB=1,RORC=1,ROS1=1,RP1=1,RP2=1,RPA1=3,RPA2=3,RPA3=1,RPA4=1,RPAIN=1,RPAP1=1,RPAP3=1,RPE=3,RPE65=1,RPEL1=2,RPF1=4,RPF2=3,RPGR=1,RPGRIP1=1,RPGRIP1L=1,RPH3AL=1,RPIA=3,RPLP0=4,RPLP1=3,RPLP2=1,RPN1=2,RPN2=1,RPP14=3,RPP25=2,RPP25L=2,RPP30=1,RPP38=1,RPP40=1,RPRD1A=1,RPRD1B=1,RPRD2=1,RPRM=1,RPRML=1,RPSA=1,RPTN=1,RPTOR=1,RPUSD2=1,RPUSD3=1,RPUSD4=1,RRAD=1,RRAGA=1,RRAGB=1,RRAGC=1,RRAGD=1,RRAS=1,RRBP1=1,RREB1=1,RRH=1,RRM1=1,RRM2=6,RRN3=1,RRNAD1=1,RRP1=1,RRP12=1,RRP15=3,RRP1B=1,RRP36=5,RRP9=2,RRS1=2,RS1=1,RSAD1=1,RSAD2=1,RSBN1=1,RSBN1L=1,RSC1A1=1,RSF1=1,RSG1=1,RSL24D1=3,RSPH1=1,RSPH14=1,RSPH3=1,RSPH4A=1,RSPH6A=1,RSPH9=1,RSPO1=1,RSPO2=1,RSPO3=1,RSPO4=1,RSPRY1=2,RSRC1=1,RSRC2=2,RSRP1=1,RSU1=1,RTCA=2,RTCB=3,RTEL1-TNFRSF6B=1,RTF1=1,RTKN=1,RTKN2=1,RTL1=1,RTL10=1,RTL4=1,RTL6=2,RTL8C=4,RTL9=1,RTN1=1,RTN2=1,RTN3=1,RTN4=1,RTN4IP1=1,RTN4R=1,RTN4RL1=1,RTN4RL2=1,RTP1=1,RTP2=1,RTP3=1,RTRAF=2,RTTN=1,RUBCN=1,RUBCNL=1,RUFY1=1,RUFY2=1,RUFY3=1,RUFY4=1,RUNDC1=1,RUNDC3A=1,RUNDC3B=1,RUNX1=1,RUNX1T1=1,RUNX2=1,RUNX3=1,RUSC1=1,RUSC2=1,RUVBL1=1,RWDD1=1,RWDD2A=1,RWDD2B=2,RWDD3=1,RWDD4=2,RXFP1=1,RXFP2=1,RXFP3=1,RXFP4=1,RXRA=1,RXRG=1,RXYLT1=1,RYBP=1,RYK=2,RYR1=1,RYR2=1,RYR3=1,S100A1=1,S100A10=16,S100A11=1,S100A13=1,S100A14=1,S100A16=1,S100A3=1,S100A4=1,S100A5=1,S100A6=3,S100A7=1,S100A8=1,S100A9=1,S100B=3,S100P=1,S100PBP=1,S100Z=1,S1PR1=2,S1PR2=1,S1PR3=1,S1PR4=1,S1PR5=1,SAA1=1,SAA2=1,SAAL1=1,SAC3D1=1,SACM1L=4,SACS=1,SAFB=1,SAFB2=1,SAG=1,SALL1=1,SALL2=1,SALL3=1,SALL4=2,SAMD1=1,SAMD10=1,SAMD11=1,SAMD12=1,SAMD13=1,SAMD14=1,SAMD15=1,SAMD3=2,SAMD4A=1,SAMD4B=1,SAMD5=1,SAMD8=1,SAMD9=1,SAMD9L=1,SAMHD1=1,SAMM50=2,SAMSN1=1,SAP130=1,SAP18=3,SAP25=1,SAP30=2,SAP30BP=1,SAP30L=1,SAR1A=2,SAR1B=2,SARG=1,SARM1=1,SARNP=1,SARS=2,SARS2=1,SART1=3,SASH1=1,SASH3=1,SASS6=1,SAT1=1,SATB1=1,SATB2=1,SATL1=1,SAV1=2,SAXO1=1,SAYSD1=1,SBDS=2,SBF1=1,SBF2=1,SBK1=1,SBK2=1,SBNO1=1,SBNO2=1,SBSN=1,SBSPON=1,SC5D=1,SCAF1=1,SCAF11=1,SCAF4=1,SCAF8=2,SCAI=1,SCAMP1=2,SCAMP2=2,SCAMP3=2,SCAMP5=1,SCAND1=1,SCAP=1,SCARA3=1,SCARA5=1,SCARB1=1,SCARB2=1,SCARF1=1,SCARF2=1,SCCPDH=2,SCD=1,SCD5=1,SCEL=1,SCFD1=1,SCFD2=1,SCG2=1,SCG3=1,SCG5=1,SCGB3A1=1,SCGB3A2=1,SCIMP=1,SCIN=1,SCLY=1,SCMH1=1,SCML2=1,SCML4=1,SCN10A=1,SCN11A=1,SCN1A=1,SCN1B=1,SCN2A=1,SCN2B=1,SCN3A=1,SCN3B=1,SCN4A=1,SCN4B=1,SCN5A=1,SCN8A=1,SCN9A=1,SCNM1=2,SCNN1A=1,SCNN1B=1,SCNN1D=1,SCNN1G=1,SCO2=1,SCOC=3,SCP2=1,SCP2D1=1,SCPEP1=1,SCRG1=1,SCRIB=1,SCRN1=1,SCRN2=1,SCRN3=1,SCRT1=1,SCRT2=1,SCT=1,SCTR=1,SCUBE1=1,SCUBE2=1,SCUBE3=1,SCX=1,SCYL2=3,SCYL3=1,SDAD1=1,SDC2=1,SDC3=1,SDC4=1,SDCBP=2,SDCBP2=1,SDCCAG3=1,SDCCAG8=1,SDE2=1,SDF2=2,SDF2L1=2,SDF4=1,SDHAF1=1,SDHAF3=2,SDHAF4=4,SDHB=2,SDHC=1,SDK1=1,SDK2=1,SDR16C5=1,SDR42E1=1,SDR9C7=1,SDSL=1,SEC11A=2,SEC11C=4,SEC13=3,SEC14L1=1,SEC14L2=1,SEC14L3=1,SEC14L5=1,SEC16A=1,SEC16B=1,SEC22A=1,SEC22B=4,SEC22C=1,SEC23A=1,SEC23B=1,SEC23IP=1,SEC24A=1,SEC24B=1,SEC24C=1,SEC24D=1,SEC31A=1,SEC61A1=2,SEC61A2=3,SEC61B=1,SEC61G=8,SEC63=1,SECISBP2=1,SECISBP2L=1,SEH1L=5,SEL1L=1,SEL1L2=1,SEL1L3=1,SELE=1,SELENOF=3,SELENOH=2,SELENOI=3,SELENOK=1,SELENOM=1,SELENON=1,SELENOO=1,SELENOP=1,SELENOS=2,SELENOT=1,SELENOW=3,SELL=1,SELP=1,SEMA3A=1,SEMA3B=1,SEMA3D=1,SEMA3E=1,SEMA3F=1,SEMA3G=1,SEMA4A=1,SEMA4C=1,SEMA4D=1,SEMA4F=1,SEMA5A=1,SEMA5B=1,SEMA6A=1,SEMA6C=1,SEMA6D=1,SEMA7A=1,SENP1=1,SENP2=2,SENP3=1,SENP5=2,SENP7=1,SENP8=1,SEPHS1=1,SEPHS2=1,SEPSECS=1,SEPT1=1,SEPT11=2,SEPT12=1,SEPT14=3,SEPT3=2,SEPT5=1,SEPT6=1,SEPT7=5,SEPT8=1,SERBP1=2,SERF1B=1,SERF2=6,SERINC1=2,SERINC2=1,SERINC3=1,SERINC5=1,SERP1=4,SERP2=1,SERPINA1=2,SERPINA10=1,SERPINA11=1,SERPINA12=1,SERPINA3=1,SERPINA5=1,SERPINA6=1,SERPINB1=1,SERPINB11=1,SERPINB12=1,SERPINB13=1,SERPINB2=1,SERPINB4=1,SERPINB5=1,SERPINB6=1,SERPINB7=1,SERPINB8=1,SERPINB9=1,SERPINC1=1,SERPIND1=1,SERPINE1=1,SERPINE2=1,SERPINF1=1,SERPINF2=1,SERPINH1=1,SERPINI1=1,SERPINI2=1,SERTAD1=1,SERTAD2=1,SERTAD3=1,SERTAD4=1,SERTM1=1,SERTM2=2,SESN1=2,SESN2=1,SESN3=1,SESTD1=1,SET=2,SETBP1=1,SETD1A=1,SETD1B=1,SETD2=1,SETD3=4,SETD4=1,SETD5=1,SETD6=1,SETD9=1,SETDB1=1,SETDB2=1,SETSIP=6,SETX=1,SEZ6=1,SEZ6L=2,SEZ6L2=1,SF3A2=2,SF3A3=1,SF3B1=1,SF3B2=2,SF3B3=1,SF3B4=2,SF3B5=2,SF3B6=2,SFI1=1,SFMBT1=1,SFMBT2=1,SFN=1,SFPQ=3,SFR1=1,SFRP1=1,SFRP2=1,SFRP5=1,SFSWAP=1,SFT2D1=4,SFT2D2=1,SFT2D3=1,SFTPA1=1,SFTPB=1,SFTPC=1,SFTPD=1,SFXN1=2,SFXN2=1,SFXN3=1,SFXN4=1,SFXN5=1,SGCB=1,SGCD=1,SGCE=1,SGCG=1,SGCZ=1,SGF29=1,SGIP1=1,SGK1=3,SGK2=1,SGK3=2,SGMS1=1,SGMS2=1,SGO1=3,SGO2=1,SGPL1=1,SGPP1=1,SGPP2=1,SGSH=1,SGSM1=1,SGSM3=2,SGTA=1,SGTB=1,SH2B1=26,SH2B3=1,SH2D1A=1,SH2D1B=1,SH2D2A=1,SH2D3A=1,SH2D3C=1,SH2D4A=3,SH2D4B=1,SH2D5=1,SH2D6=1,SH2D7=1,SH3BGR=1,SH3BGRL=3,SH3BGRL2=3,SH3BGRL3=2,SH3BP2=1,SH3BP4=3,SH3BP5L=1,SH3D19=1,SH3D21=1,SH3GL1=1,SH3GL2=2,SH3GL3=1,SH3GLB1=3,SH3GLB2=1,SH3KBP1=1,SH3PXD2A=1,SH3PXD2B=1,SH3RF1=1,SH3RF3=1,SH3TC2=1,SH3YL1=1,SHANK1=1,SHANK3=1,SHARPIN=1,SHB=1,SHC1=1,SHC2=1,SHC3=1,SHC4=1,SHCBP1=1,SHCBP1L=1,SHD=1,SHE=1,SHF=1,SHH=1,SHISA2=1,SHISA3=1,SHISA4=1,SHISA6=1,SHISA7=1,SHISA8=1,SHISA9=1,SHISAL1=1,SHISAL2A=1,SHISAL2B=1,SHMT2=1,SHOC2=1,SHOX=1,SHOX2=1,SHPK=1,SHPRH=1,SHQ1=1,SHROOM1=1,SHROOM3=1,SHROOM4=1,SHTN1=1,SI=1,SIAE=1,SIAH1=1,SIAH2=1,SIAH3=1,SIDT1=1,SIDT2=1,SIGIRR=1,SIGLEC1=2,SIGLEC14=1,SIGLEC15=1,SIGLEC6=1,SIGLECL1=2,SIGMAR1=1,SIK1=1,SIK2=1,SIK3=1,SIKE1=1,SIL1=1,SIM1=1,SIM2=1,SIMC1=1,SIN3A=2,SIN3B=1,SINHCAF=4,SIPA1=1,SIPA1L1=1,SIPA1L2=1,SIPA1L3=1,SIRPA=1,SIRPB1=4,SIRPB2=1,SIRPD=1,SIRT1=1,SIRT4=1,SIRT6=1,SIRT7=1,SIT1=1,SIX1=1,SIX2=1,SIX4=1,SIX6=1,SIX6OS1=1,SKA1=2,SKAP1=1,SKAP2=1,SKI=1,SKIDA1=1,SKIL=2,SKOR1=1,SKOR2=1,SKP1=7,SKP2=2,SLA2=1,SLAIN1=1,SLAIN2=1,SLAMF6=1,SLAMF7=1,SLAMF8=3,SLAMF9=1,SLBP=2,SLC10A1=1,SLC10A2=1,SLC10A3=1,SLC10A4=1,SLC10A5=1,SLC10A6=1,SLC10A7=1,SLC12A1=1,SLC12A2=1,SLC12A3=1,SLC12A4=1,SLC12A5=1,SLC12A6=1,SLC12A7=1,SLC12A8=1,SLC13A3=1,SLC13A4=1,SLC13A5=1,SLC14A1=1,SLC14A2=1,SLC15A1=1,SLC15A2=1,SLC15A3=1,SLC15A4=3,SLC15A5=1,SLC16A1=2,SLC16A10=1,SLC16A11=1,SLC16A12=1,SLC16A13=1,SLC16A14=1,SLC16A2=1,SLC16A3=1,SLC16A5=1,SLC16A6=1,SLC16A7=1,SLC16A9=1,SLC17A1=6,SLC17A2=1,SLC17A5=1,SLC17A6=1,SLC17A7=1,SLC17A8=1,SLC17A9=1,SLC18A1=2,SLC18A2=1,SLC18A3=1,SLC18B1=1,SLC19A1=1,SLC19A2=1,SLC19A3=3,SLC1A1=1,SLC1A2=1,SLC1A3=1,SLC1A4=1,SLC1A5=2,SLC1A7=1,SLC20A1=1,SLC20A2=1,SLC22A1=1,SLC22A13=1,SLC22A14=1,SLC22A15=1,SLC22A16=1,SLC22A17=1,SLC22A18=1,SLC22A2=1,SLC22A3=1,SLC22A4=1,SLC22A6=2,SLC22A7=1,SLC22A8=1,SLC23A1=1,SLC23A2=1,SLC23A3=1,SLC24A1=1,SLC24A2=1,SLC24A3=1,SLC24A4=1,SLC24A5=1,SLC25A1=1,SLC25A10=1,SLC25A11=1,SLC25A12=1,SLC25A13=2,SLC25A14=1,SLC25A15=3,SLC25A16=3,SLC25A17=1,SLC25A18=1,SLC25A19=1,SLC25A2=3,SLC25A20=1,SLC25A21=1,SLC25A23=1,SLC25A24=1,SLC25A25=1,SLC25A26=1,SLC25A27=1,SLC25A28=2,SLC25A3=2,SLC25A31=1,SLC25A32=1,SLC25A33=2,SLC25A34=2,SLC25A35=1,SLC25A36=2,SLC25A37=1,SLC25A38=1,SLC25A39=4,SLC25A4=1,SLC25A40=1,SLC25A41=1,SLC25A42=1,SLC25A43=1,SLC25A44=4,SLC25A45=1,SLC25A46=1,SLC25A47=2,SLC25A48=1,SLC25A5=1,SLC25A51=4,SLC25A52=1,SLC25A53=1,SLC25A6=2,SLC26A1=1,SLC26A10=1,SLC26A11=1,SLC26A2=1,SLC26A3=1,SLC26A4=1,SLC26A5=1,SLC26A6=1,SLC26A7=1,SLC26A8=1,SLC26A9=1,SLC27A2=2,SLC27A3=1,SLC27A4=1,SLC27A6=2,SLC28A1=1,SLC28A2=2,SLC28A3=1,SLC29A1=1,SLC29A2=1,SLC29A3=1,SLC2A12=1,SLC2A13=1,SLC2A2=12,SLC2A4=1,SLC2A4RG=1,SLC2A5=1,SLC2A6=1,SLC2A7=2,SLC2A8=1,SLC30A1=1,SLC30A10=1,SLC30A2=1,SLC30A3=1,SLC30A4=1,SLC30A5=1,SLC30A7=1,SLC30A8=1,SLC30A9=2,SLC31A1=1,SLC31A2=1,SLC32A1=1,SLC33A1=1,SLC34A1=1,SLC34A2=1,SLC35A1=3,SLC35A2=1,SLC35A4=3,SLC35A5=1,SLC35B1=2,SLC35B2=1,SLC35B3=1,SLC35B4=1,SLC35C1=1,SLC35C2=1,SLC35D1=1,SLC35D2=1,SLC35D3=1,SLC35E1=1,SLC35E2B=2,SLC35E3=1,SLC35E4=1,SLC35F1=1,SLC35F4=1,SLC35F5=3,SLC35F6=1,SLC35G2=1,SLC36A1=1,SLC36A2=1,SLC36A3=1,SLC36A4=1,SLC37A1=1,SLC37A2=1,SLC37A3=1,SLC37A4=1,SLC38A1=2,SLC38A2=1,SLC38A3=1,SLC38A4=1,SLC38A5=1,SLC38A6=2,SLC39A1=7,SLC39A11=1,SLC39A12=1,SLC39A13=2,SLC39A14=2,SLC39A2=1,SLC39A3=1,SLC39A4=1,SLC39A5=1,SLC39A6=1,SLC39A7=1,SLC39A8=1,SLC39A9=1,SLC3A1=1,SLC3A2=1,SLC40A1=1,SLC41A1=1,SLC41A2=3,SLC43A1=1,SLC43A3=1,SLC44A1=1,SLC44A3=1,SLC44A4=1,SLC44A5=1,SLC45A1=1,SLC45A2=1,SLC45A3=1,SLC45A4=1,SLC46A1=2,SLC46A2=1,SLC46A3=1,SLC47A1=2,SLC47A2=1,SLC4A10=1,SLC4A11=1,SLC4A1AP=3,SLC4A2=1,SLC4A3=1,SLC4A4=1,SLC4A5=1,SLC4A7=1,SLC4A8=1,SLC4A9=1,SLC50A1=1,SLC51B=1,SLC52A3=1,SLC5A1=1,SLC5A10=1,SLC5A11=1,SLC5A12=1,SLC5A2=1,SLC5A3=1,SLC5A4=1,SLC5A5=1,SLC5A6=3,SLC5A7=1,SLC5A8=1,SLC5A9=1,SLC6A1=1,SLC6A11=1,SLC6A12=1,SLC6A13=1,SLC6A14=1,SLC6A15=1,SLC6A16=1,SLC6A17=1,SLC6A18=1,SLC6A19=1,SLC6A2=1,SLC6A3=1,SLC6A4=1,SLC6A5=1,SLC6A7=1,SLC6A8=1,SLC6A9=1,SLC7A1=1,SLC7A10=1,SLC7A11=1,SLC7A13=1,SLC7A2=1,SLC7A3=2,SLC7A4=24,SLC7A5=1,SLC7A6=1,SLC7A6OS=1,SLC7A7=1,SLC7A8=1,SLC8A1=1,SLC8A2=1,SLC9A1=1,SLC9A2=1,SLC9A3=1,SLC9A3R1=1,SLC9A3R2=1,SLC9A4=1,SLC9A5=1,SLC9A6=1,SLC9A7=1,SLC9A8=1,SLC9A9=1,SLC9B2=1,SLC9C1=1,SLC9C2=1,SLCO1A2=1,SLCO1B3=1,SLCO1C1=1,SLCO2A1=1,SLCO2B1=1,SLCO3A1=1,SLCO4A1=1,SLCO4C1=1,SLCO5A1=1,SLF1=1,SLF2=2,SLFN14=1,SLFN5=1,SLFNL1=1,SLIT1=1,SLIT2=1,SLIT3=1,SLITRK1=1,SLITRK2=1,SLITRK3=1,SLITRK4=1,SLITRK5=1,SLITRK6=1,SLK=1,SLMAP=2,SLN=1,SLPI=1,SLTM=1,SLU7=2,SLX1A=1,SLX4=1,SLX4IP=1,SMAD1=1,SMAD2=1,SMAD3=1,SMAD4=1,SMAD5=1,SMAD6=1,SMAD7=1,SMAP=2,SMAP1=1,SMAP2=1,SMARCA1=1,SMARCA2=1,SMARCA4=1,SMARCA5=2,SMARCAD1=2,SMARCAL1=1,SMARCB1=1,SMARCC1=2,SMARCC2=1,SMARCD1=1,SMARCD2=2,SMARCD3=1,SMARCE1=1,SMC1A=1,SMC1B=1,SMC2=1,SMC3=1,SMC4=2,SMC5=1,SMC6=2,SMCHD1=1,SMCO1=1,SMCO2=1,SMCO3=1,SMCO4=1,SMCR8=1,SMDT1=3,SMG5=1,SMG6=1,SMG7=1,SMG8=1,SMG9=1,SMIM10L1=1,SMIM12=1,SMIM13=1,SMIM14=1,SMIM15=2,SMIM17=1,SMIM19=3,SMIM20=2,SMIM23=1,SMIM28=1,SMIM29=1,SMIM3=2,SMIM30=10,SMIM31=1,SMIM32=1,SMIM33=1,SMIM35=1,SMIM36=1,SMIM37=2,SMIM4=2,SMIM8=3,SMKR1=1,SMLR1=1,SMNDC1=2,SMO=1,SMOC1=1,SMOX=1,SMPD1=1,SMPD2=1,SMPD3=1,SMPD4=1,SMPDL3A=1,SMPDL3B=1,SMPX=1,SMRP1=1,SMS=2,SMTN=1,SMTNL1=1,SMTNL2=1,SMU1=1,SMUG1=2,SMURF1=1,SMURF2=1,SMYD1=1,SMYD2=3,SMYD4=1,SMYD5=1,SNAI1=1,SNAI2=1,SNAI3=1,SNAP23=5,SNAP25=1,SNAP29=1,SNAP47=1,SNAP91=2,SNAPC1=1,SNAPC2=1,SNAPC3=1,SNAPC4=1,SNAPC5=3,SNAPIN=1,SNCA=1,SNCAIP=1,SNCB=1,SNCG=1,SND1=1,SNF8=3,SNIP1=1,SNN=1,SNPH=1,SNRK=2,SNRNP200=1,SNRNP25=1,SNRNP27=1,SNRNP35=2,SNRNP40=1,SNRNP48=1,SNRNP70=1,SNRPA=3,SNRPA1=1,SNRPB2=2,SNRPC=7,SNRPD1=7,SNRPD2=3,SNRPD3=4,SNRPE=4,SNRPF=8,SNRPN=4,SNTA1=1,SNTB1=1,SNTB2=1,SNTG1=1,SNTG2=1,SNTN=1,SNU13=4,SNUPN=1,SNURF=1,SNW1=2,SNX1=1,SNX10=2,SNX12=1,SNX13=2,SNX14=1,SNX15=1,SNX16=2,SNX17=1,SNX18=1,SNX19=1,SNX2=2,SNX20=1,SNX21=1,SNX22=1,SNX24=3,SNX25=2,SNX29=1,SNX3=2,SNX30=1,SNX31=1,SNX32=1,SNX33=1,SNX8=1,SNX9=2,SOAT1=6,SOAT2=1,SOBP=1,SOCS1=1,SOCS2=3,SOCS3=1,SOCS4=3,SOCS5=5,SOCS6=2,SOD1=1,SOD2=3,SOD3=1,SOGA1=1,SOGA3=1,SOHLH1=1,SOHLH2=1,SON=1,SORBS1=1,SORBS2=1,SORBS3=1,SORCS1=1,SORCS3=1,SORL1=1,SORT1=1,SOS1=1,SOS2=1,SOST=1,SOSTDC1=1,SOWAHA=1,SOWAHB=1,SOWAHC=1,SOWAHD=1,SOX1=1,SOX11=1,SOX12=2,SOX13=1,SOX14=1,SOX15=2,SOX17=1,SOX18=1,SOX2=1,SOX21=1,SOX3=1,SOX30=1,SOX4=1,SOX5=1,SOX6=1,SOX7=1,SOX8=1,SOX9=1,SP1=1,SP140=1,SP2=1,SP3=1,SP4=1,SP5=1,SP6=1,SP7=1,SP8=1,SP9=1,SPA17=1,SPAAR=1,SPACA1=1,SPACA3=1,SPACA5=1,SPACA6=1,SPACA9=1,SPAG1=1,SPAG17=1,SPAG4=1,SPAG5=1,SPAG6=1,SPAG7=1,SPAG8=1,SPAG9=1,SPAM1=3,SPARC=2,SPARCL1=1,SPART=2,SPAST=2,SPATA1=1,SPATA13=1,SPATA16=1,SPATA19=1,SPATA2=1,SPATA22=1,SPATA24=1,SPATA25=1,SPATA2L=1,SPATA31A1=1,SPATA31A6=2,SPATA31D1=1,SPATA4=1,SPATA45=1,SPATA46=1,SPATA48=1,SPATA5=1,SPATA5L1=1,SPATA6=1,SPATA6L=1,SPATA9=1,SPATC1=1,SPATC1L=1,SPATS2L=1,SPC25=1,SPCS1=4,SPCS2=3,SPCS3=1,SPDEF=1,SPDL1=1,SPDYA=1,SPDYC=2,SPECC1L=1,SPEF1=1,SPEF2=1,SPEG=1,SPEM1=1,SPEN=1,SPERT=1,SPESP1=1,SPG11=1,SPG21=5,SPG7=1,SPHK1=1,SPHKAP=1,SPI1=1,SPIB=1,SPIC=1,SPICE1=1,SPIN1=1,SPIN2A=1,SPIN2B=2,SPIN4=1,SPINK4=1,SPINK5=1,SPINK6=1,SPINK7=2,SPINK8=1,SPINK9=1,SPINT1=1,SPINT2=1,SPIRE1=1,SPIRE2=1,SPN=1,SPNS1=1,SPNS2=1,SPNS3=1,SPO11=1,SPOCD1=1,SPOCK1=1,SPOCK2=1,SPOCK3=1,SPON1=1,SPON2=1,SPOP=2,SPOPL=2,SPP1=1,SPPL2A=1,SPPL2B=1,SPPL3=2,SPR=2,SPRED1=1,SPRED2=2,SPRED3=1,SPRN=1,SPRR1A=2,SPRR1B=1,SPRR2A=1,SPRR2B=1,SPRR2E=2,SPRR2G=1,SPRR4=1,SPRTN=1,SPRY1=1,SPRY2=1,SPRY3=1,SPRY4=1,SPRYD3=1,SPRYD4=2,SPRYD7=4,SPSB2=2,SPSB3=1,SPSB4=1,SPTA1=1,SPTAN1=2,SPTB=1,SPTBN1=1,SPTBN2=1,SPTBN4=1,SPTBN5=1,SPTLC1=1,SPTLC2=1,SPTLC3=1,SPTSSA=6,SPTY2D1=2,SPZ1=1,SQLE=1,SQOR=1,SQSTM1=1,SRA1=1,SRARP=1,SRBD1=1,SRC=1,SRCAP=1,SRCIN1=1,SRD5A2=1,SRD5A3=1,SREBF1=1,SREBF2=1,SRF=1,SRFBP1=4,SRGAP1=1,SRGAP3=1,SRI=3,SRL=1,SRM=2,SRP19=2,SRP54=1,SRP72=2,SRP9=2,SRPK1=1,SRPK2=2,SRPK3=1,SRPRA=1,SRPRB=1,SRPX=1,SRPX2=1,SRR=1,SRRD=1,SRRM1=4,SRRM2=1,SRRM3=1,SRRM4=1,SRRM5=1,SRRT=1,SRSF1=1,SRSF10=5,SRSF11=4,SRSF12=1,SRSF2=1,SRSF3=6,SRSF4=1,SRSF5=3,SRSF6=1,SRSF7=3,SRSF9=2,SRXN1=1,SS18=2,SS18L1=1,SS18L2=1,SSB=4,SSBP1=7,SSBP2=2,SSBP3=1,SSC4D=1,SSC5D=1,SSH2=1,SSMEM1=1,SSNA1=1,SSPN=1,SSPO=1,SSR1=5,SSR2=3,SSR3=4,SSR4=2,SSRP1=2,SSSCA1=1,SST=1,SSTR1=1,SSTR2=1,SSTR3=1,SSTR4=1,SSTR5=1,SSU72=1,SSU72P5=1,SSU72P8=1,SSX2IP=1,ST13=1,ST14=1,ST18=1,ST3GAL1=1,ST3GAL2=1,ST3GAL3=1,ST5=1,ST6GAL1=1,ST6GAL2=1,ST6GALNAC3=3,ST6GALNAC4=1,ST6GALNAC5=1,ST6GALNAC6=1,ST7=1,ST7L=1,ST8SIA1=1,ST8SIA2=1,ST8SIA3=1,ST8SIA4=1,ST8SIA6=1,STAB1=1,STAB2=1,STAC2=1,STAC3=1,STAG1=1,STAG2=1,STAG3=1,STAM=3,STAM2=1,STAMBP=1,STAMBPL1=1,STAP1=1,STAR=1,STARD10=1,STARD3=1,STARD3NL=2,STARD4=1,STARD7=1,STARD9=1,STAT1=1,STAT2=1,STAT3=1,STAT4=1,STAT5A=1,STAT5B=1,STAT6=1,STAU1=2,STAU2=1,STBD1=1,STC1=1,STC2=1,STEAP1=1,STEAP2=1,STEAP3=1,STEAP4=1,STIL=1,STIM1=1,STIM2=2,STIP1=2,STK10=1,STK11IP=1,STK16=1,STK17A=1,STK17B=1,STK19=1,STK24=2,STK25=1,STK26=1,STK3=1,STK31=1,STK32A=1,STK32B=1,STK33=1,STK35=1,STK36=1,STK38=2,STK38L=2,STK39=2,STK4=1,STK40=1,STKLD1=1,STMN1=7,STMN2=1,STMN3=1,STMN4=1,STMND1=1,STN1=2,STOM=3,STOML1=1,STOML2=1,STOML3=1,STON1=1,STON2=1,STOX1=1,STOX2=1,STPG1=1,STPG2=1,STPG4=1,STRA8=1,STRAP=1,STRBP=1,STRIP1=1,STRIP2=1,STRN=1,STRN3=1,STRN4=1,STS=1,STT3A=1,STUB1=1,STUM=1,STX11=1,STX12=1,STX16=1,STX17=1,STX18=1,STX1A=1,STX1B=1,STX2=1,STX3=1,STX4=1,STX5=2,STX6=1,STX7=2,STX8=1,STXBP3=1,STXBP4=1,STXBP6=1,STYK1=1,STYX=16,STYXL1=1,SUB1=5,SUCLA2=2,SUCLG1=1,SUCLG2=1,SUCNR1=1,SUCO=1,SUDS3=1,SUFU=1,SUGCT=1,SUGP2=1,SUGT1=3,SULF1=1,SULF2=1,SULT1B1=1,SULT1C2=1,SULT1C3=2,SULT1C4=2,SULT1E1=1,SULT2A1=2,SULT2B1=1,SULT4A1=2,SULT6B1=1,SUMF1=1,SUMO2=4,SUMO3=3,SUN1=1,SUN2=1,SUOX=1,SUPT16H=2,SUPT20H=3,SUPT3H=2,SUPT4H1=1,SUPT5H=1,SUPT6H=1,SUPT7L=1,SUPV3L1=1,SURF1=1,SURF2=1,SURF4=1,SURF6=1,SUSD1=1,SUSD2=2,SUSD3=2,SUSD4=1,SUSD5=1,SUSD6=1,SUV39H1=1,SUV39H2=4,SUZ12=4,SV2A=1,SV2B=1,SV2C=1,SVBP=1,SVEP1=1,SVIL=1,SVIP=3,SWAP70=1,SWI5=1,SWSAP1=1,SWT1=1,SYAP1=2,SYBU=1,SYCE1L=1,SYCE2=1,SYCE3=1,SYCN=1,SYCP1=1,SYCP2=1,SYCP2L=1,SYCP3=3,SYDE1=1,SYDE2=1,SYF2=2,SYK=1,SYMPK=1,SYN1=1,SYN2=1,SYN3=1,SYNC=1,SYNCRIP=4,SYNDIG1=1,SYNDIG1L=1,SYNE1=1,SYNE2=1,SYNE4=1,SYNGAP1=1,SYNGR1=2,SYNGR3=1,SYNGR4=1,SYNJ1=1,SYNJ2BP=1,SYNM=1,SYNPO=1,SYNPO2=1,SYNPO2L=1,SYNPR=1,SYNRG=1,SYPL1=3,SYPL2=1,SYS1=4,SYT1=1,SYT10=1,SYT11=1,SYT12=1,SYT13=1,SYT14=2,SYT15=1,SYT16=1,SYT17=1,SYT2=1,SYT3=1,SYT4=1,SYT6=1,SYT7=1,SYT9=1,SYTL1=1,SYTL2=1,SYTL4=1,SYTL5=1,SYVN1=1,SZT2=1,T=2,TAAR1=1,TAAR2=1,TAAR5=1,TAAR6=1,TAAR8=2,TAAR9=1,TAB1=1,TAB2=5,TAB3=1,TAC1=1,TACC1=1,TACC2=1,TACC3=1,TACO1=1,TACR2=1,TACR3=1,TACSTD2=1,TADA1=1,TADA2A=2,TADA2B=1,TADA3=2,TAF1=1,TAF10=5,TAF11=3,TAF12=3,TAF13=22,TAF15=4,TAF1A=2,TAF1B=1,TAF2=2,TAF3=2,TAF4=1,TAF4B=1,TAF5=1,TAF5L=1,TAF6=1,TAF6L=1,TAF7=3,TAF7L=1,TAF8=1,TAF9=11,TAF9B=6,TAGAP=1,TAGLN=1,TAGLN2=1,TAGLN3=1,TAL1=1,TAL2=1,TAMM41=1,TANC1=1,TANC2=1,TANGO2=1,TANGO6=1,TANK=2,TAOK1=1,TAOK2=1,TAOK3=1,TAPBPL=1,TAPT1=1,TARBP1=1,TARBP2=1,TARDBP=2,TARM1=1,TARS=1,TARS2=1,TARSL2=1,TAS1R1=1,TAS1R2=1,TAS1R3=1,TAS2R1=1,TAS2R10=1,TAS2R13=1,TAS2R3=1,TAS2R38=1,TAS2R39=1,TAS2R4=1,TAS2R40=1,TAS2R41=1,TAS2R5=1,TAS2R60=1,TASP1=1,TAT=1,TAX1BP1=2,TAX1BP3=2,TAZ=1,TBATA=1,TBC1D1=3,TBC1D10A=1,TBC1D10B=2,TBC1D10C=1,TBC1D12=1,TBC1D13=1,TBC1D14=3,TBC1D16=1,TBC1D17=1,TBC1D19=1,TBC1D2=1,TBC1D20=1,TBC1D21=1,TBC1D22A=1,TBC1D22B=9,TBC1D23=1,TBC1D24=1,TBC1D25=1,TBC1D2B=1,TBC1D30=1,TBC1D31=1,TBC1D32=1,TBC1D4=1,TBC1D7=2,TBC1D8=1,TBC1D8B=1,TBC1D9=1,TBC1D9B=1,TBCA=1,TBCB=2,TBCC=1,TBCCD1=1,TBCD=1,TBCE=2,TBCEL=1,TBCK=1,TBK1=1,TBKBP1=1,TBL1X=1,TBL1XR1=3,TBP=5,TBPL1=3,TBPL2=1,TBR1=1,TBRG1=1,TBRG4=2,TBX1=1,TBX10=1,TBX15=1,TBX18=1,TBX19=1,TBX2=1,TBX21=1,TBX3=1,TBX4=1,TBX5=1,TBX6=1,TBXA2R=1,TBXAS1=1,TC2N=1,TCAF1=1,TCAF2=2,TCAIM=1,TCAP=1,TCEA1=2,TCEA2=1,TCEA3=2,TCEAL1=2,TCEAL3=1,TCEAL4=4,TCEAL6=1,TCEAL8=3,TCEANC=1,TCERG1=1,TCERG1L=1,TCF12=1,TCF15=1,TCF19=2,TCF20=1,TCF21=1,TCF23=1,TCF25=1,TCF3=2,TCF7=1,TCF7L2=1,TCFL5=2,TCHH=1,TCHHL1=1,TCHP=1,TCIM=1,TCIRG1=1,TCN1=1,TCN2=1,TCOF1=1,TCP11L1=1,TCP11L2=1,TCTA=1,TCTE1=1,TCTE3=1,TCTEX1D1=1,TCTEX1D2=7,TCTEX1D4=1,TCTN3=2,TDG=1,TDO2=1,TDP1=1,TDP2=3,TDRD1=1,TDRD15=1,TDRD3=5,TDRD5=1,TDRD6=1,TDRD7=1,TDRD9=1,TDRKH=1,TDRP=1,TEAD1=1,TEAD2=1,TEAD3=1,TEAD4=2,TEC=1,TECPR1=1,TECPR2=1,TECRL=1,TECTA=1,TECTB=1,TEDC2=1,TEDDM1=3,TEF=1,TEFM=1,TEK=1,TEKT1=1,TEKT2=1,TEKT3=1,TEKT4=1,TEKT5=1,TEN1=1,TENM1=1,TENM2=1,TENM3=1,TENM4=1,TEP1=1,TEPP=1,TERB1=1,TERF1=1,TERF2=2,TERF2IP=1,TES=1,TESC=1,TESK1=1,TESK2=1,TESMIN=1,TESPA1=1,TET1=1,TET2=1,TET3=1,TEX10=1,TEX101=1,TEX11=1,TEX12=3,TEX13B=1,TEX13D=1,TEX14=1,TEX15=1,TEX2=4,TEX26=1,TEX261=1,TEX264=1,TEX29=1,TEX30=1,TEX33=1,TEX37=1,TEX38=1,TEX43=2,TEX44=1,TEX45=1,TEX46=1,TEX47=1,TEX49=1,TEX50=1,TEX52=1,TFAM=1,TFAP2A=1,TFAP2B=1,TFAP2C=1,TFAP2D=1,TFAP2E=1,TFAP4=1,TFB1M=2,TFB2M=1,TFCP2=2,TFCP2L1=1,TFDP2=1,TFE3=1,TFEC=1,TFF3=1,TFG=4,TFIP11=1,TFPI=1,TFPI2=1,TFPT=1,TFR2=1,TFRC=1,TGDS=1,TGFA=1,TGFB1=1,TGFB1I1=1,TGFB2=1,TGFB3=1,TGFBI=1,TGFBR1=1,TGFBR2=1,TGFBR3L=1,TGFBRAP1=1,TGIF1=2,TGIF2=1,TGM1=1,TGM2=1,TGM3=1,TGM5=1,TGM6=1,TGM7=1,TGOLN2=1,TGS1=1,TH=1,THADA=1,THAP1=1,THAP11=1,THAP12=13,THAP2=1,THAP3=1,THAP4=1,THAP5=5,THAP6=1,THAP7=1,THBD=1,THBS1=1,THBS2=1,THBS3=1,THBS4=1,THEGL=1,THEM5=1,THEM6=1,THEMIS=1,THEMIS2=1,THG1L=2,THNSL1=1,THNSL2=1,THOC1=2,THOC2=1,THOC5=2,THOC6=2,THOC7=9,THOP1=1,THPO=1,THRA=2,THRAP3=2,THRB=1,THRSP=1,THSD1=3,THSD4=1,THSD7A=1,THSD7B=1,THTPA=1,THUMPD1=2,THUMPD2=2,THUMPD3=2,THYN1=1,TIA1=2,TIAL1=3,TIAM1=1,TIAM2=1,TICAM1=1,TICAM2=1,TICRR=1,TIE1=1,TIFA=1,TIFAB=1,TIGAR=2,TIGD2=3,TIGD3=1,TIGD4=1,TIGD5=2,TIGD6=1,TIGD7=1,TIGIT=1,TIMELESS=1,TIMM10=1,TIMM10B=1,TIMM13=1,TIMM17A=11,TIMM21=1,TIMM22=2,TIMM23=5,TIMM29=1,TIMM44=1,TIMM50=1,TIMM8A=4,TIMM8B=2,TIMM9=10,TIMMDC1=1,TIMP2=1,TIMP3=1,TINAG=1,TINAGL1=1,TIPARP=2,TIPIN=2,TIPRL=2,TJAP1=2,TJP1=1,TJP2=1,TJP3=1,TK1=1,TKFC=1,TKT=1,TKTL2=3,TLCD1=1,TLCD2=1,TLDC2=1,TLE1=2,TLE3=1,TLE4=1,TLK1=2,TLL1=1,TLL2=1,TLN1=1,TLN2=1,TLNRD1=1,TLR1=2,TLR2=1,TLR3=1,TLR4=1,TLR5=1,TLR7=1,TLR8=1,TLR9=1,TLX1=1,TLX2=1,TLX3=1,TM2D1=2,TM2D2=4,TM4SF1=1,TM4SF18=1,TM4SF19=1,TM4SF20=1,TM4SF4=1,TM4SF5=1,TM6SF1=1,TM7SF2=1,TM9SF1=1,TM9SF2=2,TM9SF3=1,TM9SF4=2,TMA16=1,TMBIM1=1,TMBIM4=2,TMBIM6=3,TMC1=1,TMC2=1,TMC3=1,TMC4=1,TMC5=1,TMC7=1,TMC8=2,TMCC1=5,TMCC2=1,TMCC3=1,TMCO1=2,TMCO2=1,TMCO3=2,TMCO4=1,TMCO5A=1,TMCO6=1,TMED1=1,TMED10=1,TMED2=2,TMED3=1,TMED4=1,TMED5=2,TMED6=1,TMED7=1,TMED8=1,TMED9=1,TMEFF2=1,TMEM100=1,TMEM101=1,TMEM102=1,TMEM104=1,TMEM106A=2,TMEM106B=1,TMEM106C=2,TMEM107=1,TMEM108=4,TMEM109=1,TMEM11=1,TMEM114=1,TMEM115=1,TMEM117=1,TMEM119=1,TMEM120A=1,TMEM121=1,TMEM121B=1,TMEM125=1,TMEM127=1,TMEM128=1,TMEM129=1,TMEM130=1,TMEM131=1,TMEM131L=1,TMEM132A=1,TMEM132B=5,TMEM132C=1,TMEM132D=1,TMEM132E=1,TMEM135=1,TMEM136=1,TMEM138=1,TMEM139=1,TMEM140=1,TMEM141=1,TMEM143=1,TMEM145=1,TMEM14A=3,TMEM14C=3,TMEM150C=1,TMEM151A=1,TMEM151B=1,TMEM155=1,TMEM156=1,TMEM158=1,TMEM159=1,TMEM160=2,TMEM161B=1,TMEM163=1,TMEM164=1,TMEM165=1,TMEM167A=7,TMEM167B=1,TMEM168=1,TMEM169=2,TMEM17=1,TMEM170A=2,TMEM170B=1,TMEM171=1,TMEM173=1,TMEM174=1,TMEM176A=1,TMEM176B=1,TMEM177=1,TMEM178A=1,TMEM178B=1,TMEM179B=1,TMEM181=1,TMEM182=1,TMEM184A=1,TMEM184B=2,TMEM184C=2,TMEM185B=2,TMEM186=2,TMEM187=1,TMEM19=1,TMEM190=1,TMEM192=1,TMEM196=1,TMEM198=1,TMEM2=1,TMEM200A=1,TMEM200B=1,TMEM200C=1,TMEM201=1,TMEM203=2,TMEM204=1,TMEM205=1,TMEM206=1,TMEM207=1,TMEM209=1,TMEM211=1,TMEM212=1,TMEM213=2,TMEM214=1,TMEM215=1,TMEM216=3,TMEM217=1,TMEM218=1,TMEM219=1,TMEM220=1,TMEM222=1,TMEM223=1,TMEM225B=1,TMEM229A=1,TMEM229B=1,TMEM230=3,TMEM231=1,TMEM233=1,TMEM234=1,TMEM237=2,TMEM238=1,TMEM238L=1,TMEM239=1,TMEM240=2,TMEM241=1,TMEM242=1,TMEM243=4,TMEM245=1,TMEM246=2,TMEM247=1,TMEM248=1,TMEM250=1,TMEM251=2,TMEM252=1,TMEM253=1,TMEM254=2,TMEM255A=1,TMEM256=1,TMEM258=2,TMEM259=1,TMEM26=1,TMEM260=1,TMEM263=2,TMEM265=1,TMEM266=1,TMEM267=1,TMEM268=2,TMEM269=1,TMEM27=2,TMEM30A=1,TMEM30B=1,TMEM33=1,TMEM35A=1,TMEM35B=1,TMEM37=2,TMEM38B=1,TMEM39A=1,TMEM39B=1,TMEM40=1,TMEM41A=2,TMEM41B=1,TMEM42=1,TMEM45A=1,TMEM45B=2,TMEM47=3,TMEM50A=1,TMEM50B=2,TMEM51=1,TMEM52B=1,TMEM53=1,TMEM54=1,TMEM56=1,TMEM59=1,TMEM59L=1,TMEM60=1,TMEM61=1,TMEM63A=1,TMEM63B=1,TMEM63C=1,TMEM64=1,TMEM65=2,TMEM67=1,TMEM68=2,TMEM71=1,TMEM72=1,TMEM74=1,TMEM74B=1,TMEM79=1,TMEM81=1,TMEM82=1,TMEM86A=1,TMEM87B=1,TMEM88=1,TMEM88B=1,TMEM89=1,TMEM8A=1,TMEM8B=1,TMEM9=1,TMEM91=1,TMEM92=1,TMEM94=1,TMEM95=1,TMEM97=1,TMEM98=1,TMEM9B=1,TMF1=1,TMIE=1,TMIGD1=1,TMIGD3=1,TMLHE=2,TMOD1=1,TMOD2=2,TMOD3=1,TMOD4=1,TMPO=2,TMPPE=2,TMPRSS11A=1,TMPRSS11D=1,TMPRSS11E=1,TMPRSS11F=1,TMPRSS15=1,TMPRSS2=1,TMPRSS3=1,TMPRSS6=1,TMPRSS7=1,TMPRSS9=1,TMSB10=2,TMSB15B=1,TMSB4X=1,TMTC1=1,TMTC2=1,TMTC3=2,TMTC4=1,TMUB1=3,TMX1=2,TMX2=1,TMX2-CTNND1=1,TMX3=1,TNC=1,TNF=1,TNFAIP1=3,TNFAIP2=1,TNFAIP3=1,TNFAIP6=1,TNFAIP8L1=1,TNFAIP8L2=1,TNFAIP8L3=4,TNFRSF11A=1,TNFRSF11B=1,TNFRSF13B=1,TNFRSF17=1,TNFRSF18=1,TNFRSF19=1,TNFRSF1B=1,TNFRSF21=1,TNFRSF25=1,TNFSF10=1,TNFSF11=1,TNFSF12=1,TNFSF13=1,TNFSF13B=1,TNFSF14=1,TNFSF15=1,TNFSF18=1,TNFSF4=1,TNIK=1,TNIP1=1,TNIP3=1,TNK1=1,TNK2=1,TNKS=1,TNKS1BP1=1,TNKS2=1,TNMD=1,TNN=1,TNNC1=1,TNNC2=1,TNNI1=1,TNNI2=1,TNNI3=1,TNNI3K=1,TNNT2=1,TNNT3=1,TNP1=1,TNPO1=4,TNPO2=1,TNPO3=1,TNR=1,TNRC18=1,TNRC6A=1,TNRC6B=1,TNRC6C=1,TNS1=1,TNS2=1,TNS3=1,TNS4=1,TOB1=2,TOB2=1,TOE1=1,TOGARAM1=1,TOGARAM2=1,TOLLIP=1,TOM1=1,TOM1L1=1,TOM1L2=1,TOMM20=4,TOMM20L=1,TOMM22=6,TOMM34=1,TOMM40L=1,TOMM5=4,TOMM6=1,TOMM7=1,TOMM70=1,TONSL=1,TOP1=2,TOP2A=1,TOP2B=1,TOP3B=1,TOP6BL=1,TOPAZ1=1,TOPBP1=1,TOPORS=3,TOR1A=1,TOR1AIP1=1,TOR1AIP2=2,TOR1B=1,TOR2A=1,TOR4A=1,TOX=1,TOX2=1,TOX4=2,TP53=1,TP53BP1=1,TP53BP2=1,TP53I11=1,TP53I13=1,TP53INP1=1,TP53INP2=1,TP53RK=1,TP63=1,TPBG=1,TPBGL=1,TPCN1=1,TPCN2=1,TPD52L1=1,TPD52L2=3,TPD52L3=1,TPGS1=1,TPGS2=3,TPH1=1,TPH2=1,TPI1=1,TPM2=2,TPM3=1,TPM4=1,TPMT=1,TPO=1,TPP2=1,TPPP3=1,TPR=1,TPRA1=1,TPRG1=1,TPRG1L=1,TPRKB=2,TPRN=1,TPSD1=1,TPST1=1,TPST2=1,TPT1=12,TPX2=1,TRA2A=2,TRA2B=6,TRABD=1,TRABD2B=1,TRAC=1,TRADD=1,TRAF1=1,TRAF2=1,TRAF3=1,TRAF3IP2=1,TRAF3IP3=1,TRAF4=2,TRAF5=1,TRAF6=3,TRAFD1=2,TRAIP=1,TRAK1=1,TRAK2=2,TRAM1=1,TRAM1L1=1,TRAM2=1,TRANK1=1,TRAPPC1=1,TRAPPC10=3,TRAPPC11=1,TRAPPC12=1,TRAPPC13=3,TRAPPC3=3,TRAPPC3L=1,TRAPPC4=2,TRAPPC5=1,TRAPPC6A=1,TRAPPC6B=2,TRAPPC8=1,TRAPPC9=1,TRAT1=1,TRAV1-2=1,TRAV10=1,TRAV12-2=1,TRAV13-1=2,TRAV13-2=2,TRAV14DV4=4,TRAV16=1,TRAV17=3,TRAV18=3,TRAV2=1,TRAV20=2,TRAV22=1,TRAV23DV6=1,TRAV24=1,TRAV25=1,TRAV26-1=1,TRAV26-2=1,TRAV29DV5=1,TRAV34=1,TRAV36DV7=1,TRAV38-1=1,TRAV38-2DV8=1,TRAV39=1,TRAV4=1,TRAV41=1,TRAV7=1,TRAV8-3=6,TRAV8-4=4,TRAV9-1=1,TRAV9-2=5,TRBC1=1,TRBC2=1,TRBV11-1=1,TRBV12-3=1,TRBV3-1=1,TRBV4-2=3,TRBV5-4=7,TRBV5-5=5,TRBV5-6=3,TRBV6-1=1,TRBV6-5=2,TRBV7-2=2,TRBV7-4=2,TRBV9=1,TRDC=1,TRDMT1=2,TRDN=1,TREM1=1,TREM2=1,TREML1=1,TREML2=1,TRERF1=1,TREX1=1,TREX2=1,TRGC1=4,TRH=1,TRHDE=1,TRHR=1,TRIAP1=3,TRIB1=1,TRIB2=1,TRIB3=1,TRIL=1,TRIM10=2,TRIM11=2,TRIM13=1,TRIM14=1,TRIM17=1,TRIM2=1,TRIM21=1,TRIM24=3,TRIM25=1,TRIM26=3,TRIM27=1,TRIM28=1,TRIM29=1,TRIM3=1,TRIM31=1,TRIM33=1,TRIM35=1,TRIM36=1,TRIM37=1,TRIM38=1,TRIM39=1,TRIM4=1,TRIM40=1,TRIM41=1,TRIM42=1,TRIM43=1,TRIM44=1,TRIM45=1,TRIM46=1,TRIM47=1,TRIM5=1,TRIM50=1,TRIM54=1,TRIM55=1,TRIM56=1,TRIM58=2,TRIM59=1,TRIM60=1,TRIM62=1,TRIM63=1,TRIM64=1,TRIM65=1,TRIM66=1,TRIM67=1,TRIM68=1,TRIM69=1,TRIM7=1,TRIM71=1,TRIM72=1,TRIM8=1,TRIM9=1,TRIML1=1,TRIML2=2,TRIO=1,TRIP10=1,TRIP11=10,TRIP12=1,TRIP13=1,TRIP4=2,TRIP6=1,TRIQK=1,TRIR=1,TRIT1=2,TRMT10A=3,TRMT10C=1,TRMT11=1,TRMT12=1,TRMT13=1,TRMT1L=1,TRMT2A=1,TRMT2B=1,TRMT44=1,TRMT5=1,TRMT6=1,TRMT61A=1,TRMT61B=1,TRMT9B=1,TRMU=1,TRNAU1AP=2,TRNP1=1,TROAP=2,TROVE2=1,TRPA1=1,TRPC1=1,TRPC3=1,TRPC4=1,TRPC4AP=2,TRPC5=1,TRPC6=1,TRPC7=1,TRPM1=1,TRPM3=1,TRPM4=1,TRPM5=1,TRPM6=1,TRPM7=1,TRPM8=1,TRPS1=1,TRPV1=1,TRPV2=1,TRPV3=1,TRPV4=1,TRPV6=1,TRRAP=1,TRUB1=1,TRUB2=1,TSACC=1,TSC1=1,TSC2=1,TSC22D1=2,TSC22D2=1,TSC22D3=1,TSC22D4=1,TSEN15=3,TSEN2=1,TSEN34=1,TSEN54=1,TSFM=1,TSG101=1,TSGA10=1,TSGA13=1,TSHB=1,TSHR=1,TSHZ1=1,TSHZ2=1,TSKS=1,TSKU=1,TSN=3,TSNAX=2,TSPAN1=1,TSPAN10=1,TSPAN12=1,TSPAN13=2,TSPAN14=1,TSPAN15=1,TSPAN16=1,TSPAN17=2,TSPAN2=1,TSPAN3=4,TSPAN31=2,TSPAN33=2,TSPAN4=1,TSPAN5=1,TSPAN6=1,TSPAN7=3,TSPAN8=1,TSPAN9=1,TSPEAR=1,TSPO=1,TSPO2=1,TSPOAP1=1,TSPYL1=2,TSPYL2=1,TSPYL4=1,TSPYL5=1,TSR1=1,TSR2=1,TSR3=1,TSSC4=1,TSSK1B=1,TSSK3=1,TSSK4=1,TSSK6=1,TST=1,TSTA3=1,TSTD1=2,TSTD2=2,TSTD3=1,TTBK1=1,TTBK2=1,TTC1=1,TTC12=1,TTC13=1,TTC14=8,TTC16=1,TTC17=1,TTC19=4,TTC21A=1,TTC21B=1,TTC22=1,TTC23=1,TTC24=1,TTC25=1,TTC26=1,TTC28=1,TTC29=1,TTC3=1,TTC30B=2,TTC31=1,TTC33=1,TTC34=1,TTC36=1,TTC37=1,TTC38=1,TTC39A=1,TTC39B=1,TTC4=1,TTC5=1,TTC6=1,TTC7A=1,TTC7B=2,TTC8=1,TTC9=1,TTC9B=1,TTC9C=3,TTF1=1,TTF2=1,TTI1=1,TTI2=2,TTK=2,TTL=1,TTLL1=2,TTLL11=1,TTLL12=1,TTLL13P=1,TTLL3=1,TTLL4=1,TTLL5=2,TTLL7=1,TTLL8=1,TTMP=1,TTN=1,TTPA=1,TTPAL=1,TTR=1,TTYH2=1,TTYH3=1,TUB=1,TUBA1A=7,TUBA1C=5,TUBA3C=1,TUBA4A=1,TUBA8=1,TUBB1=1,TUBB2A=2,TUBB2B=1,TUBB3=1,TUBD1=1,TUBE1=1,TUBG1=2,TUBGCP3=1,TUBGCP4=2,TUBGCP5=1,TUBGCP6=1,TUFM=1,TUFT1=1,TULP1=1,TULP2=1,TULP4=1,TUNAR=1,TUSC1=1,TUSC2=4,TUSC3=5,TUT1=1,TWF2=1,TWIST1=1,TWIST2=1,TWISTNB=3,TWNK=1,TWSG1=3,TXK=1,TXLNA=1,TXLNB=1,TXLNG=1,TXN=5,TXN2=2,TXNDC11=1,TXNDC12=1,TXNDC16=1,TXNDC17=3,TXNDC5=2,TXNDC9=2,TXNIP=1,TXNL1=1,TXNL4A=1,TXNL4B=2,TXNRD1=1,TXNRD2=1,TXNRD3=1,TYK2=1,TYMP=1,TYMS=2,TYR=1,TYRO3=1,TYRP1=1,TYSND1=1,TYW1=1,TYW3=1,TYW5=2,U2AF1L4=1,U2AF1L5=1,U2AF2=1,U2SURP=1,UACA=1,UAP1=2,UAP1L1=1,UBA1=1,UBA6=1,UBA7=1,UBAC1=1,UBAC2=5,UBALD2=1,UBAP1=7,UBAP1L=1,UBAP2=2,UBAP2L=3,UBASH3B=1,UBC=4,UBE2A=2,UBE2B=4,UBE2C=3,UBE2D1=3,UBE2D2=2,UBE2E1=4,UBE2E2=2,UBE2E3=2,UBE2F=3,UBE2G1=1,UBE2G2=5,UBE2H=1,UBE2I=1,UBE2J1=1,UBE2J2=1,UBE2K=2,UBE2L3=1,UBE2L6=1,UBE2M=1,UBE2N=8,UBE2O=1,UBE2Q1=3,UBE2Q2=3,UBE2QL1=1,UBE2R2=2,UBE2S=1,UBE2T=1,UBE2U=1,UBE2V1=21,UBE2V2=18,UBE2W=5,UBE2Z=1,UBE3A=1,UBE3B=1,UBE3C=1,UBE4A=1,UBE4B=1,UBFD1=1,UBIAD1=2,UBL3=1,UBL5=1,UBL7=1,UBLCP1=3,UBN1=1,UBN2=1,UBOX5=1,UBP1=3,UBQLN1=1,UBQLN2=1,UBQLN3=1,UBQLN4=1,UBQLNL=1,UBR2=1,UBR4=1,UBR5=1,UBTD1=1,UBTD2=1,UBTF=1,UBTFL1=1,UBXN1=2,UBXN10=1,UBXN11=1,UBXN2A=4,UBXN2B=2,UBXN4=2,UBXN6=1,UBXN7=1,UCHL1=2,UCHL3=2,UCHL5=1,UCK1=2,UCK2=2,UCKL1=1,UCN=1,UCN2=1,UCN3=1,UCP2=1,UCP3=1,UEVLD=2,UFC1=2,UFD1=1,UFL1=1,UFM1=2,UFSP1=1,UFSP2=1,UGCG=1,UGDH=3,UGT1A1=1,UGT1A6=1,UGT2A1=2,UGT8=1,UHMK1=2,UHRF1=1,UHRF1BP1L=1,UHRF2=1,UIMC1=1,ULK1=1,ULK2=4,ULK4=1,UMOD=1,UMPS=1,UNC119=1,UNC119B=1,UNC13B=2,UNC13C=1,UNC13D=1,UNC45A=1,UNC45B=1,UNC50=1,UNC5A=1,UNC5B=1,UNC5C=1,UNC5CL=1,UNC5D=1,UNC79=1,UNC80=1,UNC93A=1,UNC93B1=1,UNCX=1,UNG=2,UPF1=1,UPF2=1,UPF3B=1,UPK1A=1,UPK1B=1,UPK3A=1,UPP1=1,UPP2=1,UPRT=1,UQCC2=2,UQCC3=1,UQCR10=1,UQCR11=1,UQCRC2=2,UQCRFS1=1,UQCRHL=1,UQCRQ=1,URB1=1,URB2=1,UROC1=1,UROD=1,UROS=1,USB1=1,USE1=1,USF1=2,USF3=1,USH1C=1,USH1G=1,USH2A=1,USHBP1=1,USMG5=4,USO1=1,USP1=4,USP11=1,USP13=1,USP14=5,USP15=2,USP16=1,USP19=1,USP2=1,USP20=1,USP21=2,USP24=1,USP25=1,USP27X=1,USP28=3,USP29=1,USP3=2,USP30=1,USP31=1,USP32=1,USP33=1,USP34=1,USP35=1,USP36=1,USP37=1,USP38=1,USP4=2,USP40=2,USP42=1,USP43=1,USP44=1,USP45=1,USP47=1,USP48=1,USP49=1,USP5=1,USP50=1,USP53=2,USP54=1,USP6NL=3,USP7=4,USP8=2,USP9X=1,USPL1=1,UST=1,UTF1=1,UTP11=4,UTP14A=2,UTP15=1,UTP18=2,UTP20=1,UTP3=1,UTP4=1,UTP6=1,UTRN=1,UVRAG=1,UVSSA=1,UXS1=1,UXT=2,VAC14=1,VAMP1=1,VAMP2=1,VAMP3=1,VAMP4=1,VAMP7=1,VAMP8=3,VANGL1=1,VANGL2=1,VAPA=2,VAPB=4,VARS=1,VARS2=1,VASH2=1,VASN=1,VASP=1,VAT1=1,VAT1L=1,VAV2=1,VAV3=1,VAX1=1,VAX2=1,VBP1=5,VCAM1=1,VCAN=1,VCP=1,VCPIP1=1,VCPKMT=1,VDAC1=1,VDAC2=1,VDAC3=3,VDR=1,VEGFA=1,VEGFB=1,VEGFC=1,VEGFD=1,VEPH1=1,VEZF1=1,VGF=1,VGLL1=1,VGLL2=1,VGLL3=1,VGLL4=1,VHL=2,VIL1=1,VILL=1,VIM=2,VIP=1,VIPAS39=1,VIPR2=1,VIRMA=1,VIT=1,VKORC1=1,VKORC1L1=2,VLDLR=1,VMA21=8,VMAC=1,VMO1=1,VMP1=2,VN1R1=2,VN1R2=2,VN1R4=1,VNN1=1,VNN3=1,VPREB1=1,VPREB3=1,VPS11=1,VPS13A=1,VPS13B=1,VPS13C=1,VPS13D=1,VPS16=1,VPS18=1,VPS25=1,VPS26A=1,VPS26B=1,VPS29=4,VPS33A=1,VPS33B=1,VPS35L=1,VPS36=1,VPS37A=1,VPS37B=1,VPS37C=1,VPS37D=1,VPS39=1,VPS41=1,VPS45=1,VPS4A=2,VPS4B=2,VPS50=2,VPS53=1,VPS54=2,VPS72=2,VPS9D1=1,VRK1=1,VRK2=1,VRTN=3,VSIG1=1,VSIG10=1,VSIG10L=1,VSIG10L2=1,VSIG2=1,VSIG4=1,VSIG8=2,VSTM2A=1,VSTM2B=1,VSTM2L=1,VSTM4=2,VSTM5=1,VSX1=1,VSX2=1,VTA1=1,VTCN1=2,VTI1A=1,VTN=1,VWA1=1,VWA2=1,VWA3A=1,VWA5A=1,VWA5B1=1,VWA5B2=1,VWA7=1,VWA8=1,VWC2=1,VWC2L=1,VWCE=1,VWDE=1,WAC=2,WAPL=1,WARS2=1,WAS=1,WASF1=2,WASF2=1,WASF3=2,WASHC3=4,WASHC4=1,WASHC5=1,WASL=1,WBP1=1,WBP11=10,WBP1L=1,WBP2=2,WBP4=1,WDCP=1,WDFY1=2,WDFY2=2,WDFY3=1,WDFY4=1,WDHD1=1,WDR1=1,WDR11=1,WDR12=1,WDR13=1,WDR17=1,WDR18=1,WDR19=1,WDR24=1,WDR25=1,WDR26=1,WDR27=1,WDR3=1,WDR33=1,WDR34=1,WDR35=1,WDR36=1,WDR38=1,WDR4=1,WDR41=1,WDR43=1,WDR44=1,WDR45=1,WDR46=1,WDR47=1,WDR48=2,WDR5=1,WDR53=1,WDR54=1,WDR55=2,WDR5B=3,WDR6=1,WDR60=1,WDR61=2,WDR62=1,WDR63=1,WDR64=1,WDR66=1,WDR7=1,WDR70=1,WDR72=1,WDR73=1,WDR74=1,WDR75=4,WDR76=1,WDR77=3,WDR81=1,WDR82=2,WDR83=2,WDR86=1,WDR87=1,WDR89=1,WDR90=1,WDR91=1,WDR92=2,WDR93=1,WDR97=1,WDSUB1=1,WDTC1=1,WDYHV1=1,WEE1=1,WEE2=1,WFDC10A=1,WFDC13=1,WFDC3=1,WFDC5=1,WFDC9=1,WFIKKN1=1,WFIKKN2=1,WFS1=1,WHAMM=1,WHRN=1,WIF1=1,WIPF1=1,WIPF2=3,WIPF3=1,WIPI1=1,WIPI2=2,WISP2=1,WISP3=1,WIZ=1,WLS=1,WNK1=1,WNK2=1,WNK3=1,WNK4=1,WNT1=1,WNT10A=1,WNT10B=1,WNT11=1,WNT16=1,WNT2=1,WNT2B=1,WNT3=1,WNT4=1,WNT5A=1,WNT5B=1,WNT6=1,WNT7A=1,WNT8A=1,WNT8B=1,WNT9A=1,WNT9B=1,WRAP53=1,WRAP73=1,WRB=4,WRN=1,WRNIP1=2,WSB1=2,WSB2=2,WSCD1=1,WSCD2=1,WT1=1,WTAP=4,WTIP=1,WWC1=1,WWC2=1,WWC3=1,WWOX=1,WWP1=1,WWP2=1,WWTR1=1,XAB2=1,XBP1=1,XCR1=1,XDH=1,XIAP=1,XIRP1=1,XIRP2=1,XK=2,XKR4=1,XKR5=1,XKR6=1,XKR7=1,XKR8=1,XKR9=2,XKRX=1,XP32=1,XPA=1,XPC=1,XPNPEP1=1,XPNPEP2=1,XPNPEP3=1,XPO1=2,XPO4=1,XPO5=1,XPO6=2,XPO7=1,XPOT=1,XPR1=1,XRCC1=1,XRCC2=1,XRCC4=1,XRCC5=2,XRCC6=1,XRN1=1,XRN2=1,XRRA1=1,XXYLT1=3,XYLB=1,XYLT1=1,XYLT2=1,YAE1D1=1,YAP1=3,YARS=1,YARS2=2,YBEY=2,YBX1=4,YBX2=1,YBX3=1,YDJC=1,YEATS2=1,YEATS4=1,YES1=3,YIF1B=1,YIPF1=1,YIPF2=1,YIPF3=1,YIPF4=1,YIPF5=3,YIPF6=2,YIPF7=1,YKT6=1,YLPM1=1,YME1L1=3,YPEL2=1,YPEL3=1,YPEL4=1,YPEL5=2,YRDC=1,YTHDC1=1,YTHDC2=1,YTHDF1=2,YTHDF2=1,YTHDF3=3,YWHAB=7,YWHAG=7,YWHAH=1,YWHAQ=12,YWHAZ=13,YY1=3,ZACN=1,ZADH2=1,ZAN=1,ZAP70=1,ZAR1=1,ZAR1L=1,ZBBX=1,ZBED1=1,ZBED2=1,ZBED3=1,ZBED4=1,ZBED6=1,ZBED6CL=1,ZBED9=1,ZBP1=1,ZBTB1=1,ZBTB10=2,ZBTB11=1,ZBTB14=1,ZBTB16=1,ZBTB17=1,ZBTB18=1,ZBTB2=1,ZBTB20=1,ZBTB21=1,ZBTB22=1,ZBTB24=1,ZBTB25=1,ZBTB26=3,ZBTB3=2,ZBTB32=1,ZBTB33=1,ZBTB34=1,ZBTB37=1,ZBTB38=1,ZBTB39=1,ZBTB4=1,ZBTB40=1,ZBTB41=1,ZBTB42=1,ZBTB43=1,ZBTB44=7,ZBTB45=1,ZBTB46=1,ZBTB47=1,ZBTB48=1,ZBTB49=1,ZBTB5=3,ZBTB6=1,ZBTB7A=1,ZBTB7B=1,ZBTB7C=1,ZBTB8A=1,ZBTB8B=1,ZBTB9=1,ZC2HC1A=1,ZC2HC1B=1,ZC2HC1C=1,ZC3H10=1,ZC3H11A=2,ZC3H12A=1,ZC3H12B=1,ZC3H12C=1,ZC3H12D=1,ZC3H13=1,ZC3H14=3,ZC3H15=5,ZC3H18=2,ZC3H3=1,ZC3H4=1,ZC3H6=1,ZC3H7A=1,ZC3H7B=1,ZC3H8=2,ZC3HAV1=1,ZC3HAV1L=1,ZC3HC1=2,ZC4H2=1,ZCCHC11=1,ZCCHC12=1,ZCCHC13=1,ZCCHC17=3,ZCCHC2=1,ZCCHC24=1,ZCCHC3=1,ZCCHC4=1,ZCCHC6=1,ZCCHC7=1,ZCCHC8=2,ZCCHC9=2,ZCRB1=1,ZCWPW1=1,ZCWPW2=1,ZDBF2=1,ZDHHC1=1,ZDHHC12=1,ZDHHC13=1,ZDHHC14=1,ZDHHC15=1,ZDHHC16=1,ZDHHC17=1,ZDHHC18=1,ZDHHC19=1,ZDHHC2=1,ZDHHC20=1,ZDHHC21=1,ZDHHC22=1,ZDHHC23=1,ZDHHC24=1,ZDHHC3=1,ZDHHC4=2,ZDHHC5=1,ZDHHC6=3,ZDHHC7=2,ZDHHC8=1,ZDHHC9=1,ZEB1=1,ZEB2=1,ZER1=1,ZFAND1=2,ZFAND2A=1,ZFAND2B=1,ZFAND3=1,ZFAND4=3,ZFAND5=1,ZFAND6=1,ZFC3H1=1,ZFHX2=1,ZFHX3=1,ZFHX4=1,ZFP36L2=1,ZFP42=3,ZFP62=1,ZFP92=1,ZFPL1=1,ZFPM2=1,ZFR=1,ZFX=2,ZFYVE1=1,ZFYVE16=1,ZFYVE19=1,ZFYVE21=1,ZFYVE26=1,ZFYVE27=1,ZFYVE9=1,ZG16=1,ZGLP1=1,ZGPAT=1,ZHX1=1,ZHX2=1,ZHX3=1,ZIC1=1,ZIC2=1,ZIC3=1,ZIC4=1,ZIC5=1,ZKSCAN1=1,ZKSCAN2=1,ZKSCAN3=1,ZKSCAN4=1,ZKSCAN5=1,ZKSCAN8=1,ZMAT1=6,ZMAT2=1,ZMAT3=1,ZMAT4=1,ZMAT5=1,ZMIZ1=1,ZMPSTE24=1,ZMYM1=1,ZMYM2=1,ZMYM3=1,ZMYM4=2,ZMYM5=1,ZMYM6=1,ZMYND10=1,ZMYND11=3,ZMYND12=1,ZMYND15=1,ZMYND19=2,ZMYND8=2,ZNFX1=1,ZNHIT1=1,ZNHIT2=1,ZNHIT3=1,ZNHIT6=1,ZNRD1=1,ZNRF1=1,ZNRF2=1,ZNRF3=1,ZNRF4=1,ZP1=1,ZP2=1,ZP3=2,ZP4=1,ZPBP2=1,ZPLD1=1,ZPR1=1,ZRANB1=1,ZRANB2=2,ZRANB3=1,ZRSR2=1,ZSCAN10=1,ZSCAN12=1,ZSCAN2=1,ZSCAN20=1,ZSCAN21=1,ZSCAN22=1,ZSCAN23=2,ZSCAN25=1,ZSCAN29=1,ZSCAN32=1,ZSCAN4=7,ZSCAN9=1,ZSWIM1=1,ZSWIM2=1,ZSWIM3=2,ZSWIM5=1,ZSWIM6=1,ZSWIM8=1,ZUFSP=1,ZW10=2,ZWILCH=1,ZXDB=1,ZXDC=1,ZYG11A=1,ZYG11B=1,ZYX=1,ZZEF1=1,ZZZ3=4,pk=2]:0.1603858545,(1[&A1BG=1,A1CF=1,A2M=2,A2ML1=1,A3GALT2=1,A4GALT=1,A4GNT=1,AAAS=1,AADAC=1,AADACL3=2,AADAT=1,AAED1=6,AAGAB=1,AAK1=1,AAMDC=1,AAMP=1,AAR2=2,AARD=1,AARS=1,AARS2=1,AASDH=1,AASDHPPT=1,AASS=1,AATF=1,AATK=1,ABCA1=1,ABCA12=1,ABCA13=1,ABCA2=1,ABCA3=1,ABCA4=1,ABCA5=1,ABCA6=1,ABCA7=1,ABCA8=1,ABCA9=1,ABCB1=1,ABCB10=1,ABCB11=1,ABCB4=1,ABCB5=1,ABCB6=1,ABCB7=1,ABCB8=1,ABCB9=1,ABCC1=2,ABCC10=1,ABCC11=1,ABCC12=1,ABCC2=3,ABCC4=1,ABCC5=2,ABCC8=1,ABCC9=1,ABCD1=1,ABCD2=1,ABCD3=1,ABCE1=1,ABCF1=1,ABCF2=2,ABCF3=1,ABCG2=1,ABCG4=1,ABCG5=1,ABCG8=1,ABHD1=1,ABHD11=1,ABHD12=1,ABHD12B=1,ABHD13=1,ABHD14B=1,ABHD15=1,ABHD16B=1,ABHD17B=1,ABHD17C=2,ABHD18=2,ABHD2=1,ABHD3=2,ABHD4=1,ABHD5=2,ABHD6=1,ABI1=6,ABI2=1,ABI3=1,ABI3BP=1,ABL1=1,ABL2=1,ABLIM1=3,ABLIM2=1,ABLIM3=1,ABO=2,ABR=1,ABRA=1,ABRACL=11,ABRAXAS2=4,ABT1=2,ABTB1=1,ABTB2=1,ACAA1=1,ACAA2=1,ACACA=2,ACACB=1,ACAD10=1,ACAD11=1,ACADL=1,ACADS=1,ACADSB=1,ACAN=1,ACAP1=1,ACAP2=1,ACAT1=1,ACBD3=2,ACBD4=1,ACBD5=1,ACBD6=1,ACBD7=1,ACCS=1,ACD=1,ACE2=1,ACER1=2,ACER2=1,ACER3=2,ACIN1=1,ACKR1=1,ACKR3=1,ACLY=1,ACMSD=1,ACO1=2,ACO2=1,ACOT11=1,ACOT12=1,ACOT13=1,ACOT4=1,ACOT7=2,ACOT8=1,ACOX1=1,ACOX2=1,ACOXL=1,ACP2=1,ACP6=1,ACP7=1,ACPP=1,ACR=1,ACRBP=1,ACRV1=1,ACSBG2=1,ACSL1=2,ACSL3=2,ACSL4=1,ACSL5=1,ACSL6=1,ACSM3=1,ACSM4=1,ACSS1=1,ACSS3=1,ACTA1=1,ACTB=2,ACTC1=1,ACTG2=1,ACTL10=1,ACTL6A=2,ACTL6B=1,ACTL7A=2,ACTL7B=1,ACTL8=1,ACTL9=1,ACTN1=1,ACTN2=1,ACTN3=1,ACTN4=1,ACTR10=3,ACTR1A=1,ACTR1B=1,ACTR2=3,ACTR3=11,ACTR3B=1,ACTR5=1,ACTR8=1,ACTRT1=1,ACTRT2=1,ACTRT3=1,ACVR1=1,ACVR1B=1,ACVR1C=2,ACVR2A=1,ACVR2B=1,ACVRL1=1,ACY1=1,ACY3=1,ACYP1=3,ADA=1,ADA2=2,ADAD1=1,ADAD2=1,ADAL=3,ADAM11=1,ADAM12=1,ADAM15=1,ADAM17=3,ADAM19=1,ADAM2=1,ADAM21=1,ADAM22=1,ADAM23=1,ADAM28=2,ADAM29=1,ADAM30=1,ADAM32=2,ADAM33=1,ADAM7=1,ADAM9=3,ADAMTS1=1,ADAMTS10=1,ADAMTS12=1,ADAMTS13=1,ADAMTS14=1,ADAMTS15=1,ADAMTS16=1,ADAMTS18=1,ADAMTS19=1,ADAMTS20=1,ADAMTS3=1,ADAMTS4=1,ADAMTS5=1,ADAMTS6=1,ADAMTS7=1,ADAMTS8=1,ADAMTS9=1,ADAMTSL1=1,ADAMTSL2=1,ADAMTSL3=1,ADAMTSL4=1,ADAMTSL5=1,ADAP2=1,ADAR=1,ADARB2=1,ADAT1=1,ADAT2=1,ADAT3=1,ADCY1=1,ADCY10=1,ADCY2=1,ADCY3=1,ADCY4=1,ADCY5=1,ADCY6=1,ADCY7=1,ADCY8=1,ADCY9=1,ADCYAP1=1,ADCYAP1R1=1,ADD1=2,ADD2=1,ADD3=3,ADGRA1=1,ADGRA2=1,ADGRA3=4,ADGRB2=1,ADGRB3=1,ADGRD1=1,ADGRD2=1,ADGRE1=2,ADGRF1=2,ADGRF2=1,ADGRF3=1,ADGRF4=1,ADGRF5=1,ADGRG1=1,ADGRG2=1,ADGRG4=1,ADGRG6=1,ADGRG7=2,ADGRL1=1,ADGRL2=3,ADGRL3=1,ADGRL4=1,ADH1C=2,ADH5=3,ADH7=1,ADI1=2,ADIPOQ=1,ADIPOR1=18,ADIPOR2=1,ADIRF=1,ADK=2,ADM=1,ADM2=1,ADNP=1,ADNP2=1,ADO=8,ADORA1=1,ADORA2A=1,ADORA2B=1,ADORA3=1,ADPRH=1,ADPRHL1=2,ADPRHL2=1,ADPRM=1,ADRA1A=1,ADRA1B=1,ADRA1D=1,ADRA2A=1,ADRA2B=1,ADRA2C=1,ADRB1=1,ADRB2=1,ADRB3=1,ADRM1=1,ADSL=1,ADSS=3,ADTRP=2,AEBP1=1,AEBP2=2,AEN=1,AES=1,AFAP1=1,AFAP1L1=1,AFAP1L2=1,AFDN=1,AFF1=1,AFF2=1,AFF3=1,AFF4=1,AFG1L=1,AFG3L2=1,AFP=1,AFTPH=2,AGA=2,AGAP1=2,AGAP2=1,AGBL1=1,AGBL3=1,AGBL4=1,AGBL5=1,AGER=1,AGFG1=3,AGFG2=1,AGGF1=1,AGK=1,AGL=1,AGMAT=1,AGMO=1,AGO1=1,AGO2=1,AGO4=1,AGPAT2=1,AGPAT3=1,AGPAT4=1,AGPAT5=2,AGPS=2,AGR2=1,AGR3=1,AGRN=1,AGRP=1,AGT=2,AGTPBP1=1,AGTR1=1,AGTR2=1,AGXT=1,AGXT2=1,AHCTF1=1,AHCY=3,AHCYL1=1,AHCYL2=1,AHDC1=1,AHNAK=1,AHNAK2=1,AHR=1,AHSA1=1,AHSG=1,AICDA=1,AIDA=1,AIF1L=1,AIFM2=1,AIM2=2,AIMP1=6,AIP=1,AIPL1=2,AIRE=1,AJM1=1,AJUBA=2,AK2=2,AK3=2,AK4=1,AK5=1,AK6=2,AK7=1,AK8=1,AK9=1,AKAIN1=1,AKAP1=1,AKAP10=4,AKAP11=1,AKAP12=1,AKAP13=1,AKAP3=1,AKAP4=1,AKAP5=1,AKAP6=1,AKAP7=3,AKAP8L=2,AKAP9=1,AKIP1=3,AKIRIN1=3,AKIRIN2=2,AKNA=1,AKNAD1=1,AKR1A1=2,AKR1B1=3,AKR1B10=4,AKR1C1=8,AKR1C2=4,AKR1C3=1,AKR1C4=1,AKR1D1=1,AKR1E2=1,AKR7A2=2,AKT1=1,AKT1S1=1,AKT2=2,AKT3=1,AKTIP=1,ALAD=1,ALAS1=1,ALAS2=1,ALCAM=1,ALDH16A1=1,ALDH18A1=1,ALDH1A1=2,ALDH1A2=1,ALDH1A3=1,ALDH1B1=1,ALDH1L1=1,ALDH1L2=2,ALDH2=2,ALDH3A2=2,ALDH3B1=2,ALDH3B2=1,ALDH4A1=1,ALDH5A1=1,ALDH6A1=6,ALDH7A1=2,ALDH8A1=1,ALDH9A1=3,ALDOA=3,ALDOB=1,ALDOC=1,ALG1=1,ALG12=1,ALG14=1,ALG2=1,ALG3=1,ALG5=2,ALG6=1,ALG8=1,ALG9=1,ALK=1,ALKAL1=1,ALKAL2=1,ALKBH1=2,ALKBH2=1,ALKBH4=1,ALKBH5=1,ALKBH6=1,ALKBH7=1,ALKBH8=1,ALLC=1,ALMS1=1,ALOX12=1,ALOX12B=1,ALOX5=1,ALOX5AP=1,ALOXE3=1,ALPK1=1,ALPK2=1,ALPK3=1,ALPL=1,ALS2=1,ALS2CL=1,ALS2CR12=1,ALX1=1,ALX3=1,ALX4=1,ALYREF=1,AMACR=1,AMBN=1,AMBP=1,AMBRA1=1,AMD1=21,AMDHD1=1,AMDHD2=1,AMER1=1,AMER2=1,AMER3=2,AMFR=1,AMH=1,AMHR2=1,AMIGO1=1,AMIGO2=1,AMMECR1=1,AMMECR1L=1,AMN1=5,AMOT=1,AMOTL1=1,AMOTL2=1,AMPD1=1,AMPD2=1,AMPD3=1,AMPH=1,AMY2A=1,AMZ1=1,AMZ2=1,ANAPC10=1,ANAPC11=1,ANAPC13=4,ANAPC16=2,ANAPC2=1,ANAPC4=1,ANAPC5=1,ANAPC7=1,ANG=1,ANGEL1=1,ANGEL2=3,ANGPT1=1,ANGPT2=1,ANGPT4=1,ANGPTL1=1,ANGPTL2=1,ANGPTL3=1,ANGPTL4=1,ANGPTL5=1,ANGPTL6=1,ANGPTL7=3,ANHX=1,ANK1=1,ANK2=1,ANK3=1,ANKAR=1,ANKDD1A=1,ANKDD1B=1,ANKEF1=1,ANKFN1=1,ANKFY1=1,ANKH=1,ANKHD1=1,ANKIB1=1,ANKK1=1,ANKLE2=1,ANKMY2=1,ANKRA2=2,ANKRD1=1,ANKRD10=1,ANKRD12=1,ANKRD13A=2,ANKRD13B=1,ANKRD13D=1,ANKRD16=1,ANKRD17=1,ANKRD2=1,ANKRD22=1,ANKRD23=1,ANKRD24=1,ANKRD26=4,ANKRD27=1,ANKRD29=1,ANKRD33=1,ANKRD33B=1,ANKRD34A=1,ANKRD34B=1,ANKRD34C=1,ANKRD35=1,ANKRD37=1,ANKRD40=2,ANKRD42=1,ANKRD44=1,ANKRD46=1,ANKRD49=2,ANKRD50=1,ANKRD52=1,ANKRD53=1,ANKRD54=1,ANKRD55=1,ANKRD6=1,ANKRD60=1,ANKRD61=1,ANKRD63=1,ANKRD65=1,ANKRD66=1,ANKRD9=1,ANKS1A=1,ANKS1B=1,ANKS3=1,ANKS4B=1,ANKS6=1,ANKUB1=1,ANKZF1=1,ANLN=1,ANO1=1,ANO10=1,ANO2=1,ANO4=1,ANO5=1,ANO7=1,ANO8=1,ANO9=1,ANOS1=1,ANP32A=2,ANP32B=2,ANP32D=2,ANP32E=6,ANPEP=1,ANTXR1=1,ANTXR2=1,ANXA1=1,ANXA10=1,ANXA11=1,ANXA13=1,ANXA2=4,ANXA3=2,ANXA4=1,ANXA5=1,ANXA6=1,ANXA7=5,ANXA9=1,AOC1=1,AOC2=1,AOC3=1,AOPEP=1,AOX1=4,AP1AR=7,AP1B1=1,AP1G1=1,AP1G2=1,AP1M1=1,AP1S1=2,AP1S2=9,AP1S3=2,AP2A1=1,AP2A2=1,AP2B1=6,AP2M1=1,AP2S1=2,AP3B1=2,AP3B2=1,AP3D1=1,AP3M1=6,AP3M2=2,AP3S1=5,AP3S2=5,AP4B1=1,AP4E1=1,AP4M1=1,AP4S1=4,AP5B1=1,AP5M1=4,AP5S1=2,AP5Z1=1,APAF1=1,APBA1=1,APBA2=1,APBA3=1,APBB1=1,APBB1IP=1,APBB2=1,APBB3=1,APC2=1,APEH=1,APELA=1,APEX2=1,APH1A=2,APH1B=1,API5=3,APIP=1,APLF=1,APLN=1,APLNR=1,APLP1=1,APMAP=1,APOA1=1,APOA4=1,APOA5=1,APOB=1,APOBEC2=2,APOBR=1,APOE=1,APOF=1,APOH=1,APOOL=1,APOPT1=4,APP=1,APPBP2=2,APPL1=2,APPL2=1,APRG1=1,APRT=2,APTX=2,AQP1=1,AQP10=4,AQP11=1,AQP12B=1,AQP2=1,AQP3=1,AQP4=1,AQP5=1,AQP6=1,AQP8=1,AQR=1,AR=1,ARAF=1,ARAP1=1,ARAP2=1,ARAP3=1,ARC=1,ARCN1=3,AREG=1,AREL1=1,ARF1=12,ARF3=2,ARF4=3,ARF5=1,ARF6=1,ARFGAP1=1,ARFGAP2=1,ARFGAP3=1,ARFGEF1=1,ARFGEF2=1,ARFGEF3=1,ARFIP1=1,ARFIP2=1,ARFRP1=1,ARG1=1,ARG2=3,ARGFX=4,ARGLU1=1,ARHGAP1=2,ARHGAP10=1,ARHGAP11A=4,ARHGAP11B=1,ARHGAP12=2,ARHGAP15=1,ARHGAP17=1,ARHGAP18=1,ARHGAP19=1,ARHGAP20=4,ARHGAP21=1,ARHGAP22=1,ARHGAP23=1,ARHGAP24=2,ARHGAP25=1,ARHGAP26=1,ARHGAP29=1,ARHGAP30=1,ARHGAP31=1,ARHGAP32=1,ARHGAP33=1,ARHGAP35=1,ARHGAP36=1,ARHGAP39=1,ARHGAP4=1,ARHGAP42=1,ARHGAP44=1,ARHGAP45=1,ARHGAP5=5,ARHGAP6=1,ARHGAP9=1,ARHGDIA=2,ARHGDIG=1,ARHGEF1=1,ARHGEF10=2,ARHGEF10L=1,ARHGEF11=1,ARHGEF12=1,ARHGEF15=1,ARHGEF16=1,ARHGEF17=1,ARHGEF18=1,ARHGEF19=1,ARHGEF2=1,ARHGEF25=1,ARHGEF26=1,ARHGEF28=1,ARHGEF33=1,ARHGEF37=1,ARHGEF38=1,ARHGEF39=1,ARHGEF40=1,ARHGEF5=1,ARHGEF6=1,ARHGEF7=1,ARHGEF9=1,ARID1A=1,ARID1B=1,ARID2=1,ARID3B=1,ARID3C=1,ARID4A=1,ARID4B=1,ARID5B=1,ARIH1=1,ARIH2=2,ARL1=2,ARL10=5,ARL11=1,ARL13A=1,ARL13B=1,ARL14=1,ARL14EP=3,ARL14EPL=1,ARL15=2,ARL16=2,ARL17A=1,ARL2=1,ARL2BP=5,ARL3=2,ARL4A=1,ARL4C=1,ARL4D=1,ARL5A=22,ARL5B=10,ARL6=2,ARL6IP1=6,ARL6IP5=1,ARL6IP6=1,ARL8A=1,ARL9=1,ARMC1=5,ARMC10=1,ARMC12=1,ARMC2=1,ARMC3=1,ARMC4=1,ARMC5=1,ARMC7=1,ARMC8=1,ARMC9=1,ARMCX1=1,ARMCX2=1,ARMCX3=1,ARMCX5=1,ARMCX6=1,ARMH1=1,ARMH3=1,ARMT1=1,ARNT=1,ARNT2=1,ARNTL=1,ARNTL2=1,ARPC1A=11,ARPC1B=1,ARPC2=8,ARPC3=1,ARPC5=8,ARPC5L=2,ARPIN=1,ARPP19=11,ARPP21=1,ARRB1=2,ARRDC1=1,ARRDC2=1,ARRDC3=1,ARRDC4=1,ARRDC5=1,ARSA=1,ARSB=1,ARSF=1,ARSG=2,ARSH=1,ARSI=1,ARSJ=1,ART1=1,ART4=1,ART5=1,ARV1=4,ARVCF=1,ARX=1,AS3MT=1,ASAH2=1,ASAP1=1,ASAP2=1,ASAP3=1,ASB1=2,ASB10=1,ASB11=1,ASB12=1,ASB13=1,ASB14=1,ASB15=1,ASB16=1,ASB17=1,ASB18=1,ASB2=1,ASB4=1,ASB5=1,ASB6=1,ASB7=1,ASB8=3,ASB9=1,ASCC1=1,ASCC2=1,ASCC3=2,ASCL1=1,ASCL2=1,ASCL3=1,ASCL4=1,ASCL5=1,ASDURF=1,ASF1A=4,ASF1B=1,ASGR1=1,ASGR2=1,ASH1L=1,ASH2L=1,ASIC1=1,ASIC2=1,ASIC3=1,ASIC4=1,ASIC5=1,ASIP=1,ASL=1,ASMTL=1,ASNA1=1,ASNS=5,ASPH=3,ASPHD1=1,ASPHD2=2,ASPM=1,ASPRV1=1,ASPSCR1=1,ASS1=1,ASTE1=1,ASTL=1,ASTN1=1,ASTN2=1,ASXL1=1,ASZ1=2,ATAD1=1,ATAD2=1,ATAD2B=1,ATAD3A=1,ATAD5=1,ATAT1=1,ATE1=1,ATF1=11,ATF2=5,ATF3=1,ATF4=2,ATF5=1,ATF6=2,ATF6B=1,ATF7=1,ATF7IP=1,ATF7IP2=2,ATG10=2,ATG101=1,ATG13=1,ATG14=2,ATG16L1=1,ATG16L2=1,ATG2A=1,ATG2B=1,ATG3=2,ATG4A=1,ATG4B=1,ATG4C=1,ATG4D=1,ATG5=3,ATG7=1,ATG9A=1,ATG9B=1,ATL1=1,ATL2=1,ATL3=1,ATM=2,ATMIN=15,ATN1=1,ATOH1=1,ATOH7=1,ATOH8=1,ATP10A=1,ATP10B=1,ATP10D=1,ATP11A=1,ATP11B=3,ATP11C=2,ATP12A=1,ATP13A1=1,ATP13A2=1,ATP13A3=1,ATP13A4=1,ATP13A5=1,ATP1A1=1,ATP1A2=1,ATP1A3=1,ATP1A4=1,ATP1B1=1,ATP1B2=1,ATP1B3=3,ATP1B4=1,ATP23=1,ATP2A1=1,ATP2A2=8,ATP2A3=1,ATP2B1=3,ATP2B2=1,ATP2B3=1,ATP2B4=1,ATP2C1=2,ATP2C2=1,ATP4A=1,ATP4B=1,ATP5EP2=1,ATP5F1=1,ATP5F1B=2,ATP5F1C=4,ATP5F1D=1,ATP5F1E=1,ATP5I=1,ATP5L=1,ATP5L2=2,ATP5MC1=1,ATP5MC3=2,ATP5MPL=1,ATP5O=1,ATP5PB=2,ATP5PF=1,ATP6AP1=1,ATP6AP1L=1,ATP6AP2=4,ATP6V0A1=1,ATP6V0A2=1,ATP6V0A4=1,ATP6V0B=1,ATP6V0C=2,ATP6V0D1=1,ATP6V0D2=2,ATP6V0E1=11,ATP6V0E2=1,ATP6V1A=4,ATP6V1B1=2,ATP6V1B2=3,ATP6V1C1=1,ATP6V1C2=2,ATP6V1D=10,ATP6V1E1=6,ATP6V1E2=1,ATP6V1F=1,ATP6V1G1=5,ATP6V1G2=2,ATP6V1G3=4,ATP6V1H=1,ATP7A=1,ATP7B=1,ATP8A1=1,ATP8A2=2,ATP8B1=1,ATP8B2=1,ATP8B3=1,ATP8B4=1,ATP9A=1,ATP9B=1,ATPAF1=1,ATPAF2=1,ATPIF1=1,ATR=1,ATRAID=1,ATRIP=1,ATRN=1,ATRX=1,ATXN1=1,ATXN1L=2,ATXN2=1,ATXN2L=2,ATXN3=5,ATXN7=1,ATXN7L1=1,ATXN7L2=1,ATXN7L3=1,ATXN7L3B=1,AUH=3,AUNIP=1,AUP1=1,AURKA=3,AURKB=1,AUTS2=1,AVEN=1,AVL9=3,AVP=2,AVPI1=1,AVPR1A=1,AVPR1B=1,AVPR2=1,AWAT1=1,AWAT2=1,AXDND1=1,AXIN1=1,AXIN2=1,AXL=1,AZGP1=1,AZI2=6,AZIN1=7,AZIN2=1,AZU1=2,B3GALNT1=2,B3GALNT2=4,B3GALT1=1,B3GALT4=1,B3GALT5=1,B3GALT6=1,B3GAT1=1,B3GAT2=2,B3GAT3=1,B3GLCT=1,B3GNT2=2,B3GNT3=1,B3GNT4=2,B3GNT6=1,B3GNT7=1,B3GNT8=1,B3GNT9=1,B4GALNT1=1,B4GALNT2=2,B4GALNT3=1,B4GALNT4=1,B4GALT1=1,B4GALT2=1,B4GALT5=2,B4GALT6=2,B4GALT7=1,B4GAT1=1,B9D1=1,BAALC=1,BAAT=1,BABAM2=1,BACE1=1,BACE2=1,BACH1=1,BACH2=1,BAD=1,BAG1=2,BAG2=6,BAG3=1,BAG4=1,BAG5=2,BAHCC1=1,BAHD1=1,BAIAP2L1=1,BAIAP2L2=1,BAIAP3=1,BAK1=1,BAMBI=1,BANF1=1,BANF2=1,BANK1=1,BAP1=2,BAP18=1,BARD1=2,BARHL1=1,BARHL2=1,BARX1=1,BARX2=1,BASP1=1,BATF=1,BATF2=1,BATF3=1,BAX=1,BAZ1A=1,BAZ1B=1,BAZ2A=1,BAZ2B=1,BBC3=1,BBIP1=4,BBOF1=1,BBOX1=1,BBS1=1,BBS10=1,BBS12=1,BBS2=1,BBS5=1,BBS7=1,BBS9=1,BBX=1,BCAM=1,BCAN=1,BCAP29=1,BCAP31=1,BCAR3=2,BCAS1=1,BCAS2=4,BCAS3=2,BCAS4=1,BCAT1=4,BCAT2=1,BCCIP=3,BCDIN3D=1,BCHE=1,BCKDHA=1,BCKDHB=2,BCKDK=1,BCL10=3,BCL11A=1,BCL11B=1,BCL2=1,BCL2A1=1,BCL2L1=1,BCL2L11=1,BCL2L13=3,BCL2L14=1,BCL2L15=1,BCL2L2=1,BCL3=1,BCL6=1,BCL6B=1,BCL7A=2,BCL7B=1,BCL7C=1,BCL9=1,BCL9L=1,BCLAF1=4,BCLAF3=1,BCO1=2,BCOR=1,BCORL1=1,BCS1L=2,BDH1=1,BDH2=1,BDKRB1=1,BDKRB2=1,BDNF=1,BECN1=2,BECN2=3,BEGAIN=1,BEND2=1,BEND3=2,BEND4=1,BEND5=1,BEND6=1,BEND7=1,BEST1=1,BEST2=1,BEST3=1,BEST4=1,BET1=3,BET1L=1,BEX1=1,BEX3=2,BEX4=1,BEX5=1,BFAR=4,BFSP1=1,BFSP2=1,BGN=1,BHLHA15=1,BHLHA9=1,BHLHB9=1,BHLHE22=1,BHLHE23=1,BHLHE40=1,BHLHE41=1,BHMG1=1,BHMT=1,BICC1=2,BICD1=1,BICD2=1,BICDL1=1,BICRA=1,BICRAL=1,BIN1=1,BIN2=1,BIN3=1,BIRC2=3,BIRC3=1,BIRC5=2,BIRC6=1,BIRC7=1,BIVM=1,BLCAP=2,BLK=1,BLM=1,BLMH=1,BLNK=1,BLOC1S1=2,BLOC1S2=6,BLOC1S3=1,BLOC1S4=1,BLOC1S5=5,BLVRA=1,BLVRB=1,BLZF1=3,BMF=1,BMI1=2,BMP1=1,BMP10=1,BMP15=2,BMP2=1,BMP2K=1,BMP3=1,BMP4=2,BMP5=1,BMP6=1,BMP7=1,BMP8A=1,BMP8B=1,BMPER=1,BMPR1A=1,BMPR1B=1,BMPR2=1,BMS1=2,BMX=1,BNC1=1,BNC2=1,BNIP1=1,BNIP2=2,BNIP3=1,BNIPL=1,BOC=1,BOD1=1,BOD1L1=1,BOK=1,BOLA1=1,BOLA2=1,BOLA3=2,BOLL=2,BOP1=1,BORA=1,BORCS5=2,BORCS6=1,BPGM=3,BPIFA1=1,BPIFB1=1,BPIFB2=1,BPIFB3=1,BPIFB4=1,BPIFB6=1,BPIFC=1,BPNT1=2,BPTF=1,BRAF=1,BRAP=1,BRAT1=3,BRCA1=1,BRCA2=1,BRCC3=1,BRD1=1,BRD3=1,BRD4=1,BRD7=1,BRD8=25,BRDT=3,BRF1=1,BRF2=1,BRI3=1,BRI3BP=1,BRINP1=1,BRINP2=1,BRINP3=1,BRIP1=1,BRIX1=5,BRK1=3,BRMS1=1,BRMS1L=1,BROX=5,BRPF1=1,BRPF3=1,BRS3=1,BRSK1=1,BRSK2=1,BRWD1=1,BRWD3=1,BSDC1=2,BSN=1,BSND=1,BSPH1=1,BSPRY=1,BST1=1,BSX=1,BTAF1=1,BTBD1=4,BTBD10=1,BTBD11=1,BTBD16=1,BTBD17=1,BTBD18=1,BTBD19=1,BTBD2=1,BTBD3=1,BTBD7=7,BTBD8=1,BTBD9=1,BTC=1,BTF3=12,BTF3L4=2,BTG1=6,BTG2=1,BTG3=4,BTG4=3,BTK=1,BTN1A1=1,BTN3A3=3,BTNL2=1,BTNL9=1,BTRC=1,BUB1=3,BUB1B=1,BUB3=3,BUD13=1,BVES=2,BYSL=3,BZW1=10,BZW2=3,C1D=1,C1GALT1=14,C1GALT1C1=1,C1GALT1C1L=1,C1QA=1,C1QB=1,C1QBP=2,C1QC=1,C1QL1=1,C1QL2=1,C1QL3=1,C1QL4=1,C1QTNF1=1,C1QTNF12=1,C1QTNF2=1,C1QTNF3-AMACR=1,C1QTNF4=1,C1QTNF5=1,C1QTNF7=1,C1QTNF9=1,C1R=1,C1S=1,C2CD2=1,C2CD2L=1,C2CD3=1,C2CD4C=1,C2CD4D=1,C2CD5=1,C2CD6=1,C3=2,C3AR1=1,C4B=1,C4BPA=1,C4BPB=1,C5=1,C5AR1=1,C5AR2=1,C6=1,C7=1,C8A=1,C8B=1,C8G=1,C9=1,CA10=3,CA11=1,CA12=1,CA13=1,CA2=3,CA3=1,CA4=1,CA5A=1,CA5B=1,CA7=1,CA8=1,CA9=1,CAAP1=1,CAB39=2,CABCOCO1=1,CABIN1=1,CABLES1=1,CABLES2=1,CABP1=1,CABP2=1,CABP5=1,CABP7=1,CABS1=1,CABYR=1,CACFD1=1,CACHD1=1,CACNA1A=2,CACNA1C=1,CACNA1D=1,CACNA1E=1,CACNA1F=1,CACNA1G=1,CACNA1H=1,CACNA1I=1,CACNA1S=1,CACNA2D1=1,CACNA2D2=1,CACNA2D3=1,CACNB1=1,CACNB3=1,CACNB4=1,CACNG1=1,CACNG2=1,CACNG3=1,CACNG4=1,CACNG5=1,CACNG7=1,CACNG8=1,CACTIN=1,CACUL1=2,CACYBP=1,CAD=1,CADM1=1,CADM2=1,CADM3=1,CADM4=1,CADPS=1,CADPS2=1,CALB1=2,CALB2=1,CALCB=2,CALCOCO1=1,CALCOCO2=1,CALCR=1,CALCRL=1,CALD1=1,CALHM1=1,CALHM2=1,CALHM3=1,CALHM4=1,CALHM6=1,CALM2=2,CALML5=1,CALML6=1,CALN1=1,CALR=2,CALR3=1,CALU=2,CALY=1,CAMK1=1,CAMK1D=1,CAMK1G=1,CAMK2A=1,CAMK2D=1,CAMK2G=1,CAMK2N1=1,CAMK2N2=1,CAMK4=1,CAMKK1=1,CAMKK2=1,CAMKMT=1,CAMKV=1,CAMLG=4,CAMP=1,CAMSAP1=3,CAMSAP2=1,CAMSAP3=1,CAMTA1=1,CAMTA2=2,CAND1=1,CAND2=1,CANT1=1,CAP1=2,CAP2=4,CAPG=1,CAPN1=1,CAPN10=1,CAPN12=1,CAPN13=1,CAPN15=1,CAPN2=1,CAPN3=1,CAPN5=1,CAPN6=1,CAPN8=1,CAPN9=1,CAPNS1=2,CAPNS2=1,CAPRIN1=3,CAPRIN2=3,CAPS=1,CAPSL=2,CAPZA1=5,CAPZA3=1,CAPZB=4,CARD10=1,CARD11=1,CARD14=1,CARD17=1,CARD19=1,CARD6=1,CARD9=1,CARF=1,CARHSP1=2,CARM1=1,CARMIL1=2,CARMIL3=1,CARNMT1=3,CARNS1=1,CARS2=2,CARTPT=1,CASC3=1,CASC4=1,CASD1=1,CASK=1,CASKIN1=1,CASKIN2=1,CASP10=1,CASP12=1,CASP14=1,CASP2=1,CASP3=3,CASP4=1,CASP6=1,CASP7=1,CASP8AP2=1,CASP9=1,CASQ1=1,CASQ2=1,CASR=1,CASS4=1,CASTOR1=1,CASTOR2=2,CASZ1=1,CAT=1,CATIP=1,CATSPER1=1,CATSPER2=1,CATSPER4=1,CATSPERB=1,CATSPERE=1,CATSPERG=1,CAV2=3,CAV3=1,CAVIN1=1,CAVIN2=1,CAVIN3=1,CAVIN4=2,CBFA2T2=1,CBFB=1,CBL=1,CBLB=1,CBLC=1,CBLL1=3,CBLN1=1,CBLN2=1,CBLN3=1,CBLN4=1,CBR1=2,CBR3=1,CBR4=1,CBWD3=3,CBX1=2,CBX2=1,CBX3=18,CBX4=1,CBX5=1,CBX6=1,CBX7=1,CBX8=1,CBY1=1,CBY3=1,CC2D1A=1,CC2D1B=1,CC2D2B=1,CCAR1=1,CCAR2=2,CCBE1=2,CCDC102A=1,CCDC102B=1,CCDC103=1,CCDC105=1,CCDC106=1,CCDC107=1,CCDC110=1,CCDC112=1,CCDC114=1,CCDC115=1,CCDC116=1,CCDC117=1,CCDC12=1,CCDC120=1,CCDC121=1,CCDC122=2,CCDC124=1,CCDC125=1,CCDC126=3,CCDC127=1,CCDC129=1,CCDC13=1,CCDC130=1,CCDC134=1,CCDC136=1,CCDC137=1,CCDC14=1,CCDC141=1,CCDC142=1,CCDC146=1,CCDC149=1,CCDC15=1,CCDC150=1,CCDC152=1,CCDC153=1,CCDC154=1,CCDC157=1,CCDC158=1,CCDC160=2,CCDC167=1,CCDC168=1,CCDC17=1,CCDC170=1,CCDC171=1,CCDC172=1,CCDC173=1,CCDC174=1,CCDC175=1,CCDC177=2,CCDC178=1,CCDC18=1,CCDC181=1,CCDC182=1,CCDC183=1,CCDC184=1,CCDC185=1,CCDC186=1,CCDC187=1,CCDC188=1,CCDC190=1,CCDC192=1,CCDC194=1,CCDC197=1,CCDC22=1,CCDC28A=3,CCDC28B=1,CCDC3=1,CCDC32=1,CCDC33=1,CCDC34=3,CCDC36=1,CCDC39=1,CCDC40=1,CCDC42=1,CCDC43=6,CCDC47=2,CCDC50=1,CCDC51=1,CCDC54=1,CCDC57=1,CCDC58=2,CCDC59=3,CCDC6=1,CCDC60=1,CCDC61=1,CCDC62=3,CCDC63=1,CCDC65=1,CCDC66=3,CCDC68=1,CCDC7=1,CCDC71=1,CCDC71L=1,CCDC73=1,CCDC77=3,CCDC78=1,CCDC8=1,CCDC80=1,CCDC81=1,CCDC82=1,CCDC83=1,CCDC84=2,CCDC85A=1,CCDC85B=1,CCDC85C=1,CCDC86=1,CCDC87=1,CCDC88A=1,CCDC88B=1,CCDC88C=1,CCDC89=1,CCDC9=1,CCDC91=1,CCDC92=1,CCDC93=1,CCDC94=2,CCDC96=1,CCDC97=1,CCDC9B=1,CCER1=1,CCER2=1,CCIN=1,CCK=1,CCKAR=1,CCKBR=1,CCL11=1,CCL17=1,CCL2=1,CCL20=1,CCL21=1,CCL24=1,CCL25=1,CCL27=1,CCL28=1,CCL3=3,CCL4L1=1,CCL5=1,CCM2=1,CCM2L=1,CCNA1=1,CCNA2=2,CCNB1=4,CCNB1IP1=1,CCNB2=2,CCNB3=1,CCNC=7,CCND1=1,CCND2=1,CCND3=2,CCNE1=2,CCNE2=1,CCNF=1,CCNG1=14,CCNG2=2,CCNH=5,CCNI=10,CCNI2=2,CCNJ=3,CCNJL=1,CCNK=3,CCNL1=1,CCNL2=1,CCNO=1,CCNT1=1,CCNT2=2,CCNY=4,CCP110=1,CCPG1=1,CCR10=1,CCR2=1,CCR3=2,CCR4=1,CCR5=1,CCR6=1,CCR7=1,CCR8=1,CCRL2=1,CCS=1,CCSAP=1,CCSER1=2,CCSER2=2,CCT2=4,CCT4=2,CCT5=3,CCT6B=1,CCT7=2,CCT8=1,CD101=1,CD109=1,CD14=2,CD151=1,CD160=1,CD163=1,CD164=4,CD164L2=1,CD180=1,CD19=1,CD1D=1,CD1E=1,CD200=1,CD207=1,CD209=1,CD226=1,CD24=9,CD244=1,CD247=1,CD248=1,CD27=1,CD274=2,CD28=1,CD2AP=4,CD2BP2=1,CD300E=1,CD300LB=1,CD300LG=1,CD302=5,CD34=1,CD36=1,CD37=1,CD38=1,CD3D=1,CD3E=1,CD3EAP=1,CD4=1,CD40=1,CD40LG=1,CD44=1,CD47=1,CD5=1,CD53=3,CD5L=5,CD63=1,CD68=1,CD69=1,CD70=1,CD72=1,CD79A=1,CD79B=1,CD81=1,CD82=1,CD83=1,CD86=1,CD8A=1,CD8B=1,CD9=1,CD93=1,CD96=1,CD97=1,CD99L2=1,CDA=1,CDADC1=4,CDAN1=1,CDC123=1,CDC14A=1,CDC14B=1,CDC14C=1,CDC16=1,CDC20=2,CDC20B=1,CDC23=1,CDC25A=1,CDC25B=1,CDC25C=1,CDC26=1,CDC34=2,CDC37=1,CDC37L1=1,CDC40=4,CDC42=4,CDC42BPA=1,CDC42BPB=1,CDC42BPG=1,CDC42EP1=1,CDC42EP2=1,CDC42EP3=1,CDC42EP4=1,CDC42EP5=1,CDC42SE1=3,CDC42SE2=11,CDC45=1,CDC5L=1,CDC6=1,CDC7=1,CDC73=3,CDCA2=1,CDCA3=1,CDCA4=1,CDCA5=2,CDCA7=1,CDCA7L=1,CDCA8=5,CDCP1=1,CDCP2=1,CDH1=1,CDH10=1,CDH11=1,CDH12=1,CDH15=1,CDH16=2,CDH17=1,CDH18=1,CDH19=1,CDH2=1,CDH20=1,CDH22=1,CDH23=1,CDH24=1,CDH26=2,CDH4=1,CDH6=1,CDH7=1,CDH8=1,CDH9=1,CDHR1=1,CDHR3=1,CDHR4=1,CDIP1=1,CDK1=3,CDK11B=1,CDK12=1,CDK13=1,CDK14=3,CDK15=1,CDK16=4,CDK17=1,CDK18=1,CDK19=1,CDK2=1,CDK20=1,CDK2AP1=6,CDK3=1,CDK4=4,CDK5=2,CDK5R1=1,CDK5R2=1,CDK5RAP1=1,CDK5RAP2=1,CDK6=1,CDK8=4,CDK9=1,CDKAL1=1,CDKL1=2,CDKL2=1,CDKL3=3,CDKL4=1,CDKL5=1,CDKN1A=1,CDKN1B=1,CDKN1C=1,CDKN2AIP=3,CDKN2AIPNL=2,CDKN2C=1,CDKN2D=1,CDKN3=4,CDNF=1,CDO1=3,CDON=1,CDPF1=1,CDR1=1,CDR2=1,CDR2L=1,CDRT4=1,CDS1=2,CDS2=1,CDT1=1,CDV3=6,CDX1=1,CDX2=1,CDX4=1,CDYL=4,CDYL2=1,CEACAM16=1,CEACAM19=1,CEACAM5=2,CEBPA=1,CEBPB=1,CEBPD=1,CEBPE=1,CEBPG=9,CEBPZ=2,CEBPZOS=2,CECR2=1,CEL=1,CELA1=1,CELA2A=1,CELA3B=1,CELF1=1,CELF2=1,CELF3=1,CELF4=1,CELF5=1,CELF6=1,CELSR1=1,CELSR2=1,CELSR3=1,CEMIP=1,CEND1=1,CENPA=7,CENPB=1,CENPBD1=1,CENPC=1,CENPE=1,CENPH=4,CENPI=1,CENPJ=1,CENPL=3,CENPO=1,CENPP=2,CENPQ=8,CENPS=1,CENPT=1,CENPU=1,CENPV=2,CENPW=5,CEP104=1,CEP112=1,CEP126=1,CEP128=1,CEP131=1,CEP135=1,CEP152=1,CEP162=1,CEP164=1,CEP170B=1,CEP19=1,CEP192=1,CEP250=1,CEP290=1,CEP295=1,CEP295NL=1,CEP350=1,CEP41=2,CEP44=1,CEP55=2,CEP57L1=2,CEP63=2,CEP68=1,CEP70=3,CEP78=1,CEP83=1,CEP85=1,CEP85L=1,CEP95=2,CEP97=1,CEPT1=4,CER1=1,CERKL=1,CERS1=1,CERS2=1,CERS3=1,CERS4=1,CERS5=1,CERS6=1,CES5A=1,CETN1=1,CETN2=3,CETN3=3,CETP=1,CFAP100=1,CFAP157=1,CFAP161=1,CFAP20=1,CFAP206=1,CFAP298=1,CFAP299=1,CFAP300=1,CFAP36=1,CFAP43=1,CFAP45=1,CFAP46=1,CFAP47=1,CFAP53=1,CFAP54=1,CFAP57=1,CFAP58=1,CFAP61=1,CFAP65=1,CFAP69=1,CFAP70=1,CFAP73=1,CFAP77=1,CFAP97=3,CFAP99=1,CFDP1=2,CFH=1,CFHR4=2,CFHR5=1,CFI=1,CFL1=4,CFL2=5,CFLAR=1,CFP=1,CFTR=1,CGA=2,CGAS=1,CGB3=1,CGGBP1=9,CGN=1,CGNL1=1,CGRRF1=2,CH25H=1,CHAC1=1,CHADL=1,CHAF1A=1,CHAF1B=1,CHAMP1=1,CHCHD1=1,CHCHD2=1,CHCHD3=1,CHCHD4=2,CHCHD6=1,CHCHD7=2,CHD1=1,CHD2=1,CHD3=1,CHD4=1,CHD5=1,CHD6=1,CHD7=1,CHD8=1,CHD9=1,CHDH=2,CHEK1=2,CHEK2=2,CHERP=1,CHFR=2,CHGB=2,CHI3L1=1,CHIC1=1,CHIC2=1,CHID1=1,CHIT1=1,CHKA=1,CHKB=1,CHM=1,CHML=3,CHMP1A=1,CHMP1B=3,CHMP2A=1,CHMP2B=4,CHMP3=2,CHMP4A=1,CHMP4B=1,CHMP4C=1,CHMP5=1,CHMP6=3,CHMP7=1,CHN2=1,CHODL=1,CHORDC1=4,CHP1=2,CHP2=1,CHPF=1,CHPF2=1,CHPT1=6,CHRAC1=1,CHRD=1,CHRDL1=1,CHRDL2=1,CHRM1=1,CHRM2=1,CHRM3=2,CHRM4=1,CHRM5=1,CHRNA1=1,CHRNA10=1,CHRNA2=1,CHRNA3=1,CHRNA4=2,CHRNA5=1,CHRNA6=1,CHRNA9=1,CHRNB1=2,CHRNB2=1,CHRNB3=1,CHRND=1,CHRNE=1,CHRNG=1,CHST1=1,CHST10=1,CHST11=1,CHST12=1,CHST13=1,CHST14=1,CHST15=1,CHST2=1,CHST3=1,CHST4=3,CHST6=1,CHST7=1,CHST8=1,CHST9=1,CHSY1=7,CHSY3=1,CHTOP=2,CHUK=2,CHURC1=12,CIAO1=1,CIAPIN1=1,CIART=3,CIB1=1,CIB4=1,CIC=1,CIDEB=1,CIDEC=1,CIITA=1,CILP=1,CILP2=1,CINP=3,CIP2A=3,CIPC=1,CIR1=1,CIRBP=2,CISD1=2,CISD2=4,CISD3=1,CISH=2,CIT=1,CITED1=2,CITED2=1,CITED4=1,CIZ1=1,CKAP2=14,CKAP4=1,CKAP5=1,CKB=1,CKLF=1,CKM=1,CKMT1A=1,CKMT2=1,CKS1B=1,CKS2=4,CLASP1=1,CLASP2=1,CLASRP=1,CLCA1=1,CLCA2=1,CLCA4=1,CLCC1=1,CLCF1=1,CLCN1=1,CLCN2=1,CLCN3=1,CLCN4=1,CLCN5=1,CLCN6=1,CLCN7=1,CLCNKA=1,CLDN1=1,CLDN10=2,CLDN11=1,CLDN12=1,CLDN14=1,CLDN15=1,CLDN16=1,CLDN17=1,CLDN18=2,CLDN19=1,CLDN2=1,CLDN20=1,CLDN23=1,CLDN24=1,CLDN3=1,CLDN4=1,CLDN5=1,CLDN7=1,CLDN8=1,CLDN9=1,CLDND1=2,CLDND2=1,CLEC11A=1,CLEC12A=1,CLEC12B=1,CLEC14A=1,CLEC16A=1,CLEC17A=1,CLEC18B=1,CLEC19A=1,CLEC1A=2,CLEC1B=1,CLEC2L=1,CLEC3A=1,CLEC3B=1,CLEC4A=1,CLEC4D=1,CLEC4F=1,CLEC4G=2,CLEC5A=1,CLEC6A=1,CLEC7A=1,CLEC9A=1,CLGN=1,CLHC1=1,CLIC1=1,CLIC2=1,CLIC3=1,CLIC4=21,CLIC5=1,CLIC6=1,CLINT1=2,CLIP1=1,CLIP2=1,CLIP3=1,CLIP4=1,CLK1=1,CLK2=1,CLK3=1,CLK4=1,CLMN=1,CLMP=1,CLN5=1,CLN8=2,CLNK=1,CLNS1A=2,CLOCK=2,CLP1=1,CLPB=2,CLPP=1,CLPS=1,CLPTM1=1,CLPTM1L=3,CLPX=1,CLRN1=1,CLRN2=1,CLRN3=1,CLSPN=1,CLSTN1=1,CLSTN2=1,CLSTN3=1,CLTA=1,CLTB=1,CLTC=1,CLUH=1,CLUL1=1,CLVS1=1,CLVS2=1,CLYBL=1,CMA1=1,CMAS=2,CMBL=2,CMC4=1,CMIP=1,CMKLR1=1,CMPK1=4,CMPK2=1,CMTM3=1,CMTM4=2,CMTM5=1,CMTM6=2,CMTM7=1,CMTM8=1,CMTR1=1,CMTR2=8,CMYA5=1,CNBD1=1,CNBD2=1,CNBP=7,CNDP1=1,CNEP1R1=5,CNFN=1,CNGA1=1,CNGA2=1,CNGA3=1,CNGA4=1,CNGB1=1,CNGB3=1,CNIH1=7,CNIH3=1,CNIH4=3,CNKSR2=1,CNKSR3=1,CNMD=1,CNN1=1,CNN2=1,CNN3=4,CNNM1=1,CNNM2=1,CNNM3=1,CNNM4=1,CNOT1=1,CNOT10=1,CNOT11=2,CNOT2=2,CNOT3=1,CNOT4=3,CNOT6=2,CNOT6L=1,CNOT7=6,CNOT8=2,CNPPD1=1,CNPY1=1,CNPY2=1,CNPY3=1,CNPY4=1,CNR1=1,CNR2=1,CNRIP1=1,CNST=2,CNTD2=1,CNTF=1,CNTFR=1,CNTLN=2,CNTN1=1,CNTN3=1,CNTN4=1,CNTN5=1,CNTNAP1=1,CNTNAP2=1,CNTNAP4=1,CNTNAP5=1,CNTRL=1,CNTROB=1,COA3=3,COA4=3,COA5=3,COA6=3,COA7=1,COASY=1,COBL=1,COBLL1=1,COCH=1,COG1=1,COG2=2,COG3=1,COG4=1,COG5=2,COG7=1,COG8=1,COIL=1,COL10A1=1,COL11A1=1,COL12A1=1,COL13A1=1,COL14A1=1,COL15A1=1,COL16A1=1,COL17A1=1,COL18A1=1,COL1A1=1,COL1A2=1,COL21A1=1,COL22A1=1,COL23A1=1,COL24A1=1,COL25A1=1,COL27A1=1,COL28A1=1,COL2A1=1,COL3A1=1,COL4A1=1,COL4A2=1,COL4A3=1,COL4A3BP=2,COL4A4=1,COL4A5=1,COL4A6=1,COL5A2=1,COL5A3=1,COL6A3=1,COL6A5=1,COL6A6=1,COL7A1=1,COL8A1=1,COL8A2=1,COL9A1=1,COL9A2=1,COL9A3=1,COLEC10=1,COLEC12=1,COLGALT1=1,COLGALT2=1,COLQ=1,COMMD1=2,COMMD10=4,COMMD2=3,COMMD3=3,COMMD5=2,COMMD7=3,COMMD8=4,COMMD9=1,COMP=1,COMT=1,COMTD1=2,COP1=2,COPA=3,COPB1=1,COPB2=1,COPE=1,COPG1=1,COPG2=1,COPS2=4,COPS3=2,COPS4=5,COPS5=2,COPS6=1,COPS7A=1,COPS7B=1,COPS8=7,COPS9=1,COPZ1=1,COPZ2=1,COQ10A=1,COQ10B=3,COQ2=1,COQ3=1,COQ5=1,COQ6=1,COQ7=6,COQ8A=1,COQ8B=1,COQ9=1,CORIN=1,CORO1A=1,CORO1B=1,CORO1C=2,CORO2A=1,CORO2B=1,CORO6=1,COTL1=1,COX10=2,COX11=2,COX14=2,COX15=1,COX17=1,COX18=1,COX19=2,COX20=1,COX4I2=2,COX5A=4,COX5B=1,COX6A1=1,COX6A2=1,COX6B2=1,COX7A2L=4,COX7B=1,COX7B2=1,COX7C=1,CP=1,CPA1=1,CPA2=1,CPA3=1,CPA4=1,CPA5=1,CPA6=1,CPB1=1,CPB2=1,CPD=1,CPE=1,CPEB1=1,CPEB2=1,CPEB3=1,CPEB4=1,CPED1=1,CPLX1=1,CPLX3=1,CPLX4=1,CPM=1,CPN1=1,CPN2=1,CPNE1=1,CPNE2=1,CPNE3=2,CPNE4=1,CPNE5=1,CPNE6=1,CPNE8=1,CPNE9=1,CPO=1,CPOX=1,CPPED1=1,CPQ=1,CPS1=1,CPSF1=1,CPSF2=3,CPSF3=1,CPSF4=1,CPSF6=3,CPSF7=1,CPT1A=3,CPT1B=1,CPT1C=1,CPT2=1,CPTP=1,CPVL=1,CPXCR1=1,CPXM1=1,CPXM2=1,CR1=1,CRABP1=1,CRABP2=1,CRACR2A=1,CRACR2B=1,CRADD=1,CRAMP1=1,CRB1=1,CRB2=1,CRB3=1,CRCT1=1,CREB1=1,CREB3=1,CREB3L1=1,CREB3L2=1,CREB3L4=2,CREB5=1,CREBBP=1,CREBL2=3,CREBRF=1,CREBZF=1,CREG1=1,CREG2=1,CRELD1=1,CRELD2=1,CREM=5,CRH=1,CRHBP=1,CRHR1=1,CRIM1=1,CRIP1=1,CRIP2=1,CRIP3=1,CRIPT=11,CRISP3=2,CRISPLD1=1,CRK=2,CRKL=1,CRLF1=1,CRLF3=2,CRLS1=2,CRMP1=1,CRNN=1,CROCC=1,CROT=1,CRTAC1=1,CRTAM=1,CRTAP=1,CRTC1=1,CRTC2=1,CRTC3=1,CRY1=2,CRY2=1,CRYAB=1,CRYBA1=1,CRYBA2=1,CRYBA4=1,CRYBB1=1,CRYBB2=1,CRYBB3=2,CRYBG1=1,CRYBG2=1,CRYBG3=1,CRYGA=1,CRYGB=1,CRYGC=2,CRYGN=1,CRYGS=1,CRYM=2,CRYZ=2,CSDC2=1,CSDE1=11,CSE1L=1,CSF1=1,CSF1R=1,CSF2=1,CSF2RB=1,CSF3R=1,CSGALNACT1=1,CSGALNACT2=1,CSK=1,CSMD1=1,CSMD2=1,CSMD3=1,CSN2=1,CSNK1A1=8,CSNK1E=2,CSNK1G1=1,CSNK1G2=1,CSNK1G3=5,CSNK2A1=1,CSNK2A2=3,CSNK2A3=3,CSNKA2IP=1,CSPG4=1,CSPG5=1,CSPP1=1,CSRNP1=1,CSRNP2=1,CSRNP3=1,CSRP2=1,CSRP3=1,CST11=1,CST3=1,CST6=2,CST7=1,CST8=2,CSTF1=1,CSTF2=1,CSTF2T=1,CSTL1=1,CT47B1=1,CTBP2=1,CTC1=1,CTCF=1,CTCFL=1,CTDNEP1=6,CTDP1=2,CTDSP1=1,CTDSPL=1,CTDSPL2=2,CTF1=1,CTGF=1,CTH=1,CTHRC1=1,CTIF=1,CTLA4=1,CTNNA1=2,CTNNA2=1,CTNNA3=1,CTNNB1=1,CTNNBIP1=1,CTNNBL1=2,CTNND1=1,CTNND2=1,CTPS1=2,CTPS2=1,CTR9=2,CTRB1=2,CTRC=1,CTRL=1,CTSA=1,CTSB=1,CTSC=1,CTSD=1,CTSE=1,CTSF=1,CTSG=1,CTSH=1,CTSK=2,CTSL=5,CTSO=1,CTSS=1,CTSV=3,CTSW=1,CTSZ=2,CTTN=2,CTTNBP2=1,CTTNBP2NL=1,CTU1=2,CTU2=1,CTXN1=1,CTXN2=1,CTXN3=1,CTXND1=1,CTXND2=2,CUEDC1=1,CUEDC2=1,CUL1=3,CUL2=4,CUL3=3,CUL4A=7,CUL4B=2,CUL7=1,CUL9=1,CUTC=1,CUX1=1,CUX2=1,CWC15=1,CWC22=3,CWC25=1,CWC27=2,CWF19L1=1,CWF19L2=1,CWH43=1,CX3CR1=1,CXADR=1,CXCL1=1,CXCL12=2,CXCL14=1,CXCL17=1,CXCL2=1,CXCL6=1,CXCL8=1,CXCR2=1,CXCR3=1,CXCR4=1,CXCR5=1,CXCR6=1,CXXC1=1,CXXC4=1,CXXC5=1,CYB561D2=1,CYB5B=1,CYB5D2=2,CYB5R1=1,CYB5R2=1,CYB5R3=2,CYB5R4=1,CYB5RL=1,CYBA=1,CYBB=1,CYBRD1=1,CYC1=1,CYCS=4,CYFIP1=1,CYFIP2=1,CYGB=2,CYHR1=1,CYLC2=1,CYLD=2,CYP11A1=1,CYP11B2=1,CYP17A1=2,CYP1A1=1,CYP1A2=1,CYP1B1=1,CYP24A1=1,CYP26A1=1,CYP26B1=1,CYP26C1=1,CYP27B1=1,CYP27C1=1,CYP2A13=1,CYP2B6=1,CYP2C18=2,CYP2C9=1,CYP2D6=5,CYP2E1=1,CYP2F1=1,CYP2J2=3,CYP2R1=1,CYP2U1=1,CYP2W1=1,CYP39A1=1,CYP3A4=2,CYP46A1=1,CYP4A11=1,CYP4F12=1,CYP4V2=1,CYP4X1=1,CYP51A1=1,CYP7A1=1,CYP7B1=1,CYR61=1,CYSLTR1=1,CYSLTR2=1,CYSRT1=1,CYSTM1=2,CYTH3=2,CYTH4=1,CYTIP=1,CYTL1=1,CYYR1=1,DAAM1=2,DAAM2=1,DAB1=1,DAB2=18,DAB2IP=1,DACH1=1,DACT1=1,DACT2=1,DACT3=1,DAD1=2,DAGLA=1,DAGLB=1,DALRD3=1,DAO=1,DAP=2,DAP3=2,DAPK1=2,DAPK3=1,DAPL1=1,DAPP1=2,DARS=1,DARS2=1,DAXX=1,DAZAP1=1,DAZAP2=3,DBF4=3,DBH=1,DBN1=1,DBNDD1=1,DBNDD2=1,DBNL=1,DBP=1,DBR1=1,DBT=7,DBX1=1,DBX2=1,DCAF1=1,DCAF11=1,DCAF12=5,DCAF12L2=1,DCAF13=2,DCAF15=1,DCAF16=2,DCAF17=2,DCAF5=3,DCAF6=1,DCAF7=2,DCAF8=2,DCAF8L1=1,DCAKD=1,DCBLD1=1,DCBLD2=1,DCC=1,DCDC1=1,DCDC2=2,DCDC2B=1,DCDC2C=1,DCK=4,DCLK1=1,DCLK2=1,DCLK3=1,DCLRE1A=2,DCLRE1B=2,DCLRE1C=3,DCN=1,DCP1A=3,DCP1B=1,DCP2=4,DCPS=1,DCST1=1,DCST2=1,DCT=1,DCTN1=1,DCTN2=1,DCTN3=1,DCTN4=1,DCTN5=4,DCTN6=3,DCTPP1=1,DCUN1D1=13,DCUN1D2=1,DCUN1D3=1,DCX=1,DCXR=1,DDA1=1,DDAH1=1,DDAH2=1,DDB1=1,DDC=1,DDHD1=7,DDHD2=1,DDI1=1,DDI2=1,DDIAS=3,DDIT3=1,DDIT4=1,DDIT4L=1,DDN=1,DDO=1,DDOST=1,DDR2=2,DDRGK1=2,DDT=1,DDX1=1,DDX10=1,DDX17=1,DDX18=4,DDX19A=1,DDX20=2,DDX21=6,DDX23=1,DDX24=1,DDX25=1,DDX27=1,DDX28=1,DDX31=1,DDX39A=1,DDX39B=3,DDX3X=1,DDX4=1,DDX41=2,DDX42=1,DDX43=1,DDX46=1,DDX47=3,DDX49=1,DDX5=3,DDX50=1,DDX51=1,DDX52=1,DDX53=1,DDX54=1,DDX55=3,DDX56=1,DDX58=1,DDX59=1,DDX6=3,DDX60=1,DEAF1=1,DECR2=1,DEDD=1,DEDD2=1,DEF6=1,DEF8=1,DEFB104A=1,DEFB108B=2,DEFB110=1,DEFB116=1,DEFB124=1,DEFB127=1,DEFB133=1,DEFB134=1,DEGS1=1,DEGS2=1,DEK=1,DENND1A=1,DENND1B=1,DENND1C=1,DENND2A=1,DENND2C=1,DENND2D=1,DENND4A=1,DENND4B=2,DENND4C=1,DENND5A=4,DENND5B=1,DENND6A=1,DENND6B=1,DENR=2,DEPDC1=3,DEPDC4=1,DEPDC5=1,DEPDC7=1,DEPP1=1,DEPTOR=1,DERA=2,DERL1=1,DERL2=1,DERL3=1,DES=1,DESI1=3,DESI2=4,DET1=3,DEXI=1,DGAT1=1,DGAT2=1,DGAT2L6=1,DGCR2=1,DGCR6=1,DGCR8=3,DGKA=1,DGKB=1,DGKD=1,DGKE=1,DGKG=1,DGKH=1,DGKI=1,DGKK=1,DGKQ=1,DGKZ=1,DGUOK=1,DHCR24=1,DHCR7=1,DHDDS=1,DHDH=1,DHFR=1,DHFR2=3,DHH=1,DHODH=1,DHPS=2,DHRS1=1,DHRS11=1,DHRS12=1,DHRS13=1,DHRS3=1,DHRS7C=1,DHRS9=1,DHTKD1=1,DHX15=1,DHX29=1,DHX33=1,DHX34=1,DHX36=1,DHX37=1,DHX38=1,DHX40=1,DHX58=1,DHX8=2,DHX9=1,DIAPH1=1,DIAPH2=1,DIAPH3=1,DICER1=1,DIDO1=2,DIEXF=1,DIMT1=2,DIO1=1,DIO2=2,DIO3=1,DIP2A=1,DIP2B=1,DIP2C=1,DIRAS1=1,DIRAS2=1,DIRAS3=3,DIRC2=1,DIS3=3,DIS3L2=1,DISP1=1,DISP2=1,DISP3=1,DIXDC1=1,DKC1=3,DKK1=1,DKK2=1,DKK3=1,DKK4=2,DKKL1=1,DLC1=1,DLD=3,DLEC1=1,DLEU7=1,DLG1=2,DLG2=1,DLG3=1,DLG4=2,DLG5=1,DLGAP1=1,DLGAP2=1,DLGAP3=1,DLGAP4=2,DLGAP5=2,DLK2=1,DLL1=1,DLL3=1,DLL4=1,DLX1=1,DLX2=1,DLX3=1,DLX4=1,DLX5=1,DLX6=1,DMAC1=1,DMAP1=1,DMBT1=2,DMBX1=1,DMC1=1,DMD=1,DMP1=1,DMPK=1,DMRT1=1,DMRT2=1,DMRT3=1,DMRTA1=1,DMRTA2=1,DMRTB1=1,DMRTC1=1,DMRTC2=1,DMTF1=2,DMTN=2,DMWD=1,DMXL2=1,DNAAF1=1,DNAAF2=2,DNAAF3=1,DNAAF5=1,DNAH1=1,DNAH10=1,DNAH11=1,DNAH12=1,DNAH14=1,DNAH17=1,DNAH2=1,DNAH3=1,DNAH5=1,DNAH7=1,DNAH8=1,DNAH9=1,DNAI1=1,DNAI2=1,DNAJA1=8,DNAJA2=2,DNAJA3=2,DNAJA4=2,DNAJB1=1,DNAJB11=1,DNAJB12=1,DNAJB13=1,DNAJB14=2,DNAJB2=1,DNAJB4=3,DNAJB5=1,DNAJB6=1,DNAJB8=1,DNAJB9=2,DNAJC1=2,DNAJC10=3,DNAJC11=1,DNAJC12=2,DNAJC13=1,DNAJC14=3,DNAJC15=1,DNAJC16=1,DNAJC18=2,DNAJC19=2,DNAJC2=9,DNAJC21=1,DNAJC22=1,DNAJC24=2,DNAJC25=2,DNAJC27=1,DNAJC28=2,DNAJC3=2,DNAJC30=1,DNAJC4=1,DNAJC5=1,DNAJC5B=1,DNAJC5G=1,DNAJC7=2,DNAJC8=4,DNAJC9=1,DNAL1=3,DNAL4=1,DNALI1=3,DNASE1=1,DNASE1L1=1,DNASE1L2=1,DNASE1L3=1,DNASE2=1,DNASE2B=1,DND1=1,DNER=1,DNHD1=1,DNM1=1,DNM1L=2,DNM2=1,DNM3=1,DNMBP=1,DNMT3A=2,DNMT3B=2,DNMT3L=1,DNPH1=1,DNTT=1,DNTTIP1=1,DNTTIP2=5,DOC2A=1,DOC2B=2,DOCK1=1,DOCK10=1,DOCK11=1,DOCK2=1,DOCK3=1,DOCK4=1,DOCK5=1,DOCK6=1,DOCK7=1,DOCK9=1,DOHH=1,DOK1=1,DOK2=1,DOK3=1,DOK4=1,DOK5=2,DOK6=1,DOLK=1,DOLPP1=1,DONSON=3,DOPEY1=1,DOPEY2=1,DOT1L=1,DPAGT1=1,DPCD=1,DPEP1=1,DPEP2=1,DPF1=1,DPF2=1,DPF3=1,DPH1=1,DPH3=19,DPH5=1,DPH6=1,DPH7=1,DPM1=4,DPM2=2,DPM3=1,DPP3=1,DPP4=1,DPP6=1,DPP7=1,DPP8=1,DPPA2=3,DPPA5=2,DPRX=1,DPT=1,DPY19L1=1,DPY19L3=7,DPY30=1,DPYD=1,DPYS=1,DPYSL2=1,DPYSL3=2,DPYSL4=1,DPYSL5=1,DQX1=1,DR1=1,DRAM1=2,DRAM2=8,DRAP1=1,DRAXIN=1,DRC1=1,DRD1=1,DRD2=1,DRD3=1,DRD4=1,DRD5=1,DRG2=1,DROSHA=1,DRP2=1,DSC1=1,DSC2=2,DSC3=1,DSCAM=1,DSCAML1=1,DSCC1=1,DSCR3=1,DSE=1,DSEL=1,DSG1=1,DSG2=1,DSG3=1,DSG4=1,DSN1=1,DSP=1,DSPP=1,DST=1,DSTN=7,DSTYK=1,DTD1=1,DTHD1=1,DTL=2,DTNA=1,DTNB=1,DTNBP1=1,DTWD1=2,DTX1=1,DTX3=1,DTX3L=1,DTX4=1,DTYMK=1,DUOX1=1,DUOX2=1,DUOXA1=1,DUOXA2=1,DUPD1=1,DUS1L=2,DUS2=1,DUS4L=2,DUSP1=1,DUSP10=1,DUSP11=3,DUSP12=5,DUSP13=1,DUSP14=1,DUSP15=1,DUSP16=1,DUSP18=4,DUSP19=1,DUSP22=2,DUSP23=2,DUSP26=1,DUSP27=1,DUSP28=1,DUSP3=1,DUSP4=1,DUSP5=1,DUSP6=1,DUSP7=1,DUSP8=1,DUSP9=1,DUT=4,DVL1=1,DVL2=1,DVL3=1,DYDC1=1,DYDC2=1,DYM=1,DYNC1H1=1,DYNC1I1=1,DYNC1I2=1,DYNC1LI1=1,DYNC1LI2=1,DYNC2H1=1,DYNC2LI1=1,DYNLL1=4,DYNLL2=1,DYNLRB1=2,DYNLRB2=1,DYNLT1=2,DYNLT3=3,DYRK1A=1,DYRK1B=1,DYRK2=1,DYRK3=1,DYSF=1,DYTN=1,DZANK1=1,DZIP1=1,DZIP1L=1,DZIP3=1,E2F1=1,E2F2=1,E2F3=3,E2F4=2,E2F5=1,E2F6=4,E2F7=1,E2F8=1,E4F1=1,EAF1=5,EAF2=1,EAPP=1,EBAG9=20,EBF1=1,EBF2=1,EBF3=1,EBF4=1,EBI3=1,EBNA1BP2=2,EBP=1,ECD=2,ECE1=1,ECE2=1,ECEL1=1,ECHDC1=3,ECHDC2=1,ECHDC3=1,ECHS1=2,ECI1=1,ECI2=2,ECM1=1,ECM2=1,ECPAS=1,ECSCR=1,ECT2=4,EDA=1,EDAR=1,EDARADD=1,EDC3=1,EDC4=1,EDEM1=3,EDEM2=1,EDEM3=1,EDF1=1,EDIL3=1,EDN1=1,EDN2=1,EDN3=1,EDNRA=1,EDNRB=1,EDRF1=1,EEA1=1,EED=4,EEF1A1=32,EEF1AKMT1=1,EEF1AKMT2=3,EEF1AKMT3=1,EEF1AKMT4=2,EEF1B2=1,EEF1D=1,EEF1E1=3,EEF1G=3,EEF2=2,EEF2K=1,EEFSEC=1,EEPD1=1,EFCAB1=1,EFCAB11=1,EFCAB12=1,EFCAB13=1,EFCAB14=8,EFCAB2=2,EFCAB3=2,EFCAB7=1,EFCAB9=1,EFCC1=1,EFEMP1=1,EFEMP2=1,EFHB=1,EFHC1=1,EFHC2=1,EFHD1=4,EFHD2=2,EFNA1=1,EFNA2=1,EFNA3=1,EFNA4=1,EFNA5=1,EFNB1=1,EFNB2=1,EFNB3=1,EFR3A=5,EFR3B=1,EFS=1,EFTUD2=1,EGF=1,EGFL6=1,EGFL7=1,EGFL8=1,EGFLAM=1,EGFR=1,EGLN1=3,EGLN2=2,EGLN3=1,EGR1=1,EGR2=1,EGR3=1,EGR4=1,EHBP1=2,EHBP1L1=1,EHD1=1,EHD2=1,EHD3=1,EHD4=1,EHF=1,EID2=1,EID3=1,EIF1=7,EIF1AD=1,EIF1AX=1,EIF1B=2,EIF2A=6,EIF2AK2=3,EIF2AK3=1,EIF2AK4=1,EIF2B1=2,EIF2B2=1,EIF2B3=1,EIF2B5=1,EIF2D=1,EIF2S1=8,EIF2S2=2,EIF2S3=1,EIF3A=1,EIF3B=1,EIF3C=1,EIF3D=2,EIF3E=2,EIF3F=1,EIF3H=3,EIF3I=1,EIF3J=4,EIF3K=1,EIF3L=2,EIF4A1=1,EIF4A2=3,EIF4A3=2,EIF4B=4,EIF4E=2,EIF4E1B=2,EIF4E2=4,EIF4E3=1,EIF4EBP1=4,EIF4EBP2=3,EIF4EBP3=2,EIF4ENIF1=1,EIF4G1=3,EIF4G2=7,EIF4G3=1,EIF4H=3,EIF5=6,EIF5A=1,EIF5A2=2,EIF5B=1,EIF6=1,EIPR1=2,ELAC1=1,ELAC2=1,ELANE=1,ELAVL1=3,ELAVL2=2,ELAVL3=1,ELAVL4=2,ELF1=1,ELF2=4,ELF3=1,ELF4=2,ELF5=1,ELFN1=1,ELFN2=1,ELK1=1,ELK3=1,ELK4=1,ELL2=6,ELL3=1,ELMO1=1,ELMO2=1,ELMO3=1,ELMOD1=1,ELMOD2=1,ELMSAN1=1,ELOA=3,ELOB=1,ELOF1=1,ELOVL1=1,ELOVL2=1,ELOVL3=1,ELOVL4=1,ELOVL5=1,ELOVL6=4,ELOVL7=1,ELP1=1,ELP2=1,ELP3=1,ELP4=2,ELP5=1,ELSPBP1=1,EMB=1,EMC1=1,EMC2=5,EMC3=1,EMC4=8,EMC7=1,EMC8=2,EMC9=1,EMCN=2,EME1=1,EME2=1,EMG1=1,EMID1=1,EMILIN1=1,EMILIN2=1,EMILIN3=1,EML1=1,EML2=1,EML3=1,EML5=1,EML6=1,EMP1=2,EMP2=1,EMSY=1,EMX1=1,EMX2=1,EN1=1,EN2=1,ENAH=1,ENAM=1,ENC1=1,ENDOD1=2,ENDOG=1,ENDOU=1,ENG=1,ENGASE=1,ENHO=1,ENKD1=3,ENKUR=1,ENO1=2,ENO2=1,ENO3=1,ENO4=1,ENOPH1=5,ENOSF1=1,ENOX1=1,ENOX2=1,ENPEP=1,ENPP1=1,ENPP2=2,ENPP4=1,ENPP5=2,ENPP6=1,ENPP7=1,ENSA=2,ENTHD1=1,ENTPD2=1,ENTPD3=1,ENTPD4=2,ENTPD5=1,ENTPD6=1,ENTPD7=1,ENTPD8=1,ENY2=2,EOGT=1,EOMES=1,EP300=1,EP400=1,EPAS1=1,EPB41=1,EPB41L1=1,EPB41L2=1,EPB41L3=1,EPB41L4A=2,EPB41L4B=1,EPB41L5=1,EPB42=1,EPC1=1,EPC2=1,EPCAM=4,EPDR1=1,EPG5=1,EPGN=1,EPHA1=1,EPHA10=1,EPHA2=1,EPHA3=1,EPHA4=1,EPHA5=1,EPHA6=1,EPHA7=1,EPHA8=1,EPHB1=1,EPHB2=1,EPHB3=1,EPHB4=1,EPHX1=1,EPHX2=1,EPHX3=1,EPHX4=1,EPM2AIP1=1,EPN1=1,EPN3=1,EPO=1,EPOP=1,EPOR=1,EPPIN=1,EPPK1=1,EPRS=2,EPS15=2,EPS8=1,EPS8L3=1,EPX=1,EPYC=1,EQTN=1,ERAL1=1,ERAP1=1,ERAP2=1,ERAS=1,ERBB2=1,ERBB3=3,ERBB4=1,ERBIN=1,ERC1=1,ERC2=1,ERCC1=1,ERCC2=1,ERCC4=1,ERCC5=1,ERCC6=1,ERCC6L=1,ERCC6L2=2,ERCC8=1,EREG=1,ERF=1,ERFE=1,ERG=1,ERGIC1=2,ERGIC2=3,ERGIC3=2,ERH=3,ERI2=2,ERI3=1,ERICH1=1,ERICH2=1,ERICH4=1,ERICH5=1,ERICH6=1,ERLEC1=1,ERLIN1=2,ERLIN2=1,ERMAP=1,ERMP1=1,ERN1=1,ERN2=1,ERO1A=2,ERO1B=1,ERP27=1,ERP29=1,ERP44=2,ERRFI1=3,ESAM=1,ESCO1=1,ESCO2=2,ESD=5,ESF1=2,ESM1=1,ESPL1=1,ESPN=1,ESR2=1,ESRP1=6,ESRP2=1,ESRRA=1,ESS2=1,ESYT1=1,ESYT2=1,ESYT3=1,ETAA1=3,ETF1=15,ETFB=1,ETFBKMT=2,ETFDH=1,ETNK1=1,ETNK2=1,ETNPPL=4,ETS1=1,ETS2=1,ETV1=2,ETV3=1,ETV3L=1,ETV4=2,ETV5=1,ETV6=1,ETV7=1,EURL=2,EVA1A=1,EVA1C=1,EVC2=1,EVI2A=1,EVI5=1,EVI5L=1,EVL=1,EVPL=1,EVX1=1,EVX2=1,EWSR1=3,EXD2=1,EXO1=1,EXO5=2,EXOC1=1,EXOC1L=1,EXOC2=1,EXOC3=1,EXOC3L1=1,EXOC3L2=1,EXOC3L4=1,EXOC4=1,EXOC5=1,EXOC6=1,EXOC6B=1,EXOC7=1,EXOC8=1,EXOG=1,EXOSC1=3,EXOSC10=2,EXOSC2=2,EXOSC3=1,EXOSC4=1,EXOSC5=6,EXOSC6=1,EXOSC7=1,EXOSC8=4,EXOSC9=1,EXPH5=1,EXT1=1,EXT2=1,EXTL1=1,EXTL2=1,EXTL3=1,EYA1=2,EYA2=1,EYA3=1,EYA4=1,EYS=1,EZH1=2,EZH2=2,EZR=2,F10=1,F11=1,F11R=1,F12=1,F13A1=1,F13B=1,F2=1,F2R=1,F2RL1=1,F2RL2=1,F3=1,F5=1,F8=1,F8A1=1,F9=1,FA2H=1,FAAH=1,FAAP24=1,FABP1=1,FABP2=1,FABP3=2,FABP4=1,FABP5=1,FABP6=1,FABP7=1,FABP9=1,FADD=1,FADS3=1,FADS6=1,FAF1=1,FAH=1,FAHD1=3,FAHD2B=1,FAIM=1,FAIM2=1,FAM102A=2,FAM102B=1,FAM103A1=1,FAM104A=2,FAM105A=1,FAM107A=1,FAM107B=1,FAM109A=1,FAM109B=1,FAM110A=1,FAM110B=1,FAM110C=1,FAM110D=1,FAM111A=1,FAM114A1=2,FAM114A2=2,FAM117A=1,FAM118A=2,FAM118B=1,FAM120A=1,FAM120B=1,FAM120C=1,FAM122A=2,FAM122B=1,FAM124A=1,FAM124B=1,FAM126A=2,FAM126B=1,FAM129A=1,FAM129C=1,FAM131A=1,FAM131B=1,FAM133B=3,FAM135A=1,FAM136A=4,FAM13A=1,FAM13B=1,FAM149A=2,FAM149B1=1,FAM151B=1,FAM155A=1,FAM155B=1,FAM160A1=1,FAM160A2=1,FAM160B1=1,FAM161B=1,FAM162A=2,FAM162B=1,FAM163A=1,FAM163B=1,FAM166A=1,FAM166B=1,FAM167A=1,FAM167B=1,FAM168A=1,FAM168B=5,FAM169A=3,FAM169B=1,FAM170A=1,FAM170B=1,FAM171A1=1,FAM171A2=1,FAM171B=1,FAM172A=1,FAM173A=1,FAM174A=1,FAM177B=1,FAM178B=1,FAM180A=1,FAM180B=1,FAM181A=1,FAM181B=1,FAM183A=1,FAM184A=1,FAM184B=1,FAM186A=1,FAM186B=1,FAM187B=2,FAM189A1=1,FAM189A2=2,FAM189B=1,FAM192A=2,FAM193B=2,FAM196A=3,FAM198A=1,FAM198B=1,FAM199X=1,FAM19A1=1,FAM19A2=1,FAM19A3=1,FAM19A4=2,FAM19A5=1,FAM204A=7,FAM206A=1,FAM208A=2,FAM208B=1,FAM209A=1,FAM209B=1,FAM20B=11,FAM20C=1,FAM210A=3,FAM210B=1,FAM212A=1,FAM212B=1,FAM213A=2,FAM214B=1,FAM216B=1,FAM217A=2,FAM217B=1,FAM219A=2,FAM219B=1,FAM221A=1,FAM222A=1,FAM222B=1,FAM227A=1,FAM228A=1,FAM229A=1,FAM229B=1,FAM234B=1,FAM237A=1,FAM237B=1,FAM240A=1,FAM240B=1,FAM3C=1,FAM43A=1,FAM43B=1,FAM45A=1,FAM46A=1,FAM47E=1,FAM47E-STBD1=1,FAM49A=1,FAM49B=2,FAM50A=1,FAM50B=1,FAM53C=1,FAM69A=4,FAM69B=1,FAM69C=2,FAM71A=2,FAM71B=1,FAM71C=1,FAM71E1=1,FAM71F1=1,FAM71F2=1,FAM72D=1,FAM76A=2,FAM76B=1,FAM78A=1,FAM78B=1,FAM81A=2,FAM81B=1,FAM83A=1,FAM83B=2,FAM83C=1,FAM83D=1,FAM83E=1,FAM83F=1,FAM83G=1,FAM83H=1,FAM84A=1,FAM84B=6,FAM89A=4,FAM89B=2,FAM8A1=1,FAM91A1=4,FAM92A=2,FAM92B=1,FAM96A=5,FAM98A=1,FAM98B=7,FAM98C=1,FAN1=1,FANCB=2,FANCC=1,FANCD2=2,FANCD2OS=2,FANCE=1,FANCF=2,FANCG=1,FANCI=1,FANCL=2,FANCM=1,FANK1=1,FAP=1,FAR1=3,FAR2=1,FARP1=1,FARP2=1,FARS2=1,FARSA=1,FARSB=2,FASLG=1,FASN=1,FASTK=1,FASTKD1=1,FASTKD2=1,FASTKD5=1,FAT3=1,FAU=2,FAXC=5,FBL=1,FBLIM1=1,FBLL1=1,FBLN1=1,FBLN5=1,FBLN7=1,FBN1=1,FBN2=1,FBN3=1,FBP1=1,FBP2=1,FBRS=1,FBRSL1=1,FBXL13=1,FBXL15=1,FBXL16=1,FBXL17=1,FBXL18=1,FBXL19=1,FBXL2=1,FBXL20=1,FBXL22=1,FBXL3=1,FBXL4=2,FBXL5=5,FBXL6=2,FBXL7=1,FBXO10=1,FBXO16=1,FBXO17=1,FBXO18=1,FBXO2=1,FBXO21=1,FBXO22=5,FBXO25=1,FBXO27=1,FBXO28=4,FBXO3=2,FBXO30=1,FBXO31=1,FBXO32=1,FBXO33=1,FBXO34=6,FBXO36=1,FBXO38=1,FBXO39=1,FBXO4=1,FBXO40=2,FBXO41=1,FBXO42=1,FBXO44=1,FBXO45=1,FBXO46=1,FBXO47=1,FBXO48=1,FBXO5=1,FBXO6=1,FBXO8=2,FBXO9=1,FBXW10=2,FBXW11=32,FBXW2=2,FBXW4=1,FBXW5=1,FBXW7=1,FBXW8=1,FBXW9=1,FCER1A=1,FCER1G=1,FCGBP=1,FCGR1A=1,FCGR2B=1,FCGR3A=1,FCGRT=1,FCHO1=1,FCHO2=1,FCHSD1=1,FCN2=2,FCN3=1,FCRL3=1,FCRL4=1,FCRL5=1,FCRL6=1,FCRLA=1,FCRLB=1,FDFT1=1,FDX1=8,FDX2=1,FECH=2,FEM1A=2,FEM1B=1,FEM1C=2,FEN1=1,FER=1,FER1L5=1,FER1L6=1,FERD3L=1,FERMT1=1,FERMT2=1,FERMT3=1,FES=1,FETUB=1,FEV=1,FEZ1=1,FEZ2=4,FEZF1=1,FEZF2=1,FFAR1=1,FFAR2=1,FFAR3=1,FFAR4=1,FGA=1,FGD1=1,FGD2=1,FGD4=1,FGD5=1,FGD6=2,FGF1=1,FGF10=1,FGF12=3,FGF13=2,FGF14=1,FGF16=1,FGF17=1,FGF18=1,FGF19=1,FGF2=1,FGF20=1,FGF21=1,FGF22=1,FGF23=1,FGF4=1,FGF5=1,FGF6=1,FGF9=1,FGFBP2=1,FGFBP3=1,FGFR1=1,FGFR1OP=2,FGFR1OP2=4,FGFR2=1,FGFR3=1,FGFRL1=1,FGG=1,FGGY=1,FGL1=1,FGL2=2,FGR=1,FH=2,FHAD1=1,FHDC1=1,FHIT=1,FHL1=2,FHL3=1,FHL5=1,FHOD1=1,FHOD3=1,FIBCD1=1,FIBIN=1,FIBP=1,FICD=1,FIG4=1,FIGLA=1,FIGNL1=2,FILIP1=1,FIP1L1=1,FITM1=1,FITM2=1,FIZ1=1,FJX1=2,FKBP10=2,FKBP14=1,FKBP15=2,FKBP1A=3,FKBP1B=1,FKBP1C=2,FKBP2=1,FKBP3=3,FKBP4=1,FKBP5=1,FKBP7=4,FKBP8=1,FKBP9=1,FKBPL=1,FKRP=1,FKTN=1,FLAD1=2,FLCN=1,FLG=1,FLG2=1,FLI1=1,FLNA=1,FLNB=1,FLNC=1,FLOT1=1,FLOT2=1,FLRT2=1,FLRT3=1,FLT1=1,FLT3=1,FLT4=1,FLVCR1=1,FLVCR2=2,FLYWCH1=1,FMC1=1,FMN1=1,FMNL1=1,FMNL2=1,FMNL3=1,FMO1=1,FMO2=1,FMO3=1,FMO4=1,FMO5=1,FMOD=1,FMR1=1,FN1=1,FN3KRP=1,FNBP1=1,FNBP1L=1,FNBP4=1,FNDC1=1,FNDC10=1,FNDC11=1,FNDC3A=1,FNDC3B=3,FNDC4=1,FNDC5=1,FNDC7=1,FNDC8=1,FNDC9=1,FNIP1=1,FNIP2=1,FNTA=4,FNTB=1,FOCAD=1,FOPNL=3,FOS=2,FOSL1=1,FOSL2=1,FOXA1=1,FOXA2=1,FOXA3=1,FOXB1=1,FOXB2=1,FOXC1=1,FOXC2=1,FOXD1=1,FOXD2=1,FOXD3=1,FOXD4L4=1,FOXE1=1,FOXE3=1,FOXF1=1,FOXF2=1,FOXG1=1,FOXH1=1,FOXI1=1,FOXI2=1,FOXI3=2,FOXJ1=1,FOXJ2=1,FOXJ3=1,FOXK1=1,FOXK2=3,FOXL1=1,FOXL2=1,FOXM1=1,FOXN1=1,FOXN2=7,FOXN3=2,FOXN4=1,FOXO1=2,FOXO3=1,FOXO4=1,FOXO6=1,FOXP1=1,FOXP3=1,FOXP4=1,FOXQ1=1,FOXR1=1,FOXR2=1,FOXRED2=1,FOXS1=1,FPGS=1,FPGT=1,FPR1=1,FPR2=1,FRA10AC1=1,FRAS1=1,FRAT1=1,FRAT2=1,FREM1=1,FREM2=1,FRK=1,FRMD1=1,FRMD3=1,FRMD4B=6,FRMD5=1,FRMD6=1,FRMD7=1,FRMD8=1,FRMPD1=1,FRMPD3=1,FRMPD4=1,FRRS1=1,FRRS1L=2,FRS2=2,FRS3=1,FRY=1,FRYL=1,FRZB=1,FSBP=1,FSCB=1,FSCN1=1,FSCN2=1,FSCN3=1,FSD1=1,FSD1L=1,FSD2=1,FSHB=1,FSHR=1,FSIP1=1,FST=1,FSTL1=1,FSTL4=1,FSTL5=1,FTCD=1,FTCDNL1=2,FTH1=18,FTL=4,FTMT=1,FTO=1,FTSJ3=1,FUBP1=1,FUBP3=2,FUCA1=7,FUCA2=1,FUK=1,FUNDC1=6,FUNDC2=3,FUOM=1,FURIN=1,FUS=9,FUT1=1,FUT10=1,FUT11=1,FUT2=1,FUT4=2,FUT7=1,FUT8=2,FUT9=2,FUZ=1,FXN=2,FXR1=3,FXR2=1,FXYD1=1,FXYD6=1,FXYD7=1,FYB1=1,FYB2=1,FYCO1=1,FYN=1,FYTTD1=5,FZD1=1,FZD10=1,FZD2=1,FZD3=1,FZD4=1,FZD5=1,FZD6=1,FZD7=1,FZD8=1,FZD9=1,FZR1=1,G0S2=1,G2E3=2,G3BP1=3,G3BP2=4,G6PC=1,G6PC2=1,G6PC3=1,G6PD=1,GAA=1,GAB1=4,GAB2=1,GAB3=1,GABARAP=1,GABARAPL1=1,GABARAPL2=2,GABBR1=1,GABBR2=1,GABPA=3,GABPB1=1,GABPB2=1,GABRA1=1,GABRA2=1,GABRA3=1,GABRA5=1,GABRA6=1,GABRB1=1,GABRB2=1,GABRB3=1,GABRG1=1,GABRG2=2,GABRG3=1,GABRP=1,GABRR1=1,GABRR2=1,GABRR3=1,GAD1=1,GAD2=1,GADD45A=1,GADD45B=1,GADD45G=1,GADD45GIP1=1,GADL1=2,GAK=1,GAL=1,GAL3ST1=1,GAL3ST2=1,GAL3ST3=1,GAL3ST4=1,GALC=1,GALE=1,GALK1=1,GALM=1,GALNT1=7,GALNT10=1,GALNT11=10,GALNT12=1,GALNT13=1,GALNT14=1,GALNT15=1,GALNT16=1,GALNT17=1,GALNT18=1,GALNT2=1,GALNT3=1,GALNT5=1,GALNT6=1,GALNT7=2,GALNT8=1,GALNT9=1,GALNTL6=1,GALP=1,GALR1=1,GALR2=1,GALR3=1,GALT=1,GAMT=1,GAN=3,GANAB=2,GAP43=2,GAPDHS=1,GAPT=1,GAPVD1=1,GAR1=3,GAREM1=1,GAREM2=1,GARNL3=1,GARS=1,GART=1,GAS1=1,GAS2=1,GAS2L1=1,GAS2L2=1,GAS2L3=1,GAS6=1,GAS7=1,GAS8=1,GAST=1,GATA1=1,GATA2=1,GATA3=1,GATA4=1,GATA5=1,GATA6=1,GATAD1=2,GATAD2B=1,GATB=2,GATC=2,GATD1=1,GATM=1,GBA2=1,GBA3=1,GBE1=1,GBF1=1,GBGT1=1,GBP2=1,GBP5=1,GBP6=2,GBP7=1,GBX1=1,GBX2=1,GC=1,GCA=2,GCAT=1,GCC1=2,GCC2=1,GCFC2=1,GCG=1,GCGR=1,GCH1=2,GCK=1,GCKR=1,GCLC=1,GCLM=5,GCM1=1,GCM2=1,GCN1=1,GCNA=1,GCNT1=4,GCNT2=3,GCNT3=3,GCNT4=3,GCSAML=4,GCSH=4,GDA=1,GDAP1=1,GDAP1L1=1,GDAP2=5,GDE1=3,GDF10=3,GDF11=1,GDF15=1,GDF2=2,GDF3=1,GDF5=1,GDF6=1,GDF7=1,GDF9=2,GDI2=3,GDNF=1,GDPD1=2,GDPD2=1,GDPD3=1,GDPD4=2,GDPD5=1,GDPGP1=1,GEM=2,GEMIN2=1,GEMIN4=1,GEMIN5=1,GEMIN6=1,GEMIN7=2,GET4=1,GFAP=1,GFI1=1,GFI1B=1,GFM1=1,GFM2=1,GFOD1=1,GFOD2=1,GFPT1=2,GFPT2=1,GFRA1=1,GFRA3=1,GFRA4=1,GFRAL=1,GFY=1,GGA1=1,GGA2=2,GGCT=6,GGCX=1,GGH=2,GGN=1,GGNBP2=1,GGPS1=2,GGT1=1,GGT5=1,GGT6=1,GGT7=1,GHDC=1,GHITM=6,GHR=1,GHRH=1,GHSR=1,GID4=1,GID8=2,GIGYF1=1,GIGYF2=1,GIMAP7=1,GIMD1=1,GIN1=1,GINM1=2,GINS1=1,GINS2=2,GINS3=2,GINS4=1,GIP=1,GIPC2=1,GIPC3=1,GIPR=1,GIT1=2,GIT2=3,GJA1=4,GJA10=2,GJA3=1,GJA5=1,GJA8=1,GJA9=1,GJB1=1,GJB2=1,GJB6=1,GJB7=1,GJC1=1,GJC2=1,GJC3=2,GJD2=1,GJD3=1,GJD4=1,GK2=1,GKAP1=1,GKN1=1,GKN2=1,GKN3P=1,GLA=2,GLB1=1,GLB1L2=1,GLCCI1=2,GLCE=1,GLDC=1,GLDN=1,GLE1=1,GLG1=1,GLI1=1,GLI3=1,GLIPR1=1,GLIPR1L2=1,GLIPR2=2,GLIS1=1,GLIS2=1,GLIS3=1,GLMN=7,GLO1=9,GLOD4=4,GLP1R=1,GLP2R=1,GLRA1=1,GLRA2=1,GLRA3=1,GLRX=8,GLRX2=2,GLRX3=2,GLRX5=2,GLS=1,GLS2=1,GLT1D1=3,GLT6D1=2,GLT8D1=1,GLT8D2=1,GLTP=2,GLTPD2=1,GLUD1=2,GLUD2=3,GLUL=11,GLYAT=2,GLYATL3=1,GLYCTK=2,GM2A=1,GMCL1=4,GMDS=1,GMEB1=2,GMEB2=1,GMFB=1,GMIP=1,GML=1,GMNC=1,GMNN=3,GMPPA=1,GMPPB=1,GMPR=1,GMPR2=2,GMPS=1,GNA11=1,GNA12=4,GNA13=1,GNA14=2,GNAI1=1,GNAI2=1,GNAI3=3,GNAL=1,GNAO1=1,GNAQ=1,GNAS=1,GNAT1=1,GNAZ=1,GNB1=1,GNB1L=1,GNB2=1,GNB3=2,GNB4=5,GNB5=1,GNE=1,GNG10=3,GNG11=1,GNG12=2,GNG13=1,GNG3=1,GNG4=1,GNG5=3,GNG8=1,GNGT1=1,GNL1=1,GNL2=2,GNL3=3,GNL3L=1,GNMT=1,GNPAT=1,GNPDA1=5,GNPDA2=1,GNPNAT1=2,GNPTAB=2,GNPTG=1,GNRH1=2,GNRH2=1,GNRHR=1,GNS=1,GOLGA1=1,GOLGA3=1,GOLGA4=1,GOLGA5=1,GOLGA7=4,GOLGA7B=1,GOLGB1=1,GOLIM4=1,GOLM1=2,GOLPH3L=2,GOLT1A=1,GOLT1B=3,GON4L=2,GON7=2,GOPC=1,GORAB=2,GORASP1=1,GORASP2=1,GOSR1=4,GOT1=1,GOT2=1,GP1BA=1,GP1BB=1,GP2=1,GP5=1,GP9=1,GPAA1=1,GPAM=1,GPAT2=1,GPAT3=2,GPAT4=2,GPATCH1=1,GPATCH11=5,GPATCH2=1,GPATCH3=1,GPATCH4=2,GPATCH8=1,GPBAR1=2,GPBP1=7,GPBP1L1=4,GPC1=1,GPC2=1,GPC3=1,GPC4=1,GPC5=1,GPC6=1,GPCPD1=1,GPD1L=8,GPD2=3,GPHA2=1,GPHB5=1,GPHN=1,GPI=1,GPKOW=2,GPLD1=2,GPM6A=1,GPM6B=1,GPN1=2,GPN2=1,GPN3=1,GPNMB=1,GPR1=1,GPR101=1,GPR107=2,GPR108=1,GPR119=1,GPR12=1,GPR135=1,GPR137=1,GPR137B=2,GPR137C=1,GPR139=2,GPR141=1,GPR143=1,GPR146=1,GPR148=1,GPR149=2,GPR15=1,GPR150=1,GPR151=1,GPR152=2,GPR153=1,GPR155=1,GPR156=1,GPR157=1,GPR158=1,GPR15L=1,GPR160=4,GPR161=1,GPR162=1,GPR173=1,GPR174=1,GPR176=1,GPR18=1,GPR180=1,GPR183=1,GPR19=1,GPR20=1,GPR22=2,GPR25=1,GPR26=1,GPR27=1,GPR3=1,GPR31=1,GPR32=1,GPR33=1,GPR35=1,GPR37=1,GPR37L1=1,GPR39=1,GPR4=1,GPR42=1,GPR45=1,GPR50=1,GPR52=1,GPR55=1,GPR6=1,GPR61=1,GPR62=1,GPR63=1,GPR65=1,GPR68=1,GPR75=1,GPR83=1,GPR84=1,GPR85=1,GPR88=2,GPR98=1,GPRASP1=1,GPRASP2=1,GPRC5A=1,GPRC5B=1,GPRC5C=2,GPRC5D=1,GPRC6A=1,GPRIN1=1,GPRIN2=3,GPRIN3=1,GPS1=2,GPS2=2,GPSM1=1,GPSM2=4,GPSM3=1,GPT=1,GPT2=1,GPX2=2,GPX3=2,GPX4=1,GPX5=1,GPX6=1,GPX7=1,GRAMD1A=1,GRAMD1B=2,GRAMD2B=2,GRAMD4=1,GRAP2=1,GRASP=1,GRB10=1,GRB14=1,GRB2=3,GRB7=1,GREB1=1,GREB1L=1,GREM1=1,GREM2=1,GRHL1=2,GRHL2=1,GRHPR=1,GRIA1=1,GRIA2=1,GRIA3=2,GRIA4=1,GRID1=1,GRID2=1,GRID2IP=1,GRIFIN=1,GRIK1=1,GRIK2=1,GRIK3=1,GRIK4=1,GRIK5=1,GRIN1=1,GRIN2A=1,GRIN2B=1,GRIN2C=1,GRIN2D=1,GRIN3A=1,GRIN3B=1,GRINA=1,GRIP1=1,GRIP2=1,GRIPAP1=1,GRK1=1,GRK2=1,GRK3=1,GRK5=3,GRK6=1,GRK7=1,GRM1=1,GRM2=1,GRM3=1,GRM4=1,GRM5=1,GRM6=1,GRM8=1,GRN=2,GRP=1,GRPEL1=2,GRPEL2=2,GRPR=1,GRSF1=1,GRTP1=2,GRWD1=1,GRXCR1=1,GRXCR2=1,GSC=1,GSC2=1,GSDMA=1,GSDMB=1,GSDMD=1,GSDME=5,GSE1=1,GSG1=1,GSG1L=1,GSK3A=3,GSK3B=1,GSKIP=3,GSN=2,GSPT1=5,GSR=2,GSS=1,GSTA1=2,GSTA4=3,GSTCD=1,GSTK1=1,GSTM3=3,GSTO1=1,GSTO2=2,GSTP1=2,GSTT2=1,GSTT4=1,GSTZ1=1,GSX1=1,GSX2=1,GTDC1=1,GTF2A1=2,GTF2A1L=1,GTF2A2=9,GTF2B=1,GTF2E1=1,GTF2E2=2,GTF2F1=1,GTF2F2=2,GTF2H1=7,GTF2H3=6,GTF2H4=1,GTF2H5=1,GTF2I=1,GTF2IRD1=1,GTF3A=4,GTF3C1=1,GTF3C2=3,GTF3C3=2,GTF3C4=1,GTF3C5=1,GTF3C6=1,GTPBP1=1,GTPBP10=4,GTPBP2=1,GTPBP4=1,GTPBP8=2,GTSE1=1,GTSF1=2,GTSF1L=1,GUCA1A=1,GUCA1B=1,GUCA1C=1,GUCA2A=1,GUCD1=1,GUCY1A1=1,GUCY1A2=1,GUCY1B1=1,GUCY2C=1,GUCY2D=1,GUCY2F=1,GUF1=2,GUK1=1,GULP1=3,GXYLT1=1,GXYLT2=1,GYG1=3,GYG2=1,GYS1=1,GYS2=1,GZF1=4,GZMA=1,GZMH=1,GZMK=1,GZMM=1,H6PD=1,HAAO=1,HABP2=1,HABP4=1,HACD2=1,HACD3=1,HACD4=1,HACE1=1,HACL1=1,HADH=1,HADHA=1,HADHB=4,HAGH=1,HAGHL=1,HAL=1,HAND1=1,HAND2=1,HAO1=2,HAO2=1,HAP1=1,HAPLN1=1,HAPLN2=1,HAPLN3=1,HAPLN4=1,HARS=1,HARS2=1,HAS1=1,HAS2=1,HAS3=1,HASPIN=1,HAT1=3,HAUS1=2,HAUS2=2,HAUS3=3,HAUS4=1,HAUS5=1,HAUS6=1,HAVCR2=1,HAX1=1,HBA1=1,HBA2=1,HBE1=2,HBEGF=1,HBM=1,HBP1=1,HBS1L=3,HCAR1=1,HCAR2=1,HCCS=2,HCFC1=1,HCFC1R1=1,HCFC2=2,HCK=1,HCLS1=3,HCN1=1,HCN2=1,HCN3=1,HCN4=1,HCRT=1,HCRTR1=1,HCRTR2=1,HDAC1=5,HDAC11=1,HDAC2=3,HDAC3=1,HDAC4=1,HDAC5=1,HDAC6=1,HDAC8=1,HDAC9=1,HDC=1,HDDC2=1,HDGF=2,HDGFL1=1,HDGFL2=2,HDHD2=2,HDHD3=1,HDHD5=2,HDLBP=1,HDX=1,HEATR1=1,HEATR3=2,HEATR4=1,HEATR5A=1,HEATR5B=1,HEATR6=1,HEATR9=1,HEBP1=2,HECA=1,HECTD1=1,HECTD2=1,HECTD3=1,HECTD4=1,HECW1=1,HECW2=1,HEG1=1,HELB=1,HELLS=2,HELQ=1,HELT=1,HELZ=1,HELZ2=1,HEMGN=1,HENMT1=1,HEPACAM=1,HEPACAM2=1,HEPH=1,HEPHL1=1,HERC1=1,HERC2=1,HERC3=1,HERC4=1,HERC5=1,HERPUD1=1,HERPUD2=1,HES1=1,HES2=1,HES3=1,HES4=1,HES7=1,HESX1=3,HEXA=1,HEXDC=1,HEXIM1=1,HEXIM2=1,HEY1=1,HEY2=1,HEYL=1,HFE=1,HFE2=1,HFM1=1,HGD=1,HGF=1,HGFAC=1,HGS=1,HHAT=1,HHATL=1,HHEX=1,HHIPL1=1,HHIPL2=1,HIBCH=1,HIC1=1,HIC2=1,HID1=1,HIDE1=1,HIF1A=2,HIF3A=1,HIGD1A=1,HIGD1B=1,HIGD1C=1,HIKESHI=2,HILPDA=1,HINFP=1,HINT1=1,HINT2=1,HINT3=3,HIP1=1,HIP1R=1,HIPK1=1,HIPK2=1,HIPK3=1,HIPK4=1,HIRA=1,HIRIP3=2,HIVEP2=1,HIVEP3=1,HK1=2,HK2=1,HK3=1,HLCS=2,HLF=1,HLTF=2,HLX=1,HM13=1,HMBOX1=1,HMCES=2,HMCN1=1,HMCN2=1,HMG20A=1,HMG20B=1,HMGA1=2,HMGA2=1,HMGB1=2,HMGB2=6,HMGB3=2,HMGB4=1,HMGCLL1=1,HMGCR=1,HMGCS1=2,HMGCS2=1,HMGN2=1,HMGN3=1,HMGN4=3,HMGXB3=1,HMGXB4=2,HMMR=1,HMOX1=1,HMOX2=1,HMX1=1,HMX2=1,HMX3=1,HNF1B=1,HNF4A=1,HNF4G=3,HNMT=3,HNRNPA0=1,HNRNPA1=2,HNRNPA1L2=5,HNRNPA2B1=6,HNRNPA3=3,HNRNPAB=3,HNRNPC=4,HNRNPDL=32,HNRNPF=2,HNRNPH2=3,HNRNPH3=1,HNRNPK=5,HNRNPL=1,HNRNPLL=1,HNRNPM=4,HNRNPR=3,HNRNPU=3,HNRNPUL1=4,HNRNPUL2=1,HOGA1=1,HOMER1=4,HOMER2=3,HOMER3=1,HOMEZ=1,HOOK1=2,HOOK2=1,HOPX=1,HORMAD1=1,HORMAD2=1,HOXA1=1,HOXA10=1,HOXA11=1,HOXA13=1,HOXA2=1,HOXA3=1,HOXA4=1,HOXA5=1,HOXA6=1,HOXA7=1,HOXA9=1,HOXB1=1,HOXB13=1,HOXB2=1,HOXB3=1,HOXB4=1,HOXB5=1,HOXB6=1,HOXB7=1,HOXB8=1,HOXB9=1,HOXC10=1,HOXC11=1,HOXC12=1,HOXC13=1,HOXC4=1,HOXC5=1,HOXC6=1,HOXC8=1,HOXC9=1,HOXD1=1,HOXD10=1,HOXD11=1,HOXD12=1,HOXD13=1,HOXD3=1,HOXD4=1,HOXD8=1,HOXD9=1,HP=2,HP1BP3=2,HPCA=1,HPCAL1=3,HPCAL4=1,HPD=1,HPDL=1,HPGD=1,HPGDS=1,HPN=1,HPRT1=5,HPS1=1,HPS3=1,HPS4=1,HPS5=1,HPS6=1,HPSE=1,HPSE2=1,HPX=1,HR=1,HRAS=1,HRASLS=1,HRASLS5=1,HRC=1,HRCT1=1,HRG=1,HRH1=1,HRH2=1,HRH3=1,HRH4=1,HRK=1,HRNR=1,HS2ST1=4,HS3ST1=1,HS3ST2=1,HS3ST3A1=1,HS3ST3B1=1,HS3ST4=1,HS3ST5=1,HS3ST6=1,HS6ST1=1,HS6ST2=1,HS6ST3=1,HSBP1L1=1,HSCB=1,HSD11B1=1,HSD11B2=1,HSD17B1=1,HSD17B10=4,HSD17B11=1,HSD17B13=4,HSD17B2=1,HSD17B4=1,HSD17B6=1,HSD17B8=1,HSD3B7=1,HSDL1=1,HSDL2=2,HSF2=4,HSF2BP=1,HSF4=1,HSF5=1,HSFX1=1,HSP90AB1=2,HSP90B1=1,HSPA12A=1,HSPA12B=1,HSPA13=1,HSPA14=2,HSPA1L=1,HSPA4=2,HSPA4L=1,HSPA5=1,HSPA9=2,HSPB11=1,HSPB3=1,HSPB6=1,HSPB7=1,HSPB8=1,HSPBAP1=1,HSPBP1=1,HSPD1=6,HSPE1=13,HSPG2=1,HSPH1=2,HTATIP2=1,HTATSF1=1,HTR1A=1,HTR1B=1,HTR1D=2,HTR1E=1,HTR1F=1,HTR2A=1,HTR2B=1,HTR3A=1,HTR3B=1,HTR3C=2,HTR3D=1,HTR3E=1,HTR5A=1,HTR6=1,HTR7=1,HTRA1=1,HTRA2=1,HTRA4=1,HTT=1,HUNK=1,HUS1=8,HUWE1=1,HVCN1=1,HYAL1=1,HYAL2=1,HYAL3=1,HYDIN=1,HYKK=2,HYLS1=1,HYOU1=1,HYPK=1,IARS=1,IARS2=1,IBSP=1,IBTK=1,ICA1=3,ICA1L=2,ICAM1=1,ICAM4=1,ICAM5=1,ICE1=1,ICE2=3,ICK=3,ICMT=1,ICOS=1,ID1=1,ID2=1,ID3=1,ID4=1,IDE=3,IDH1=1,IDH2=1,IDH3A=2,IDH3B=2,IDH3G=1,IDI1=6,IDO1=1,IDO2=1,IDS=2,IDUA=1,IER2=1,IER3=2,IER3IP1=8,IER5=1,IER5L=1,IFFO1=1,IFFO2=1,IFI16=1,IFI27L2=3,IFI30=1,IFI35=1,IFI44=1,IFI44L=1,IFIH1=1,IFIT5=1,IFITM1=1,IFITM3=3,IFITM5=1,IFNA1=1,IFNA8=1,IFNAR1=2,IFNAR2=2,IFNB1=1,IFNE=1,IFNG=1,IFNGR1=2,IFNK=1,IFNL1=1,IFNL3=1,IFNLR1=1,IFNW1=9,IFRD1=1,IFRD2=1,IFT122=1,IFT140=1,IFT172=1,IFT20=2,IFT27=1,IFT46=1,IFT52=1,IFT57=1,IFT74=2,IFT80=3,IFT81=1,IFT88=1,IGBP1=2,IGDCC3=1,IGDCC4=1,IGF1=2,IGF1R=1,IGF2=1,IGF2BP1=1,IGF2BP2=1,IGF2BP3=2,IGF2R=1,IGFBP2=1,IGFBP3=1,IGFBP4=1,IGFBP5=1,IGFBP6=1,IGFBP7=1,IGFBPL1=1,IGFN1=1,IGHA2=1,IGHG1=3,IGHG2=3,IGHG4=2,IGHM=2,IGHMBP2=1,IGHV2-5=1,IGHV2-70=2,IGHV2-70D=3,IGHV4-38-2=1,IGHV4-39=2,IGHV4-4=1,IGHV4-61=1,IGHV5-10-1=2,IGHV5-51=4,IGHV7-4-1=1,IGIP=1,IGKC=1,IGKV3-11=1,IGKV3-15=1,IGKV3-20=1,IGKV4-1=8,IGLL1=1,IGLON5=1,IGLV1-40=1,IGLV1-47=1,IGLV10-54=4,IGLV2-8=7,IGLV3-1=1,IGLV3-21=1,IGLV3-9=10,IGLV4-60=15,IGLV4-69=1,IGLV5-45=1,IGLV7-46=9,IGLV8-61=2,IGSF1=1,IGSF10=1,IGSF11=1,IGSF21=1,IGSF22=1,IGSF3=1,IGSF5=1,IGSF8=1,IGSF9=1,IHH=2,IK=1,IKBIP=1,IKBKB=1,IKBKE=2,IKZF1=1,IKZF2=1,IKZF3=1,IKZF4=2,IKZF5=4,IL10=1,IL10RB=1,IL11=1,IL11RA=1,IL12A=1,IL12B=1,IL12RB1=1,IL12RB2=1,IL13RA1=3,IL13RA2=1,IL15=1,IL16=1,IL17A=1,IL17B=1,IL17C=1,IL17D=2,IL17F=1,IL17RA=1,IL17RB=1,IL17RC=1,IL17RD=1,IL18=1,IL18BP=1,IL18R1=1,IL18RAP=1,IL19=1,IL1B=1,IL1F10=1,IL1R1=1,IL1R2=1,IL1RAP=1,IL1RAPL1=1,IL1RAPL2=1,IL1RL1=1,IL1RL2=1,IL1RN=1,IL2=1,IL20=1,IL21=1,IL21R=1,IL22=1,IL22RA1=1,IL22RA2=1,IL23A=1,IL23R=1,IL25=1,IL26=1,IL27=1,IL27RA=1,IL2RB=1,IL2RG=1,IL31RA=1,IL33=1,IL34=1,IL36A=1,IL36RN=1,IL5RA=1,IL6=3,IL6R=1,IL6ST=2,IL7=1,IL9=1,ILDR1=1,ILDR2=1,ILF2=2,ILF3=2,ILK=1,ILKAP=1,ILVBL=1,IMMP1L=3,IMMP2L=1,IMMT=1,IMP3=1,IMP4=1,IMPA1=2,IMPA2=1,IMPAD1=3,IMPDH1=1,IMPDH2=2,IMPG1=1,IMPG2=1,INA=3,INAVA=1,INCA1=1,INCENP=1,ING1=4,ING2=1,ING3=2,ING4=1,ING5=2,INHA=1,INHBA=1,INHBB=1,INHBC=1,INHBE=1,INMT=1,INO80=1,INO80C=1,INO80D=1,INO80E=1,INPP1=1,INPP4A=1,INPP5B=1,INPP5D=2,INPP5E=1,INPP5F=2,INPP5J=1,INPPL1=2,INSC=1,INSIG1=2,INSIG2=1,INSL3=1,INSL6=1,INSM1=1,INSM2=1,INSR=1,INTS1=1,INTS10=2,INTS12=2,INTS13=2,INTS2=1,INTS3=1,INTS4=2,INTS5=1,INTS6=1,INTS6L=1,INTS7=3,INTS8=1,INTU=1,IP6K1=1,IP6K2=2,IP6K3=1,IPMK=1,IPO11=2,IPO13=1,IPO4=2,IPO5=8,IPO7=2,IPO8=2,IPO9=1,IPP=1,IPPK=1,IQCA1=1,IQCA1L=1,IQCB1=1,IQCC=1,IQCD=1,IQCF2=2,IQCF3=1,IQCF6=1,IQCG=1,IQCK=1,IQCM=2,IQCN=1,IQGAP1=1,IQGAP2=1,IQGAP3=1,IQSEC1=1,IQSEC2=1,IQSEC3=1,IQUB=1,IRAK1=1,IRAK1BP1=2,IRAK2=1,IRAK3=1,IRAK4=2,IREB2=1,IRF1=1,IRF2BP1=1,IRF2BP2=1,IRF2BPL=1,IRF3=1,IRF4=1,IRF5=2,IRF6=1,IRF7=1,IRF8=1,IRF9=1,IRGC=1,IRGM=5,IRGQ=1,IRS1=1,IRS2=1,IRS4=1,IRX1=1,IRX2=1,IRX3=1,IRX4=1,IRX5=1,IRX6=1,ISCA2=3,ISCU=8,ISG15=1,ISG20=2,ISG20L2=1,ISL1=1,ISL2=1,ISLR=1,ISLR2=1,ISM1=1,ISM2=1,ISOC1=2,ISOC2=1,ISPD=1,IST1=2,ISX=1,ISY1=3,ITCH=1,ITFG1=1,ITFG2=1,ITGA1=1,ITGA10=1,ITGA11=1,ITGA2=1,ITGA2B=1,ITGA3=1,ITGA4=1,ITGA5=1,ITGA6=1,ITGA8=1,ITGA9=2,ITGAD=1,ITGAE=1,ITGAM=1,ITGAV=1,ITGAX=1,ITGB1=1,ITGB1BP1=6,ITGB1BP2=1,ITGB3=1,ITGB3BP=1,ITGB4=1,ITGB6=1,ITGB7=1,ITGB8=1,ITGBL1=1,ITIH1=1,ITIH2=1,ITIH3=1,ITIH4=1,ITIH5=1,ITIH6=1,ITK=1,ITLN2=1,ITM2B=2,ITPA=1,ITPK1=1,ITPKA=1,ITPKB=1,ITPKC=2,ITPR1=1,ITPR2=2,ITPR3=1,ITPRIP=1,ITPRIPL1=1,ITPRIPL2=1,ITSN1=1,ITSN2=1,IVD=1,IVNS1ABP=1,IWS1=1,IYD=1,IZUMO1=1,IZUMO1R=1,IZUMO3=1,IZUMO4=1,JADE1=1,JADE2=1,JADE3=1,JAG1=1,JAG2=1,JAGN1=1,JAK1=2,JAK2=1,JAK3=1,JAKMIP1=1,JAKMIP2=2,JAM2=1,JARID2=1,JAZF1=1,JCAD=1,JCHAIN=1,JDP2=1,JHY=1,JKAMP=2,JMJD1C=1,JMJD6=1,JMJD7=1,JMJD8=1,JMY=1,JOSD1=5,JOSD2=2,JPH1=1,JPH2=1,JPH3=1,JPH4=1,JRKL=1,JSRP1=1,JTB=3,JUN=1,JUNB=1,JUP=1,KALRN=1,KANK1=1,KANK2=1,KANK3=1,KANK4=1,KANSL1L=1,KANSL2=2,KANSL3=2,KARS=5,KAT14=1,KAT2A=1,KAT2B=1,KAT5=1,KAT6A=1,KAT6B=1,KAT7=3,KAT8=1,KATNA1=1,KATNAL2=1,KATNB1=1,KATNBL1=9,KAZALD1=1,KAZN=1,KBTBD11=1,KBTBD12=1,KBTBD13=1,KBTBD2=1,KBTBD3=2,KBTBD7=2,KBTBD8=2,KCMF1=6,KCNA1=1,KCNA10=1,KCNA2=1,KCNA3=1,KCNA4=1,KCNA5=1,KCNA6=1,KCNA7=1,KCNAB1=1,KCNAB3=1,KCNB1=1,KCNB2=1,KCNC1=1,KCNC2=1,KCNC3=1,KCNC4=1,KCND1=2,KCND2=1,KCND3=1,KCNE1=1,KCNE2=1,KCNE3=3,KCNE4=1,KCNE5=1,KCNF1=1,KCNG1=1,KCNG2=1,KCNG3=1,KCNG4=1,KCNH1=1,KCNH2=1,KCNH3=1,KCNH4=1,KCNH5=1,KCNH6=1,KCNH7=2,KCNH8=1,KCNIP1=1,KCNIP2=2,KCNIP3=1,KCNJ1=1,KCNJ10=1,KCNJ11=1,KCNJ12=1,KCNJ14=1,KCNJ15=1,KCNJ16=1,KCNJ2=1,KCNJ3=1,KCNJ4=1,KCNJ5=1,KCNJ6=1,KCNJ8=1,KCNJ9=1,KCNK1=2,KCNK10=1,KCNK12=1,KCNK13=1,KCNK15=1,KCNK16=1,KCNK17=1,KCNK18=1,KCNK2=2,KCNK3=1,KCNK4=1,KCNK5=1,KCNK6=1,KCNK7=1,KCNK9=1,KCNMA1=1,KCNMB3=1,KCNMB4=1,KCNN2=1,KCNN3=1,KCNN4=1,KCNQ2=1,KCNQ3=1,KCNQ4=1,KCNQ5=1,KCNRG=1,KCNS1=1,KCNS2=1,KCNS3=1,KCNT2=1,KCNV1=1,KCNV2=1,KCP=1,KCT2=1,KCTD1=1,KCTD11=1,KCTD12=1,KCTD13=1,KCTD14=1,KCTD15=1,KCTD16=1,KCTD17=1,KCTD18=2,KCTD2=2,KCTD20=4,KCTD21=1,KCTD3=3,KCTD4=1,KCTD5=1,KCTD6=2,KCTD7=1,KCTD9=2,KDELC1=1,KDELC2=1,KDELR1=1,KDELR3=1,KDF1=1,KDM1A=2,KDM1B=1,KDM2A=1,KDM2B=2,KDM3A=1,KDM3B=1,KDM4A=1,KDM4B=1,KDM4C=1,KDM4D=1,KDM4F=1,KDM5A=1,KDM5B=1,KDM5C=1,KDM6A=2,KDM6B=1,KDM7A=1,KDM8=1,KDR=1,KDSR=1,KEAP1=1,KEL=1,KERA=2,KHDC3L=1,KHDC4=1,KHDRBS1=2,KHDRBS2=1,KHDRBS3=1,KHK=1,KHNYN=1,KHSRP=2,KIAA0100=1,KIAA0141=1,KIAA0319=1,KIAA0319L=1,KIAA0391=2,KIAA0556=1,KIAA0586=1,KIAA0753=1,KIAA1024=1,KIAA1024L=1,KIAA1210=1,KIAA1217=1,KIAA1257=1,KIAA1324=1,KIAA1324L=1,KIAA1468=1,KIAA1549=1,KIAA1549L=1,KIAA1586=1,KIDINS220=1,KIF11=2,KIF12=1,KIF13A=3,KIF13B=1,KIF14=1,KIF15=1,KIF16B=1,KIF17=1,KIF18A=1,KIF18B=1,KIF19=1,KIF1A=1,KIF1B=1,KIF1BP=1,KIF1C=1,KIF20A=1,KIF20B=1,KIF21A=1,KIF21B=1,KIF22=1,KIF23=1,KIF24=1,KIF26B=1,KIF27=2,KIF2A=3,KIF2B=1,KIF2C=1,KIF3A=1,KIF3B=1,KIF3C=1,KIF4A=1,KIF5A=1,KIF5B=1,KIF5C=1,KIF6=1,KIF7=1,KIF9=1,KIFAP3=1,KIFC2=1,KIFC3=1,KIN=4,KIRREL1=1,KIRREL2=1,KIRREL3=1,KISS1R=1,KIT=1,KITLG=3,KL=1,KLB=1,KLC1=1,KLC2=1,KLC3=1,KLF1=1,KLF10=7,KLF11=5,KLF12=1,KLF14=1,KLF15=1,KLF18=1,KLF3=2,KLF4=2,KLF5=5,KLF6=1,KLF7=1,KLF8=1,KLF9=6,KLHDC1=1,KLHDC10=1,KLHDC2=1,KLHDC3=1,KLHDC7A=1,KLHDC7B=1,KLHDC8A=1,KLHDC8B=1,KLHDC9=1,KLHL1=1,KLHL10=1,KLHL11=1,KLHL12=1,KLHL14=1,KLHL15=1,KLHL17=1,KLHL20=1,KLHL22=1,KLHL23=1,KLHL24=1,KLHL25=1,KLHL28=1,KLHL29=1,KLHL3=1,KLHL30=1,KLHL31=1,KLHL32=1,KLHL33=1,KLHL34=1,KLHL35=1,KLHL36=1,KLHL38=1,KLHL40=1,KLHL41=1,KLHL42=1,KLHL5=2,KLHL6=1,KLHL7=1,KLHL8=1,KLHL9=1,KLK11=1,KLK14=1,KLK15=1,KLK5=1,KLK8=1,KLK9=1,KLKB1=1,KLLN=1,KLRB1=1,KLRC1=2,KLRF1=2,KLRF2=1,KLRG1=2,KMO=2,KMT2A=1,KMT2B=1,KMT2C=1,KMT2D=1,KMT5A=2,KMT5B=5,KMT5C=1,KNCN=1,KNDC1=1,KNG1=1,KNL1=1,KNOP1=2,KNSTRN=4,KNTC1=1,KPNA1=1,KPNA2=5,KPNA3=3,KPNA4=4,KPNA5=2,KPNA6=1,KPNA7=2,KPNB1=2,KPRP=1,KPTN=1,KRAS=2,KRBA1=1,KRBA2=1,KRCC1=6,KREMEN1=1,KREMEN2=1,KRI1=1,KRIT1=1,KRR1=9,KRTAP1-3=1,KRTAP1-5=1,KRTAP10-1=1,KRTAP10-2=1,KRTAP10-3=1,KRTAP10-5=1,KRTAP10-6=6,KRTAP11-1=1,KRTAP12-1=2,KRTAP12-2=1,KRTAP13-2=4,KRTAP13-3=2,KRTAP16-1=2,KRTAP17-1=1,KRTAP2-1=3,KRTAP20-2=1,KRTAP24-1=1,KRTAP26-1=2,KRTAP27-1=1,KRTAP3-1=1,KRTAP3-3=2,KRTAP4-12=3,KRTAP4-5=1,KRTAP4-9=2,KRTAP5-1=1,KRTAP5-2=1,KRTAP5-3=2,KRTAP5-5=4,KRTAP7-1=1,KRTAP8-1=1,KRTAP9-1=2,KRTCAP2=1,KRTDAP=1,KSR1=1,KSR2=1,KTI12=1,KTN1=1,KXD1=1,KY=1,KYAT1=1,KYAT3=1,KYNU=1,L1CAM=1,L1TD1=2,L3HYPDH=1,L3MBTL1=1,L3MBTL3=1,L3MBTL4=3,LACC1=1,LACTB=1,LACTB2=5,LAD1=1,LAG3=1,LAGE3=3,LALBA=1,LAMA1=1,LAMA2=1,LAMA3=1,LAMA4=1,LAMA5=1,LAMB1=1,LAMB2=1,LAMB3=1,LAMB4=1,LAMC1=1,LAMC2=1,LAMC3=1,LAMP1=1,LAMP2=1,LAMP3=2,LAMP5=1,LAMTOR2=1,LAMTOR3=5,LAMTOR5=2,LANCL1=1,LANCL2=1,LANCL3=1,LAP3=1,LAPTM4A=2,LAPTM4B=3,LAPTM5=1,LARGE1=1,LARGE2=1,LARP1=2,LARP1B=5,LARP4=6,LARP4B=3,LARP6=1,LARS=1,LARS2=1,LAS1L=1,LAS2=2,LASP1=3,LAT=1,LAT2=2,LATS1=1,LATS2=1,LAX1=1,LAYN=1,LBH=1,LBHD1=2,LBP=1,LBR=2,LBX1=1,LBX2=1,LCA5=1,LCA5L=2,LCAT=1,LCE1D=4,LCE1F=1,LCE2B=1,LCE3B=2,LCE3C=2,LCE3D=1,LCE6A=1,LCHN=1,LCK=1,LCMT1=3,LCMT2=1,LCN15=1,LCN2=1,LCN6=1,LCN8=1,LCOR=1,LCORL=1,LCP1=1,LCP2=1,LCT=1,LCTL=1,LDAH=1,LDB1=2,LDB2=1,LDB3=1,LDHA=13,LDHAL6B=1,LDHB=5,LDHC=1,LDLR=1,LDLRAD1=1,LDLRAD2=1,LDLRAD3=1,LDLRAD4=1,LDLRAP1=1,LDOC1=1,LEAP2=1,LECT2=1,LEF1=1,LEFTY1=3,LEG1=1,LEKR1=1,LEMD2=1,LEMD3=1,LENEP=1,LENG1=1,LENG8=1,LEO1=1,LEP=1,LEPR=1,LEPROT=1,LEPROTL1=5,LETM1=1,LETM2=1,LETMD1=1,LEUTX=1,LEXM=1,LFNG=1,LGALS12=1,LGALS3=2,LGALS4=2,LGALS7=1,LGALS9=1,LGALSL=6,LGI1=1,LGI2=1,LGI3=1,LGI4=1,LGMN=1,LGR4=1,LGR5=1,LGR6=1,LGSN=1,LHCGR=1,LHFPL1=1,LHFPL2=1,LHFPL3=1,LHFPL4=1,LHFPL5=1,LHFPL6=1,LHPP=1,LHX1=1,LHX2=3,LHX3=1,LHX4=1,LHX5=1,LHX8=1,LHX9=1,LIAT1=1,LIF=1,LIFR=1,LIG1=1,LIG3=1,LIG4=2,LIM2=1,LIMA1=1,LIMCH1=1,LIMD1=1,LIMD2=1,LIME1=1,LIMK1=1,LIMK2=3,LIMS2=1,LIMS4=2,LIN28A=20,LIN28B=2,LIN37=1,LIN52=2,LIN54=1,LIN7A=2,LIN7B=1,LIN7C=8,LINGO1=1,LINGO2=1,LINGO3=1,LINGO4=1,LINS1=3,LIPA=1,LIPC=1,LIPE=1,LIPG=1,LIPI=1,LIPK=1,LIPM=1,LIPN=1,LIPT1=1,LIX1=1,LIX1L=1,LKAAEAR1=1,LLGL1=1,LLGL2=1,LMAN1=1,LMAN1L=1,LMAN2=1,LMAN2L=5,LMBR1=1,LMBRD1=1,LMBRD2=2,LMF2=1,LMLN=1,LMLN2=1,LMNB1=1,LMNTD1=1,LMNTD2=1,LMO1=1,LMO2=1,LMO3=1,LMO4=1,LMO7=1,LMOD1=1,LMOD2=1,LMOD3=1,LMTK2=1,LMTK3=1,LMX1A=1,LMX1B=1,LNP1=1,LNPEP=1,LNPK=1,LNX1=3,LNX2=2,LONP1=1,LONP2=1,LONRF3=1,LOR=1,LOX=1,LOXHD1=1,LOXL1=1,LOXL2=1,LOXL3=1,LOXL4=1,LPAR1=1,LPAR2=1,LPAR3=1,LPAR4=1,LPAR5=1,LPAR6=1,LPCAT1=1,LPCAT2=1,LPCAT3=3,LPCAT4=1,LPGAT1=1,LPIN1=1,LPIN2=1,LPIN3=1,LPO=1,LPP=1,LPXN=1,LRAT=3,LRBA=1,LRCH1=1,LRCH2=1,LRCH3=1,LRCH4=1,LRFN1=1,LRFN2=1,LRFN3=1,LRFN4=1,LRFN5=1,LRG1=1,LRGUK=1,LRIF1=1,LRIG1=1,LRIG2=1,LRIG3=1,LRIT1=1,LRIT2=1,LRIT3=1,LRMDA=1,LRP1=1,LRP10=1,LRP11=2,LRP12=2,LRP1B=1,LRP2=1,LRP2BP=1,LRP3=1,LRP4=1,LRP5=1,LRP6=1,LRP8=1,LRPAP1=1,LRPPRC=1,LRR1=5,LRRC1=1,LRRC10=1,LRRC10B=1,LRRC14=1,LRRC14B=1,LRRC15=1,LRRC17=3,LRRC19=1,LRRC2=1,LRRC20=1,LRRC25=1,LRRC26=1,LRRC27=1,LRRC29=1,LRRC3=1,LRRC30=1,LRRC31=1,LRRC32=1,LRRC34=2,LRRC38=1,LRRC39=1,LRRC3B=1,LRRC3C=1,LRRC4=1,LRRC40=2,LRRC41=1,LRRC42=1,LRRC43=1,LRRC45=1,LRRC47=1,LRRC49=2,LRRC4B=1,LRRC4C=1,LRRC52=1,LRRC53=1,LRRC55=1,LRRC56=1,LRRC57=5,LRRC58=1,LRRC59=1,LRRC6=2,LRRC61=1,LRRC63=1,LRRC66=1,LRRC69=1,LRRC7=1,LRRC70=1,LRRC71=1,LRRC72=1,LRRC73=1,LRRC74B=1,LRRC75A=1,LRRC8A=1,LRRC8B=5,LRRC8C=1,LRRC8D=4,LRRC8E=1,LRRC9=1,LRRD1=1,LRRFIP1=1,LRRFIP2=1,LRRIQ1=1,LRRIQ3=1,LRRIQ4=1,LRRK2=1,LRRN1=1,LRRN2=1,LRRN3=1,LRRN4=1,LRRN4CL=1,LRRTM2=1,LRRTM4=1,LRSAM1=1,LRTM1=1,LRTM2=1,LRWD1=1,LSAMP=1,LSG1=2,LSM1=3,LSM10=1,LSM11=1,LSM12=1,LSM14A=4,LSM14B=3,LSM2=1,LSM3=2,LSM4=1,LSM5=2,LSM6=8,LSM7=1,LSM8=1,LSMEM1=1,LSMEM2=1,LSR=1,LSS=1,LTA4H=1,LTB=1,LTB4R=1,LTB4R2=1,LTBP1=2,LTBP2=1,LTBP3=2,LTF=1,LTK=1,LTN1=1,LTV1=1,LUC7L=1,LUC7L3=3,LUM=1,LURAP1=1,LURAP1L=1,LUZP1=1,LUZP2=1,LVRN=1,LY6G6C=1,LY6G6F=1,LY6H=1,LY75=1,LYAR=2,LYG1=1,LYL1=1,LYN=1,LYNX1=1,LYPD2=1,LYPD3=1,LYPD4=1,LYPD5=1,LYPD6=2,LYPLA1=2,LYPLA2=1,LYPLAL1=3,LYRM2=1,LYRM4=3,LYRM7=8,LYRM9=1,LYSMD3=1,LYST=1,LYZ=4,LYZL1=1,LYZL6=1,LZIC=1,LZTR1=1,M1AP=1,M6PR=1,MAB21L2=1,MAB21L3=1,MACC1=1,MACF1=1,MACO1=2,MACROD1=1,MACROD2=1,MAD1L1=1,MAD2L1=2,MAD2L1BP=1,MAD2L2=1,MADD=1,MAEA=2,MAEL=2,MAF=1,MAF1=1,MAFB=1,MAFF=1,MAFG=1,MAFK=1,MAG=1,MAGEA10=1,MAGEA8=1,MAGEB1=2,MAGEB10=3,MAGEB18=1,MAGEB5=2,MAGEC3=1,MAGED1=1,MAGED2=1,MAGED4=1,MAGEE2=1,MAGEF1=1,MAGEH1=1,MAGEL2=1,MAGI1=1,MAGI2=1,MAGI3=1,MAGOH=2,MAGOHB=2,MAIP1=1,MAJIN=1,MAK=1,MAK16=5,MAL=1,MAL2=2,MALRD1=1,MALSU1=2,MALT1=1,MAMDC2=1,MAMDC4=1,MAML1=1,MAML2=1,MAML3=1,MAMLD1=1,MAMSTR=1,MAN1A1=1,MAN1A2=1,MAN1B1=2,MAN1C1=1,MAN2A1=1,MAN2A2=1,MAN2B1=1,MAN2B2=1,MAN2C1=1,MANBA=1,MANBAL=2,MANEA=2,MANEAL=1,MANF=1,MANSC1=1,MANSC4=1,MAOA=2,MAOB=1,MAP10=2,MAP1A=1,MAP1B=1,MAP1LC3A=1,MAP1LC3B2=13,MAP1LC3C=1,MAP2=1,MAP2K1=4,MAP2K2=1,MAP2K5=1,MAP2K6=1,MAP2K7=1,MAP3K1=1,MAP3K10=1,MAP3K11=1,MAP3K12=1,MAP3K13=1,MAP3K14=1,MAP3K15=1,MAP3K19=1,MAP3K2=1,MAP3K20=1,MAP3K21=1,MAP3K5=1,MAP3K6=1,MAP3K7=2,MAP3K7CL=1,MAP3K8=1,MAP3K9=1,MAP4=1,MAP4K1=1,MAP4K2=1,MAP4K3=2,MAP4K4=1,MAP4K5=1,MAP6=1,MAP6D1=1,MAP7=1,MAP7D1=1,MAP7D2=1,MAP7D3=1,MAP9=1,MAPK1=2,MAPK10=1,MAPK11=1,MAPK12=1,MAPK13=1,MAPK15=1,MAPK1IP1L=3,MAPK3=1,MAPK4=1,MAPK6=21,MAPK7=1,MAPK8=2,MAPK8IP1=1,MAPK8IP2=1,MAPK8IP3=1,MAPKAP1=6,MAPKAPK2=3,MAPKAPK3=1,MAPKBP1=1,MAPRE1=13,MAPRE2=1,MAPRE3=1,MARC2=1,MARCH1=1,MARCH10=1,MARCH11=1,MARCH2=1,MARCH3=1,MARCH4=1,MARCH5=1,MARCH6=3,MARCH7=3,MARCH8=1,MARCH9=1,MARCKS=1,MARCKSL1=2,MARCOL=1,MARF1=1,MARK1=1,MARK2=3,MARK3=1,MARK4=1,MARS=1,MARS2=4,MARVELD1=1,MARVELD2=1,MARVELD3=1,MAS1=1,MAS1L=1,MASP1=1,MASP2=1,MAST1=1,MAST2=1,MAST3=1,MAST4=1,MASTL=2,MAT1A=1,MAT2A=1,MAT2B=1,MATK=1,MATN1=1,MATN2=1,MATN3=1,MATN4=1,MATR3=8,MAU2=1,MAVS=1,MAX=4,MAZ=1,MB21D2=1,MBD1=1,MBD3=1,MBD3L1=2,MBD5=2,MBD6=1,MBIP=1,MBL2=1,MBLAC1=1,MBLAC2=1,MBNL1=1,MBNL2=1,MBNL3=1,MBOAT1=1,MBOAT2=5,MBOAT4=1,MBOAT7=1,MBTD1=1,MBTPS1=1,MBTPS2=1,MC1R=1,MC2R=1,MC3R=1,MC4R=1,MC5R=1,MCAM=1,MCAT=1,MCC=1,MCCC1=1,MCCC2=2,MCEE=1,MCF2=1,MCF2L2=1,MCFD2=14,MCHR1=1,MCHR2=1,MCIDAS=1,MCL1=3,MCM10=1,MCM2=1,MCM3AP=1,MCM4=1,MCM5=1,MCM6=2,MCM7=1,MCM8=1,MCM9=1,MCMBP=3,MCMDC2=1,MCOLN1=1,MCOLN2=1,MCOLN3=1,MCPH1=1,MCTP1=1,MCTP2=1,MCTS1=2,MCUB=2,MCUR1=1,MDFI=1,MDFIC2=1,MDGA1=1,MDGA2=1,MDH1=5,MDH2=5,MDK=1,MDM1=1,MDM2=20,MDM4=5,MDN1=1,MDP1=1,ME1=2,ME2=2,ME3=1,MEA1=4,MEAF6=3,MECOM=1,MECR=1,MED1=1,MED10=1,MED11=2,MED12=1,MED12L=1,MED13=1,MED13L=2,MED14=1,MED17=1,MED18=1,MED19=2,MED20=1,MED21=8,MED22=1,MED23=1,MED24=1,MED25=1,MED26=1,MED27=1,MED28=4,MED29=1,MED31=3,MED4=2,MED6=3,MED7=2,MED8=3,MED9=1,MEDAG=1,MEF2A=1,MEF2B=1,MEF2C=1,MEF2D=1,MEFV=1,MEGF10=1,MEGF11=1,MEGF6=1,MEGF8=1,MEGF9=1,MEI1=1,MEI4=1,MEIG1=1,MEIOC=4,MEIS1=1,MEIS2=2,MEIS3=1,MELK=1,MELTF=1,MEMO1=2,MEN1=1,MENT=1,MEOX1=1,MEOX2=1,MEP1A=1,MEP1B=1,MEPCE=1,MESD=3,MESP1=1,MESP2=1,MEST=3,MET=2,METAP1=2,METAP1D=1,METAP2=3,METRNL=1,METTL1=1,METTL11B=1,METTL13=1,METTL14=3,METTL15=2,METTL16=1,METTL17=1,METTL18=1,METTL21A=1,METTL21C=1,METTL22=2,METTL23=1,METTL24=2,METTL25=1,METTL26=1,METTL27=1,METTL2A=2,METTL3=1,METTL4=1,METTL5=3,METTL7A=1,METTL7B=1,METTL8=1,METTL9=1,MEX3A=1,MEX3B=1,MEX3C=2,MEX3D=1,MFAP1=2,MFAP2=1,MFAP3=1,MFAP3L=1,MFAP4=1,MFAP5=1,MFF=2,MFHAS1=1,MFN1=1,MFN2=1,MFNG=1,MFSD1=5,MFSD10=1,MFSD11=2,MFSD13A=1,MFSD14A=2,MFSD14B=2,MFSD2A=1,MFSD2B=1,MFSD3=1,MFSD4A=1,MFSD4B=1,MFSD5=1,MFSD6=1,MFSD6L=1,MFSD9=1,MGAM=1,MGARP=1,MGAT1=1,MGAT2=4,MGAT3=1,MGAT4B=1,MGAT4C=1,MGAT5=1,MGAT5B=1,MGEA5=1,MGLL=1,MGME1=1,MGMT=1,MGP=1,MGRN1=1,MGST2=1,MGST3=3,MIA3=1,MIB1=1,MIB2=1,MIC13=1,MICAL1=1,MICAL2=1,MICAL3=1,MICALCL=2,MICALL1=1,MICALL2=1,MICU1=1,MICU2=1,MICU3=4,MID1=1,MID1IP1=1,MID2=1,MIDN=1,MIEF1=1,MIEF2=1,MIEN1=1,MIER1=1,MIER2=1,MIER3=4,MIF=1,MIF4GD=1,MIGA1=1,MIGA2=1,MIIP=1,MILR1=1,MINDY1=1,MINDY2=2,MINDY3=1,MINDY4=1,MINDY4B=1,MINK1=1,MINPP1=7,MIOS=1,MIOX=1,MIP=1,MIPEP=1,MIPOL1=1,MIS12=3,MIS18A=1,MIS18BP1=1,MISP=1,MITF=3,MIXL1=1,MKI67=1,MKKS=1,MKL1=1,MKL2=1,MKLN1=4,MKNK2=1,MKRN1=7,MKRN2=1,MKRN2OS=1,MKX=1,MLANA=1,MLEC=2,MLF2=1,MLH1=1,MLH3=1,MLIP=1,MLKL=1,MLLT1=2,MLLT10=1,MLLT3=3,MLLT6=1,MLN=1,MLNR=1,MLPH=1,MLST8=1,MLX=1,MLXIP=1,MLXIPL=1,MLYCD=1,MMAA=3,MMAB=1,MMACHC=1,MMADHC=2,MMD=2,MMD2=1,MME=3,MMGT1=4,MMP1=1,MMP10=1,MMP12=6,MMP13=1,MMP14=1,MMP15=1,MMP16=1,MMP17=1,MMP2=1,MMP20=1,MMP21=1,MMP24=1,MMP24OS=1,MMP25=1,MMP26=1,MMP27=1,MMP28=1,MMP7=1,MMP9=1,MMRN1=1,MMS19=1,MMS22L=1,MMTAG2=1,MNAT1=1,MND1=1,MNT=1,MOB1A=9,MOB1B=2,MOB2=1,MOB3A=1,MOB3B=1,MOB3C=1,MOB4=3,MOBP=1,MOCOS=1,MOCS1=1,MOCS2=2,MOCS3=1,MOGAT1=1,MOGAT2=1,MOGAT3=1,MOGS=1,MON1A=1,MON1B=1,MON2=1,MORC1=1,MORC2=1,MORC3=2,MORC4=1,MORF4L1=1,MORF4L2=3,MORN2=1,MORN3=1,MORN4=1,MORN5=1,MOS=1,MOSMO=2,MOSPD1=14,MOSPD2=2,MOSPD3=1,MOV10=1,MOXD1=1,MPC1=1,MPC2=8,MPDU1=1,MPDZ=1,MPEG1=1,MPG=2,MPHOSPH6=4,MPI=2,MPL=1,MPLKIP=2,MPND=1,MPO=1,MPP2=1,MPP3=1,MPP4=1,MPP5=2,MPP6=3,MPP7=2,MPPED1=1,MPPED2=1,MPST=1,MPV17=1,MPV17L=1,MPV17L2=1,MPZ=1,MPZL1=1,MPZL2=2,MR1=1,MRAP=1,MRAP2=1,MRAS=1,MRC2=1,MRE11=1,MREG=1,MRFAP1=2,MRFAP1L1=1,MRGBP=1,MRGPRG=1,MRGPRX4=1,MRI1=1,MRLN=1,MRM1=1,MRM2=1,MRM3=1,MROH1=1,MROH2A=1,MROH2B=1,MROH9=1,MRPL1=3,MRPL11=1,MRPL12=1,MRPL13=2,MRPL14=1,MRPL15=3,MRPL16=2,MRPL17=3,MRPL18=5,MRPL19=1,MRPL20=1,MRPL22=1,MRPL23=1,MRPL24=1,MRPL27=2,MRPL3=1,MRPL30=1,MRPL32=1,MRPL33=2,MRPL35=2,MRPL36=1,MRPL37=1,MRPL38=1,MRPL39=2,MRPL4=1,MRPL40=1,MRPL41=1,MRPL42=5,MRPL43=1,MRPL44=1,MRPL46=1,MRPL47=5,MRPL50=1,MRPL53=4,MRPL54=1,MRPL57=1,MRPL58=2,MRPL9=4,MRPS10=1,MRPS11=1,MRPS12=2,MRPS15=2,MRPS16=1,MRPS17=3,MRPS18A=1,MRPS18B=2,MRPS2=3,MRPS21=7,MRPS22=1,MRPS23=2,MRPS24=3,MRPS25=2,MRPS26=1,MRPS27=3,MRPS28=1,MRPS30=1,MRPS31=3,MRPS33=1,MRPS34=1,MRPS36=3,MRPS5=1,MRPS6=1,MRPS7=2,MRPS9=2,MRRF=3,MRS2=2,MRTO4=1,MS4A1=1,MS4A10=1,MS4A12=1,MSANTD1=1,MSANTD2=1,MSANTD3=6,MSANTD3-TMEFF1=2,MSANTD4=2,MSC=1,MSGN1=1,MSH2=3,MSH3=1,MSH6=2,MSI1=1,MSI2=1,MSL1=1,MSL2=8,MSL3=3,MSLN=1,MSLNL=1,MSMO1=4,MSMP=1,MSN=1,MSRA=1,MSRB1=1,MSRB2=2,MST1=1,MST1R=1,MSTN=1,MSTO1=1,MSX1=1,MSX2=2,MT-ATP6=1,MT-CO2=2,MT-CO3=4,MT-CYB=2,MT-ND1=7,MT-ND5=1,MT4=1,MTA1=1,MTA2=1,MTA3=4,MTAP=4,MTBP=1,MTCH1=2,MTCH2=1,MTCL1=1,MTCP1=1,MTDH=1,MTERF1=3,MTERF2=1,MTERF3=4,MTERF4=1,MTF1=1,MTF2=2,MTFMT=1,MTFP1=1,MTFR1=5,MTFR2=1,MTG1=1,MTHFD1=2,MTHFD1L=3,MTHFD2L=1,MTHFR=1,MTHFS=1,MTHFSD=1,MTIF2=1,MTIF3=1,MTM1=1,MTMR1=1,MTMR10=4,MTMR11=1,MTMR12=3,MTMR2=4,MTMR3=1,MTMR4=1,MTMR6=1,MTMR7=1,MTMR8=1,MTMR9=1,MTNR1A=2,MTNR1B=1,MTO1=1,MTOR=2,MTPAP=2,MTPN=4,MTR=1,MTRF1=2,MTRF1L=2,MTRR=3,MTSS1=1,MTSS1L=1,MTURN=1,MTUS1=5,MTUS2=1,MTX1=1,MTX3=2,MUC15=1,MUC16=1,MUC20=1,MUC22=1,MUC5AC=1,MUC5B=1,MUC6=1,MUL1=1,MUM1L1=2,MUS81=2,MUSK=1,MUT=1,MVB12A=1,MVB12B=2,MVD=1,MVK=2,MVP=2,MX1=1,MXD1=2,MXD3=1,MXI1=5,MXRA5=1,MXRA8=1,MYADM=1,MYADML2=1,MYB=2,MYBBP1A=1,MYBL1=1,MYBL2=4,MYBPC1=1,MYBPC2=1,MYBPC3=1,MYBPH=1,MYBPHL=1,MYCBP2=1,MYCL=1,MYCN=1,MYCT1=2,MYD88=2,MYDGF=1,MYEF2=1,MYF5=1,MYF6=1,MYH1=1,MYH10=1,MYH11=1,MYH13=2,MYH14=1,MYH15=1,MYH2=1,MYH3=1,MYH4=1,MYH6=1,MYH7B=1,MYH8=1,MYH9=1,MYL1=1,MYL10=1,MYL12A=8,MYL12B=32,MYL2=1,MYL3=1,MYL4=1,MYL5=1,MYL6=5,MYL6B=1,MYL9=1,MYLIP=2,MYLK=1,MYLK2=1,MYLK3=1,MYLK4=1,MYLPF=1,MYMK=1,MYMX=1,MYNN=1,MYO10=1,MYO15A=1,MYO15B=1,MYO16=1,MYO18A=1,MYO18B=1,MYO19=1,MYO1A=1,MYO1B=1,MYO1C=1,MYO1D=1,MYO1E=1,MYO1F=1,MYO1G=1,MYO1H=1,MYO3A=1,MYO3B=1,MYO5A=2,MYO5B=1,MYO5C=1,MYO6=1,MYO7A=1,MYO9A=1,MYOCD=1,MYOD1=1,MYOF=1,MYOG=1,MYOM1=1,MYOM2=1,MYOM3=1,MYORG=1,MYOT=1,MYOZ1=1,MYOZ2=1,MYOZ3=1,MYPN=1,MYPOP=1,MYRF=1,MYRFL=1,MYRIP=1,MYSM1=1,MYT1=1,MYT1L=1,MYZAP=1,MZB1=1,MZF1=1,MZT1=5,MZT2B=1,N4BP1=1,N4BP2=1,N4BP2L2=1,N4BP3=1,N6AMT1=1,NAA10=2,NAA11=1,NAA16=2,NAA25=3,NAA30=1,NAA35=1,NAA38=1,NAA40=1,NAA50=17,NAAA=1,NAALAD2=2,NAALADL1=1,NAALADL2=1,NAB1=4,NAB2=1,NABP1=1,NABP2=1,NACA=6,NACAD=1,NACC1=1,NACC2=1,NADK=2,NADK2=1,NADSYN1=1,NAE1=3,NAF1=2,NAGA=1,NAGLU=1,NAGPA=1,NAGS=1,NAIF1=1,NALCN=1,NAMPT=3,NANOG=1,NANOGNB=1,NANOGP8=4,NANOS1=1,NANOS2=1,NANOS3=1,NANP=7,NANS=1,NAP1L1=6,NAP1L2=1,NAP1L3=1,NAP1L4=1,NAP1L5=1,NAPA=1,NAPB=1,NAPEPLD=11,NAPG=1,NAPRT=1,NARFL=1,NARS=6,NARS2=1,NAT1=1,NAT10=1,NAT16=1,NAT6=1,NAT8L=1,NAT9=1,NATD1=1,NAV1=1,NAV2=1,NAV3=1,NAXD=2,NAXE=1,NBAS=1,NBDY=2,NBEA=1,NBEAL1=1,NBEAL2=1,NBL1=1,NBN=1,NBPF4=1,NBR1=1,NCALD=1,NCAM1=1,NCAM2=1,NCAN=1,NCAPD2=1,NCAPG=2,NCAPG2=1,NCAPH=1,NCAPH2=1,NCBP1=1,NCBP2=9,NCBP3=1,NCCRP1=1,NCDN=1,NCEH1=2,NCF1=1,NCF2=1,NCF4=1,NCK1=1,NCK2=1,NCKAP1=4,NCKAP1L=1,NCKAP5=1,NCKAP5L=1,NCKIPSD=1,NCL=2,NCLN=2,NCMAP=1,NCOA1=1,NCOA2=3,NCOA3=1,NCOA4=4,NCOA5=1,NCOA6=1,NCOA7=1,NCOR1=1,NCOR2=1,NCR1=1,NCR2=1,NCS1=1,NCSTN=1,NDC1=2,NDC80=2,NDE1=2,NDEL1=2,NDFIP1=1,NDFIP2=5,NDN=1,NDNF=1,NDOR1=1,NDP=1,NDRG1=1,NDRG2=1,NDRG3=6,NDST1=1,NDST2=1,NDST3=1,NDST4=1,NDUFA1=1,NDUFA10=1,NDUFA13=1,NDUFA2=1,NDUFA4L2=1,NDUFA6=3,NDUFA7=2,NDUFA8=1,NDUFA9=1,NDUFAF2=2,NDUFAF3=1,NDUFAF4=1,NDUFAF5=1,NDUFAF6=1,NDUFAF7=1,NDUFAF8=1,NDUFB1=1,NDUFB10=1,NDUFB11=1,NDUFB3=1,NDUFB5=2,NDUFB6=1,NDUFB7=1,NDUFB8=1,NDUFB9=1,NDUFC1=1,NDUFS1=2,NDUFS2=1,NDUFS6=1,NDUFV3=2,NEB=1,NEBL=1,NECAB1=1,NECAB3=1,NECAP1=4,NECAP2=2,NECTIN1=1,NECTIN2=1,NECTIN3=7,NECTIN4=1,NEDD1=4,NEDD4=2,NEDD8=1,NEFH=1,NEFL=1,NEFM=1,NEGR1=2,NEIL1=1,NEIL2=1,NEIL3=1,NEK1=1,NEK10=1,NEK11=1,NEK2=1,NEK3=4,NEK4=3,NEK5=2,NEK6=1,NEK7=5,NEK8=1,NEK9=1,NELFA=1,NELFB=1,NELFCD=4,NELFE=2,NELL1=1,NELL2=1,NEMF=1,NEMP1=2,NENF=2,NEO1=1,NES=1,NET1=4,NETO1=1,NETO2=3,NEU2=1,NEU4=1,NEURL1=1,NEURL1B=1,NEURL2=1,NEURL4=1,NEUROD1=1,NEUROD2=1,NEUROD4=1,NEUROD6=1,NEUROG1=1,NEUROG2=1,NEUROG3=1,NEXMIF=1,NEXN=1,NF1=1,NF2=1,NFAM1=1,NFASC=1,NFAT5=1,NFATC2=1,NFATC2IP=2,NFATC3=3,NFATC4=1,NFE2=1,NFE2L1=1,NFE2L2=1,NFE2L3=1,NFIA=1,NFIB=1,NFIC=1,NFIL3=1,NFKB1=1,NFKB2=1,NFKBIA=1,NFKBIB=1,NFKBID=1,NFKBIE=1,NFKBIL1=1,NFKBIZ=1,NFRKB=1,NFS1=3,NFX1=1,NFXL1=1,NFYB=6,NFYC=1,NGB=1,NGDN=1,NGEF=1,NGF=1,NGFR=1,NGLY1=1,NGRN=1,NHEJ1=1,NHLH1=1,NHLH2=1,NHLRC1=1,NHLRC2=1,NHLRC3=2,NHLRC4=1,NHP2=1,NHS=1,NHSL1=1,NHSL2=1,NICN1=1,NID1=1,NID2=1,NIF3L1=1,NIFK=2,NIM1K=1,NIN=1,NINJ1=1,NINJ2=1,NINL=1,NIP7=1,NIPA1=1,NIPA2=10,NIPAL1=1,NIPAL2=1,NIPAL3=1,NIPBL=1,NIPSNAP1=1,NIPSNAP2=2,NIPSNAP3A=1,NISCH=1,NIT1=1,NKAIN1=1,NKAIN2=1,NKAIN3=1,NKAP=1,NKAPL=1,NKD1=1,NKIRAS1=1,NKIRAS2=3,NKPD1=1,NKRF=1,NKTR=1,NKX1-1=1,NKX1-2=1,NKX2-1=1,NKX2-2=1,NKX2-3=1,NKX2-4=1,NKX2-5=1,NKX2-6=1,NKX2-8=1,NKX3-1=1,NKX3-2=1,NKX6-1=1,NKX6-2=1,NKX6-3=1,NLE1=1,NLGN1=1,NLGN2=2,NLGN3=1,NLK=2,NLRC3=1,NLRC4=1,NLRC5=1,NLRP1=1,NLRP10=1,NLRP12=1,NLRP13=1,NLRP3=1,NLRP4=1,NLRP5=1,NLRP6=1,NLRP8=1,NLRP9=1,NLRX1=1,NMB=1,NMBR=1,NMD3=1,NME2=1,NME3=1,NME5=1,NME6=2,NME7=2,NME8=1,NMI=2,NMNAT1=1,NMNAT2=1,NMNAT3=1,NMRK1=1,NMRK2=1,NMT1=3,NMT2=1,NMUR1=1,NMUR2=1,NNAT=1,NNMT=1,NNT=1,NOA1=1,NOB1=1,NOBOX=1,NOC2L=1,NOC3L=1,NOC4L=1,NOCT=1,NOD1=1,NODAL=1,NOG=1,NOL10=1,NOL11=2,NOL12=1,NOL3=1,NOL4L=1,NOL6=1,NOL7=2,NOL8=1,NOL9=2,NOLC1=3,NOM1=1,NONO=6,NOP10=1,NOP14=1,NOP16=1,NOP2=1,NOP53=1,NOP56=1,NOP9=1,NOS1=1,NOS1AP=1,NOS2=1,NOS3=1,NOSIP=1,NOSTRIN=1,NOTCH1=1,NOTCH3=1,NOTCH4=1,NOTO=1,NOTUM=1,NOV=1,NOVA1=2,NOVA2=1,NOX1=1,NOX3=1,NOX5=1,NPAS1=1,NPAS2=1,NPAS3=1,NPAS4=1,NPBWR1=1,NPC1=1,NPC2=2,NPDC1=1,NPEPL1=1,NPFF=1,NPFFR1=1,NPFFR2=1,NPHP3=1,NPHP4=1,NPHS1=1,NPHS2=1,NPL=2,NPM1=1,NPM2=1,NPM3=1,NPNT=1,NPPA=1,NPPC=1,NPR1=1,NPR2=1,NPR3=1,NPRL2=1,NPRL3=1,NPS=1,NPSR1=1,NPTN=1,NPTX1=1,NPTX2=1,NPTXR=1,NPVF=1,NPY=1,NPY1R=1,NPY2R=1,NPY4R=2,NPY5R=1,NQO1=1,NR0B1=1,NR0B2=1,NR1D1=1,NR1D2=2,NR1H2=1,NR1I2=1,NR1I3=1,NR2C1=1,NR2C2=1,NR2E1=1,NR2E3=1,NR2F1=1,NR2F2=1,NR2F6=1,NR3C1=1,NR3C2=2,NR4A1=1,NR4A2=1,NR4A3=1,NR5A1=1,NR5A2=2,NR6A1=1,NRAP=1,NRARP=1,NRAS=18,NRBF2=1,NRBP1=1,NRBP2=1,NRCAM=1,NRDC=1,NREP=1,NRG1=1,NRG2=1,NRGN=1,NRIP1=1,NRIP2=1,NRIP3=2,NRK=1,NRL=1,NRM=1,NRN1=1,NRP1=1,NRP2=1,NRROS=1,NRSN1=1,NRSN2=1,NRTN=1,NRXN2=1,NRXN3=1,NSA2=3,NSD1=1,NSD2=1,NSD3=1,NSDHL=1,NSF=1,NSFL1C=1,NSG1=1,NSG2=1,NSL1=2,NSMCE1=3,NSMCE2=3,NSMCE3=2,NSMCE4A=2,NSMF=1,NSUN2=1,NSUN3=2,NSUN5=1,NT5C1A=1,NT5C1B=1,NT5C2=2,NT5C3B=2,NT5DC1=1,NT5DC3=1,NT5E=1,NTAN1=3,NTF3=1,NTF4=1,NTHL1=1,NTM=1,NTMT1=1,NTN1=1,NTN3=1,NTN4=1,NTN5=1,NTNG1=1,NTNG2=1,NTPCR=2,NTRK1=1,NTRK2=1,NTRK3=1,NTS=3,NTSR1=1,NUAK1=1,NUAK2=1,NUB1=2,NUBP1=1,NUBP2=1,NUBPL=2,NUCB2=1,NUCKS1=10,NUDC=1,NUDCD1=1,NUDCD2=2,NUDT1=1,NUDT11=1,NUDT12=1,NUDT13=2,NUDT15=2,NUDT16=1,NUDT16L1=1,NUDT17=1,NUDT18=1,NUDT19=2,NUDT2=2,NUDT21=7,NUDT22=1,NUDT3=1,NUDT4=8,NUDT5=1,NUDT6=1,NUDT8=1,NUF2=1,NUFIP1=1,NUFIP2=7,NUGGC=1,NUMA1=1,NUMB=1,NUMBL=1,NUP107=1,NUP133=1,NUP153=13,NUP155=2,NUP160=1,NUP188=1,NUP205=1,NUP210=1,NUP210L=1,NUP214=1,NUP35=3,NUP37=1,NUP43=3,NUP54=1,NUP62=1,NUP62CL=1,NUP85=1,NUP88=2,NUP93=1,NUP98=1,NUPR2=1,NUS1=4,NUSAP1=2,NUTF2=4,NUTM1=1,NVL=2,NWD1=1,NWD2=1,NXF1=1,NXF3=1,NXN=1,NXNL1=1,NXNL2=1,NXPE2=1,NXPE3=2,NXPE4=1,NXPH1=1,NXPH2=1,NXPH3=1,NXT1=2,NXT2=4,NYAP1=1,NYAP2=1,NYNRIN=1,NYX=1,OAF=1,OARD1=2,OAS1=1,OASL=1,OAT=1,OAZ1=2,OAZ2=1,OAZ3=1,OBSCN=1,OBSL1=1,OC90=1,OCA2=1,OCC1=8,OCIAD1=1,OCIAD2=1,OCLN=2,OCM=1,OCRL=1,OCSTAMP=1,ODAM=1,ODC1=2,ODF1=1,ODF2=3,ODF3=1,ODF3B=1,ODF3L1=1,ODR4=1,OFCC1=2,OGDH=1,OGDHL=1,OGFOD1=1,OGFOD3=1,OGFR=1,OGFRL1=3,OGG1=1,OGN=1,OGT=1,OIP5=3,OIT3=1,OLA1=3,OLFM2=1,OLFM3=1,OLFM4=2,OLFML1=1,OLFML2A=1,OLFML2B=1,OLFML3=1,OLIG1=1,OLIG2=1,OLIG3=1,OMA1=1,OMD=2,OMG=1,OMP=1,ONECUT1=1,ONECUT2=1,ONECUT3=1,OOEP=1,OOSP2=1,OPA1=1,OPA3=3,OPALIN=1,OPCML=1,OPHN1=1,OPLAH=1,OPN3=1,OPN4=1,OPN5=1,OPRD1=1,OPRK1=1,OPRM1=1,OPTC=1,OPTN=1,ORAI1=4,ORAI2=1,ORAI3=1,ORC1=1,ORC2=2,ORC3=2,ORC4=1,ORC5=1,ORMDL1=1,ORMDL2=4,ORMDL3=1,OS9=1,OSBP=1,OSBP2=1,OSBPL10=1,OSBPL11=2,OSBPL2=2,OSBPL3=1,OSBPL5=1,OSBPL6=1,OSBPL7=1,OSBPL8=1,OSBPL9=4,OSCAR=1,OSCP1=1,OSER1=2,OSGEP=1,OSGEPL1=2,OSGIN1=1,OSGIN2=1,OSMR=1,OSR1=1,OSR2=1,OST4=2,OSTC=8,OSTF1=2,OSTM1=1,OSTN=1,OTC=1,OTOA=1,OTOF=1,OTOG=1,OTOGL=1,OTOL1=1,OTOP1=1,OTOP2=1,OTOR=1,OTOS=1,OTP=1,OTUB1=1,OTUB2=1,OTUD1=2,OTUD3=3,OTUD4=1,OTUD5=1,OTUD6A=1,OTUD6B=3,OTUD7B=1,OTX1=1,OTX2=1,OVCA2=1,OVCH1=1,OVCH2=1,OVGP1=1,OVOL1=1,OVOL2=1,OVOS1=1,OXA1L=2,OXCT1=2,OXCT2=2,OXER1=1,OXGR1=1,OXR1=1,OXSM=1,OXSR1=1,OXT=2,OXTR=1,P2RX1=2,P2RX2=1,P2RX3=1,P2RX4=1,P2RX5=1,P2RX6=2,P2RX7=3,P2RY1=1,P2RY2=1,P2RY4=1,P2RY6=1,P2RY8=1,P3H1=1,P3H2=1,P3H3=1,P3H4=1,P4HA1=1,P4HA2=1,P4HA3=1,P4HB=1,P4HTM=1,PA2G4=6,PAAF1=1,PABPC1=2,PABPC1L=1,PABPC1L2A=2,PABPC3=1,PABPC4=1,PABPC4L=1,PABPC5=1,PABPN1=1,PABPN1L=1,PACRG=1,PACRGL=2,PACS1=1,PACS2=1,PACSIN1=1,PACSIN2=1,PACSIN3=1,PADI1=1,PADI2=1,PADI3=1,PADI4=2,PADI6=1,PAF1=1,PAFAH1B2=2,PAFAH1B3=1,PAFAH2=1,PAG1=1,PAGE3=1,PAGR1=1,PAH=1,PAICS=2,PAIP1=1,PAIP2=4,PAIP2B=1,PAK1=1,PAK1IP1=1,PAK3=1,PAK4=1,PAK5=1,PAK6=1,PALB2=1,PALD1=1,PALLD=1,PALM=1,PALM2=1,PALM3=1,PALMD=1,PAM=1,PAM16=1,PAMR1=1,PAN2=1,PAN3=2,PANK1=1,PANK2=1,PANK3=3,PANK4=2,PANX1=1,PANX2=1,PANX3=1,PAOX=1,PAPD4=1,PAPD5=1,PAPD7=1,PAPLN=1,PAPOLA=12,PAPOLB=2,PAPOLG=1,PAPPA=1,PAPPA2=1,PAPSS1=8,PAPSS2=3,PAQR3=1,PAQR5=1,PAQR6=1,PAQR7=1,PAQR8=1,PAQR9=1,PARD3=2,PARD3B=1,PARD6A=2,PARD6B=4,PARG=1,PARK7=5,PARL=3,PARM1=1,PARN=1,PARP1=2,PARP10=1,PARP11=1,PARP12=1,PARP14=1,PARP16=1,PARP2=2,PARP6=1,PARP9=1,PARPBP=3,PARS2=2,PARVA=1,PARVB=1,PASD1=1,PATE1=1,PATE2=2,PATE3=1,PATJ=1,PATL1=1,PATL2=1,PATZ1=1,PAWR=2,PAX1=1,PAX2=1,PAX3=1,PAX4=1,PAX5=1,PAX6=1,PAX7=1,PAX8=1,PAX9=1,PAXBP1=1,PAXIP1=1,PAXX=1,PBDC1=5,PBK=1,PBLD=1,PBRM1=1,PBX1=1,PBX2=2,PBX3=1,PBXIP1=1,PC=1,PCBD1=1,PCBD2=1,PCBP1=1,PCBP2=11,PCBP3=1,PCBP4=1,PCCA=1,PCCB=1,PCDH9=1,PCED1A=1,PCED1B=1,PCF11=1,PCGF1=1,PCGF2=1,PCGF5=6,PCGF6=1,PCID2=2,PCIF1=1,PCK1=1,PCLAF=4,PCM1=2,PCMT1=1,PCMTD1=10,PCMTD2=1,PCNA=5,PCNP=10,PCNT=1,PCNX1=1,PCNX2=1,PCNX3=1,PCNX4=1,PCOLCE=1,PCOLCE2=1,PCP2=1,PCP4=2,PCP4L1=1,PCSK1=1,PCSK1N=1,PCSK2=1,PCSK4=1,PCSK5=1,PCSK7=1,PCSK9=1,PCTP=1,PCYOX1=2,PCYOX1L=1,PCYT1B=1,PDAP1=2,PDC=1,PDCD10=3,PDCD11=1,PDCD1LG2=1,PDCD2=4,PDCD2L=2,PDCD4=1,PDCD6IP=2,PDCD7=2,PDCL=1,PDCL2=1,PDCL3=2,PDE11A=1,PDE12=1,PDE1A=1,PDE1B=1,PDE1C=1,PDE2A=1,PDE3A=1,PDE3B=1,PDE4A=1,PDE4B=1,PDE4C=1,PDE5A=1,PDE6A=1,PDE6C=1,PDE6D=1,PDE6G=1,PDE6H=1,PDE7A=2,PDE7B=1,PDE8A=1,PDE8B=1,PDE9A=1,PDF=1,PDGFA=1,PDGFB=1,PDGFC=2,PDGFD=1,PDGFRA=1,PDGFRB=1,PDGFRL=1,PDHA1=1,PDHA2=2,PDHB=2,PDHX=4,PDIA2=1,PDIA3=3,PDIA4=1,PDIA5=1,PDIA6=2,PDIK1L=3,PDK1=3,PDK2=1,PDK3=4,PDK4=1,PDLIM1=3,PDLIM3=1,PDLIM4=1,PDLIM5=1,PDLIM7=1,PDP1=2,PDP2=1,PDRG1=1,PDS5A=1,PDS5B=1,PDSS1=2,PDSS2=2,PDX1=1,PDXP=1,PDYN=2,PDZD11=2,PDZD2=1,PDZD3=1,PDZD4=1,PDZD7=1,PDZD8=3,PDZD9=1,PDZK1=1,PDZK1IP1=1,PDZRN3=1,PDZRN4=1,PEA15=1,PEAK1=1,PEAR1=1,PEBP1=1,PEBP4=2,PECAM1=1,PECR=1,PEF1=1,PEG10=1,PEG3=1,PELI1=2,PELI2=1,PELI3=1,PELO=1,PELP1=1,PEPD=2,PER1=1,PER2=1,PER3=3,PERM1=1,PERP=2,PES1=1,PET117=1,PEX1=1,PEX11A=1,PEX11B=1,PEX11G=1,PEX12=1,PEX13=3,PEX14=1,PEX2=1,PEX26=1,PEX3=5,PEX5=1,PEX5L=1,PEX6=1,PEX7=2,PF4=1,PFAS=1,PFDN2=1,PFDN4=1,PFDN6=4,PFKFB1=1,PFKFB2=17,PFKFB3=2,PFKFB4=1,PFKM=2,PFN1=2,PFN2=1,PFN3=1,PGA3=1,PGAM1=1,PGAM2=1,PGAM4=1,PGAM5=5,PGAP1=1,PGAP2=4,PGBD1=1,PGBD2=1,PGBD5=1,PGD=1,PGF=1,PGGHG=1,PGGT1B=1,PGK1=3,PGK2=1,PGLS=1,PGLYRP1=1,PGLYRP2=1,PGLYRP3=1,PGLYRP4=1,PGM1=1,PGM2=2,PGM2L1=1,PGM3=2,PGM5=1,PGP=1,PGR=1,PGRMC1=1,PGRMC2=2,PHACTR1=2,PHACTR2=1,PHACTR3=1,PHAX=4,PHB=2,PHB2=1,PHC1=2,PHC2=1,PHC3=1,PHEX=1,PHF10=3,PHF12=1,PHF13=1,PHF14=1,PHF19=1,PHF20=1,PHF20L1=1,PHF21A=1,PHF21B=1,PHF23=1,PHF24=1,PHF3=2,PHF5A=2,PHF6=1,PHF8=1,PHGDH=2,PHIP=1,PHKA1=1,PHKA2=1,PHKB=4,PHKG2=1,PHLDA1=1,PHLDA2=1,PHLDA3=1,PHLDB1=1,PHLDB2=1,PHLDB3=1,PHLPP1=1,PHLPP2=1,PHOSPHO1=1,PHOSPHO2=2,PHOX2A=1,PHOX2B=1,PHPT1=1,PHRF1=1,PHYH=2,PHYHIP=1,PHYHIPL=1,PI15=2,PI16=2,PI4K2A=1,PI4K2B=3,PI4KA=1,PI4KB=2,PIANP=1,PIAS2=5,PIAS3=1,PIAS4=1,PIBF1=1,PICALM=1,PICK1=1,PIDD1=1,PIEZO1=1,PIEZO2=1,PIF1=1,PIFO=1,PIGB=1,PIGBOS1=1,PIGC=3,PIGF=4,PIGG=1,PIGH=1,PIGK=2,PIGL=1,PIGM=1,PIGN=3,PIGO=1,PIGP=4,PIGQ=1,PIGR=1,PIGT=1,PIGU=1,PIGV=1,PIGW=2,PIGX=1,PIGY=8,PIGZ=1,PIH1D1=1,PIH1D2=1,PIK3AP1=1,PIK3C2A=1,PIK3C2B=1,PIK3C2G=1,PIK3C3=2,PIK3CA=1,PIK3CB=4,PIK3CD=1,PIK3CG=1,PIK3IP1=1,PIK3R1=2,PIK3R2=1,PIK3R3=1,PIK3R4=1,PIK3R5=1,PIK3R6=1,PIKFYVE=1,PIM1=1,PIM2=2,PIM3=1,PIMREG=2,PIN1=2,PINK1=1,PINLYP=1,PINX1=3,PIP4K2B=2,PIP4K2C=1,PIP4P1=1,PIP4P2=1,PIP5K1B=1,PIP5K1C=1,PIP5KL1=1,PIPOX=1,PIR=1,PIRT=1,PITHD1=1,PITPNA=3,PITPNB=7,PITPNC1=1,PITPNM1=1,PITPNM2=2,PITPNM3=1,PITRM1=2,PITX1=1,PITX2=1,PITX3=1,PIWIL1=2,PIWIL2=1,PIWIL3=1,PIWIL4=1,PJA1=1,PJA2=1,PJVK=2,PKD1L1=1,PKD2=2,PKD2L1=1,PKD2L2=1,PKDCC=1,PKDREJ=1,PKHD1=1,PKHD1L1=1,PKIA=2,PKIB=2,PKIG=4,PKM=4,PKMYT1=1,PKN1=1,PKN2=1,PKN3=1,PKNOX1=1,PKP1=1,PKP2=1,PKP3=1,PKP4=5,PLA1A=1,PLA2G12A=7,PLA2G12B=1,PLA2G16=1,PLA2G1B=1,PLA2G2C=1,PLA2G2D=1,PLA2G2E=1,PLA2G2F=1,PLA2G3=1,PLA2G4A=1,PLA2G4B=1,PLA2G4D=1,PLA2G4E=1,PLA2G5=1,PLA2G6=1,PLA2G7=1,PLA2R1=1,PLAA=1,PLAC1=1,PLAC8=1,PLAC8L1=1,PLAG1=1,PLAGL1=1,PLAGL2=4,PLAT=1,PLAU=1,PLB1=1,PLCB1=1,PLCB2=1,PLCB3=1,PLCB4=1,PLCD1=1,PLCD3=1,PLCD4=1,PLCE1=1,PLCG1=1,PLCH1=1,PLCH2=1,PLCL1=1,PLCL2=1,PLCXD2=1,PLCXD3=1,PLCZ1=1,PLD2=1,PLD3=2,PLD5=1,PLD6=1,PLEC=1,PLEK=1,PLEK2=1,PLEKHA1=1,PLEKHA2=1,PLEKHA3=5,PLEKHA4=1,PLEKHA5=1,PLEKHA6=1,PLEKHA8=1,PLEKHB1=1,PLEKHB2=2,PLEKHD1=1,PLEKHF1=1,PLEKHF2=5,PLEKHG1=1,PLEKHG2=1,PLEKHG3=1,PLEKHG4=1,PLEKHG5=1,PLEKHG6=1,PLEKHG7=1,PLEKHH1=1,PLEKHH2=1,PLEKHH3=1,PLEKHJ1=1,PLEKHM2=1,PLEKHM3=1,PLEKHN1=1,PLEKHO1=1,PLEKHO2=1,PLEKHS1=1,PLGRKT=1,PLIN1=1,PLIN2=1,PLIN3=1,PLIN4=1,PLK1=1,PLK2=1,PLK3=1,PLK4=3,PLK5=1,PLLP=1,PLN=1,PLOD1=1,PLOD2=1,PLOD3=1,PLP1=1,PLP2=2,PLPBP=2,PLPP1=1,PLPP2=2,PLPP3=1,PLPP4=1,PLPP5=1,PLPP7=1,PLPPR1=1,PLPPR2=2,PLPPR4=2,PLPPR5=1,PLS1=2,PLS3=3,PLSCR3=1,PLSCR4=1,PLSCR5=2,PLTP=1,PLVAP=1,PLXDC1=1,PLXDC2=1,PLXNA1=1,PLXNA2=1,PLXNA3=1,PLXNA4=1,PLXNB1=1,PLXNB2=1,PLXNB3=1,PLXNC1=1,PM20D1=1,PM20D2=2,PMAIP1=4,PMCH=1,PMEL=1,PMEPA1=1,PMFBP1=1,PML=1,PMM1=1,PMM2=1,PMP2=1,PMPCA=1,PMS1=1,PMS2=1,PMVK=1,PNCK=1,PNISR=1,PNKD=1,PNKP=1,PNLDC1=1,PNLIP=1,PNLIPRP1=2,PNLIPRP2=1,PNLIPRP3=1,PNMA5=1,PNMA8B=2,PNMA8C=1,PNMT=1,PNN=4,PNO1=4,PNOC=1,PNP=11,PNPLA1=1,PNPLA2=1,PNPLA3=14,PNPLA4=1,PNPLA5=3,PNPLA6=1,PNPLA7=1,PNPLA8=4,PNPO=1,PNRC1=3,PNRC2=13,POC1A=1,POC1B=1,PODN=1,PODNL1=1,PODXL2=1,POF1B=1,POFUT1=1,POFUT2=1,POGK=3,POGLUT1=1,POGZ=1,POLA1=2,POLB=2,POLD1=1,POLD2=1,POLD3=2,POLD4=1,POLDIP2=2,POLDIP3=1,POLE=1,POLE2=2,POLE3=4,POLG=1,POLG2=2,POLH=1,POLI=5,POLK=1,POLL=2,POLM=1,POLN=1,POLQ=1,POLR1A=1,POLR1B=1,POLR1C=2,POLR1D=3,POLR1E=2,POLR2B=1,POLR2C=3,POLR2D=3,POLR2E=1,POLR2F=1,POLR2G=1,POLR2H=1,POLR2J3=1,POLR2K=12,POLR2L=2,POLR2M=4,POLR3A=1,POLR3B=1,POLR3C=1,POLR3D=2,POLR3E=2,POLR3F=2,POLR3GL=1,POLR3H=1,POLR3K=1,POM121C=1,POM121L12=2,POM121L2=1,POMC=1,POMGNT1=1,POMGNT2=2,POMK=1,POMP=15,POMT1=1,POMT2=1,PON2=1,POP1=1,POP5=1,POP7=3,POPDC2=1,POPDC3=2,POR=1,PORCN=1,POSTN=1,POT1=2,POU1F1=1,POU2AF1=1,POU2F1=1,POU2F2=1,POU2F3=1,POU3F1=1,POU3F2=1,POU3F3=1,POU3F4=1,POU4F1=1,POU4F2=1,POU4F3=1,POU6F1=1,POU6F2=1,PP2D1=1,PPA1=1,PPARA=1,PPARD=2,PPARGC1A=1,PPARGC1B=1,PPAT=4,PPCDC=1,PPCS=1,PPDPF=1,PPEF1=1,PPEF2=1,PPFIA1=1,PPFIA2=1,PPFIA3=1,PPFIA4=1,PPFIBP1=1,PPFIBP2=2,PPHLN1=3,PPIB=1,PPIC=1,PPID=2,PPIE=4,PPIF=1,PPIG=2,PPIH=2,PPIL1=2,PPIL3=3,PPIL4=3,PPIL6=1,PPIP5K1=1,PPL=1,PPM1B=2,PPM1D=1,PPM1E=1,PPM1F=1,PPM1G=1,PPM1H=1,PPM1J=1,PPM1K=1,PPM1L=1,PPM1M=1,PPM1N=1,PPME1=1,PPOX=1,PPP1CA=1,PPP1CB=4,PPP1CC=10,PPP1R11=1,PPP1R12A=1,PPP1R12C=1,PPP1R13B=1,PPP1R13L=1,PPP1R14C=1,PPP1R14D=1,PPP1R15A=1,PPP1R15B=1,PPP1R16A=1,PPP1R16B=1,PPP1R17=1,PPP1R18=1,PPP1R1A=1,PPP1R1B=1,PPP1R1C=1,PPP1R2=1,PPP1R21=1,PPP1R27=1,PPP1R2B=2,PPP1R35=1,PPP1R36=1,PPP1R37=1,PPP1R3A=1,PPP1R3B=1,PPP1R3C=2,PPP1R3E=1,PPP1R3F=1,PPP1R3G=1,PPP1R42=1,PPP1R7=1,PPP1R8=1,PPP1R9A=1,PPP1R9B=1,PPP2CA=6,PPP2CB=18,PPP2R1B=2,PPP2R2A=4,PPP2R2B=1,PPP2R2D=4,PPP2R3A=1,PPP2R3B=4,PPP2R5A=1,PPP2R5B=1,PPP2R5C=2,PPP2R5D=2,PPP2R5E=1,PPP3CA=2,PPP3CB=1,PPP3CC=1,PPP3R1=5,PPP3R2=1,PPP4C=1,PPP4R3A=2,PPP4R3B=2,PPP4R3C=1,PPP4R4=2,PPP5C=1,PPP6C=8,PPP6R1=1,PPP6R2=1,PPP6R3=3,PPRC1=1,PPTC7=1,PPWD1=1,PPY=1,PQBP1=1,PQLC2=1,PQLC3=3,PRADC1=1,PRAF2=1,PRAG1=1,PRAM1=1,PRAMEF27=1,PRC1=4,PRCC=1,PRCD=1,PRCP=1,PRDM10=1,PRDM11=1,PRDM12=1,PRDM13=1,PRDM14=1,PRDM16=1,PRDM4=5,PRDM5=2,PRDM8=1,PRDM9=2,PRDX1=1,PRDX2=1,PRDX3=2,PRDX4=1,PRDX5=1,PRDX6=8,PREB=1,PRELID1=5,PRELID2=1,PRELID3B=1,PRELP=1,PREP=2,PREPL=1,PREX1=1,PREX2=1,PRF1=2,PRG3=1,PRG4=1,PRICKLE1=1,PRICKLE2=1,PRICKLE3=1,PRICKLE4=1,PRIM1=2,PRIM2=2,PRIMPOL=1,PRKAA1=1,PRKAB2=1,PRKACB=1,PRKAG1=3,PRKAG3=1,PRKAR1A=2,PRKAR2A=1,PRKAR2B=1,PRKCA=1,PRKCB=1,PRKCD=1,PRKCE=1,PRKCG=1,PRKCH=3,PRKCQ=1,PRKCSH=1,PRKCZ=2,PRKD1=1,PRKD2=1,PRKD3=4,PRKDC=1,PRKG1=1,PRKG2=1,PRKRA=2,PRKRIP1=1,PRL=1,PRLHR=1,PRM3=1,PRMT1=1,PRMT5=1,PRMT6=1,PRMT7=1,PRMT8=1,PRMT9=2,PRND=1,PROB1=1,PROCR=1,PRODH=1,PRODH2=1,PROK1=1,PROK2=1,PROKR1=1,PROKR2=1,PROM1=1,PROM2=1,PROP1=1,PROS1=1,PROSER1=1,PROSER3=1,PROX1=1,PROX2=1,PRPF18=1,PRPF19=2,PRPF3=2,PRPF31=1,PRPF38A=1,PRPF38B=2,PRPF39=1,PRPF4=1,PRPF40A=2,PRPF40B=1,PRPF4B=2,PRPF8=1,PRPH=1,PRPH2=1,PRPS1=4,PRPS1L1=2,PRPS2=3,PRPSAP1=1,PRPSAP2=1,PRR11=3,PRR12=1,PRR14=1,PRR15=1,PRR15L=1,PRR16=1,PRR19=1,PRR22=1,PRR3=3,PRR30=1,PRR32=1,PRR34=1,PRR35=2,PRR36=1,PRR5=1,PRR5L=1,PRR7=1,PRR9=1,PRRC1=4,PRRC2B=1,PRRC2C=1,PRRG1=2,PRRG3=1,PRRG4=1,PRRT1=1,PRRT2=1,PRRT3=1,PRRT4=1,PRRX1=1,PRRX2=1,PRSS12=1,PRSS2=1,PRSS21=1,PRSS22=1,PRSS35=1,PRSS36=1,PRSS37=1,PRSS38=1,PRSS41=2,PRSS45=1,PRSS48=1,PRSS50=1,PRSS51=1,PRSS53=1,PRSS54=1,PRSS56=1,PRSS57=1,PRSS58=1,PRSS8=1,PRTFDC1=2,PRTG=1,PRUNE1=1,PRUNE2=1,PRX=1,PSAP=1,PSAPL1=1,PSAT1=2,PSD=1,PSD2=1,PSD3=1,PSEN1=2,PSEN2=1,PSENEN=1,PSIP1=9,PSKH1=1,PSKH2=2,PSMA1=17,PSMA3=2,PSMA4=1,PSMA5=2,PSMA6=3,PSMA7=1,PSMA8=1,PSMB1=1,PSMB10=1,PSMB11=1,PSMB2=1,PSMB3=1,PSMB4=1,PSMB5=1,PSMB6=2,PSMB7=2,PSMC1=1,PSMC3=1,PSMC3IP=1,PSMC4=1,PSMC5=1,PSMC6=3,PSMD1=1,PSMD10=4,PSMD11=1,PSMD12=2,PSMD13=1,PSMD14=2,PSMD2=1,PSMD3=2,PSMD4=1,PSMD5=6,PSMD6=1,PSMD7=1,PSMD8=1,PSMD9=1,PSME1=1,PSME4=1,PSMF1=1,PSMG1=1,PSMG2=3,PSMG3=1,PSORS1C2=1,PSPC1=1,PSPN=1,PSRC1=1,PSTK=1,PSTPIP2=1,PTAFR=1,PTAR1=2,PTBP1=3,PTBP2=1,PTBP3=7,PTCH1=1,PTCH2=1,PTCHD1=1,PTCHD3=1,PTCHD4=1,PTCRA=1,PTDSS1=3,PTEN=1,PTF1A=1,PTGDR=1,PTGDR2=1,PTGDS=1,PTGER1=1,PTGER2=1,PTGER3=1,PTGES=1,PTGES2=1,PTGES3=3,PTGES3L-AARSD1=1,PTGFR=1,PTGFRN=1,PTGIR=1,PTGIS=1,PTGR1=1,PTGR2=1,PTGS1=1,PTGS2=1,PTH=1,PTH2=1,PTH2R=1,PTHLH=2,PTK2B=1,PTK6=1,PTK7=1,PTN=1,PTOV1=1,PTP4A1=32,PTP4A2=5,PTP4A3=1,PTPA=1,PTPDC1=1,PTPMT1=1,PTPN1=2,PTPN11=2,PTPN12=2,PTPN13=1,PTPN14=1,PTPN18=1,PTPN21=1,PTPN22=1,PTPN23=1,PTPN3=1,PTPN4=3,PTPN5=1,PTPN6=1,PTPN7=1,PTPN9=1,PTPRA=2,PTPRB=1,PTPRC=1,PTPRCAP=1,PTPRD=1,PTPRE=1,PTPRF=1,PTPRG=1,PTPRJ=1,PTPRM=2,PTPRN=1,PTPRO=1,PTPRQ=1,PTPRR=1,PTPRS=1,PTPRT=1,PTPRU=1,PTPRZ1=1,PTRH2=1,PTS=6,PTTG1=7,PTTG1IP=1,PTTG2=2,PUDP=5,PUF60=1,PUM1=1,PUM2=2,PUM3=2,PURA=1,PURB=1,PURG=1,PUS1=1,PUS7=2,PUS7L=1,PUSL1=1,PVALEF=1,PWP1=1,PWWP2A=3,PWWP2B=1,PXDC1=1,PXDN=1,PXK=3,PXMP4=1,PXN=1,PXYLP1=2,PYCARD=1,PYCR1=1,PYCR2=2,PYGB=1,PYGL=1,PYGM=1,PYGO1=2,PYGO2=2,PYHIN1=1,PYROXD1=2,PYROXD2=1,PYURF=3,PYY=1,PZP=2,QARS=1,QDPR=2,QKI=4,QPCT=1,QPCTL=1,QPRT=1,QRFP=1,QRFPR=1,QRICH1=1,QRICH2=1,QRSL1=2,QSER1=1,QSOX1=1,QSOX2=1,QTRT1=1,QTRT2=1,R3HCC1=2,R3HCC1L=1,R3HDM1=2,R3HDM2=6,R3HDML=1,RAB10=3,RAB11A=1,RAB11B=2,RAB11FIP1=1,RAB11FIP2=1,RAB11FIP3=1,RAB11FIP5=1,RAB12=2,RAB13=2,RAB14=2,RAB18=9,RAB19=1,RAB1A=3,RAB1B=1,RAB20=1,RAB21=2,RAB22A=2,RAB23=12,RAB24=1,RAB25=1,RAB26=1,RAB27A=1,RAB27B=1,RAB28=5,RAB29=1,RAB2A=1,RAB2B=3,RAB30=1,RAB32=1,RAB33A=1,RAB33B=2,RAB35=1,RAB36=1,RAB37=1,RAB38=1,RAB39A=2,RAB39B=1,RAB3A=1,RAB3B=1,RAB3C=1,RAB3D=1,RAB3GAP1=2,RAB3GAP2=1,RAB3IL1=1,RAB3IP=1,RAB40B=1,RAB41=2,RAB42=1,RAB43=1,RAB44=1,RAB4A=7,RAB4B=1,RAB5A=5,RAB5B=3,RAB5C=1,RAB5IF=2,RAB6A=4,RAB6B=1,RAB7A=3,RAB7B=1,RAB8A=2,RAB8B=1,RAB9B=1,RABAC1=1,RABEP1=1,RABEP2=1,RABEPK=1,RABGAP1=3,RABGGTA=1,RABGGTB=6,RABIF=2,RABL3=1,RABL6=1,RAC1=2,RAC2=1,RAC3=1,RACGAP1=3,RACK1=1,RAD1=2,RAD17=1,RAD21=2,RAD21L1=1,RAD23A=1,RAD23B=3,RAD50=1,RAD51=2,RAD51AP2=1,RAD51B=1,RAD51C=8,RAD51D=1,RAD52=1,RAD54L=1,RAD54L2=1,RAD9B=1,RADX=1,RAE1=11,RAG1=1,RAG2=1,RAI1=1,RAI2=1,RALA=1,RALB=1,RALBP1=10,RALGAPA1=1,RALGAPA2=1,RALGAPB=1,RALGDS=2,RALGPS1=1,RALGPS2=1,RALY=1,RALYL=1,RAMP1=1,RAMP2=2,RAMP3=1,RAN=32,RANBP10=6,RANBP17=1,RANBP3L=1,RANBP6=1,RANBP9=1,RANGAP1=1,RAP1A=10,RAP1B=2,RAP1GAP=2,RAP1GAP2=1,RAP1GDS1=3,RAP2A=2,RAP2B=1,RAP2C=2,RAPGEF1=1,RAPGEF2=1,RAPGEF3=1,RAPGEF4=1,RAPGEF5=1,RAPGEF6=1,RAPGEFL1=1,RAPH1=1,RAPSN=1,RARA=1,RARB=1,RARG=1,RARRES1=1,RARRES3=1,RARS2=1,RASA1=2,RASA2=1,RASA3=1,RASA4B=1,RASAL1=1,RASAL2=1,RASAL3=1,RASD1=1,RASD2=1,RASEF=1,RASGEF1A=1,RASGEF1B=1,RASGRF1=1,RASGRF2=1,RASGRP1=1,RASGRP2=1,RASGRP3=1,RASGRP4=1,RASIP1=1,RASL10A=1,RASL10B=1,RASL11A=1,RASL11B=1,RASL12=1,RASSF1=1,RASSF10=1,RASSF2=1,RASSF3=3,RASSF5=1,RASSF6=1,RASSF7=1,RASSF8=1,RASSF9=1,RAVER1=1,RAVER2=1,RAX=1,RAX2=1,RBBP5=3,RBBP6=1,RBBP7=2,RBBP8=4,RBBP8NL=1,RBFOX2=1,RBFOX3=1,RBL1=1,RBL2=1,RBM10=1,RBM11=3,RBM12=2,RBM12B=1,RBM14=1,RBM17=1,RBM18=1,RBM19=1,RBM20=1,RBM22=9,RBM23=1,RBM24=3,RBM25=1,RBM26=1,RBM27=2,RBM28=2,RBM3=3,RBM33=1,RBM34=1,RBM39=1,RBM4=1,RBM41=1,RBM42=1,RBM44=1,RBM45=1,RBM46=1,RBM47=2,RBM48=1,RBM4B=1,RBM5=1,RBM7=2,RBM8A=2,RBMS1=2,RBMS2=3,RBMS3=1,RBMX=7,RBMX2=1,RBMXL1=1,RBMXL2=1,RBP1=1,RBP2=1,RBP3=1,RBP4=1,RBPJ=9,RBPJL=1,RBPMS=1,RBPMS2=2,RBSN=1,RBX1=2,RC3H1=2,RC3H2=1,RCAN1=2,RCAN2=1,RCAN3=1,RCBTB1=3,RCBTB2=1,RCC1=1,RCC1L=1,RCC2=1,RCCD1=1,RCE1=1,RCHY1=2,RCL1=1,RCN1=2,RCN2=2,RCN3=1,RCOR1=1,RCOR2=1,RCOR3=2,RCSD1=2,RCVRN=1,RD3=1,RD3L=1,RDH10=2,RDH11=1,RDH12=1,RDH14=2,RDH16=1,RDH5=1,RDH8=1,RDM1=2,REC8=2,RECK=1,RECQL=1,RECQL4=1,RECQL5=1,REEP2=1,REEP3=4,REEP4=1,REEP5=2,REEP6=1,REG3G=2,REG4=1,REL=1,RELA=1,RELL1=2,RELL2=1,RELN=1,RELT=1,REM1=1,REM2=1,REN=1,RENBP=1,REP15=2,REPS1=2,REPS2=2,RER1=1,RERE=1,RERG=1,RERGL=1,REST=6,RET=2,RETN=1,RETREG1=2,RETREG2=1,RETREG3=3,RETSAT=1,REV1=1,REXO2=3,REXO4=1,REXO5=1,RFC1=3,RFC3=2,RFC4=1,RFC5=1,RFESD=1,RFFL=5,RFK=32,RFLNA=1,RFLNB=2,RFNG=2,RFPL3=3,RFPL4A=2,RFPL4AL1=1,RFPL4B=2,RFT1=1,RFTN1=1,RFTN2=1,RFWD3=1,RFX1=1,RFX2=1,RFX3=1,RFX5=1,RFX6=1,RFX7=1,RFX8=1,RFXANK=1,RFXAP=4,RGCC=1,RGL1=1,RGL2=1,RGL3=1,RGMB=1,RGN=2,RGP1=1,RGR=1,RGS1=1,RGS10=1,RGS12=1,RGS13=1,RGS14=1,RGS16=1,RGS17=1,RGS18=1,RGS19=1,RGS2=2,RGS21=1,RGS22=1,RGS3=1,RGS4=2,RGS5=1,RGS6=1,RGS7=1,RGS7BP=1,RGS8=1,RGS9=1,RGS9BP=1,RHAG=1,RHBDD1=1,RHBDD2=1,RHBDF1=1,RHBDF2=1,RHBDL1=1,RHBDL2=1,RHBDL3=1,RHBG=1,RHCG=1,RHEBL1=1,RHNO1=1,RHO=1,RHOA=3,RHOB=1,RHOBTB1=1,RHOBTB2=1,RHOC=1,RHOD=1,RHOG=2,RHOH=1,RHOJ=1,RHOQ=3,RHOT1=1,RHOT2=1,RHOU=1,RHOV=1,RHPN1=1,RHPN2=1,RIBC1=1,RIBC2=1,RIC1=1,RIC3=2,RIC8B=2,RICTOR=1,RIDA=4,RIF1=1,RIIAD1=1,RILP=1,RILPL1=1,RILPL2=1,RIMBP2=1,RIMBP3B=1,RIMKLA=1,RIMKLB=2,RIMS1=1,RIMS2=1,RIMS3=1,RIMS4=1,RIN1=1,RIN2=2,RINL=1,RIOK1=1,RIOK2=6,RIOK3=5,RIOX1=1,RIOX2=5,RIPK1=1,RIPK2=3,RIPK3=1,RIPK4=1,RIPOR1=1,RIPOR2=2,RIPOR3=1,RIPPLY1=1,RIPPLY2=1,RIPPLY3=1,RIT1=3,RIT2=1,RITA1=1,RLBP1=1,RLF=1,RLIM=2,RLN2=1,RMC1=1,RMDN1=1,RMDN3=1,RMI1=1,RMND1=2,RMND5A=3,RMND5B=1,RNASE1=1,RNASE10=3,RNASE11=1,RNASE12=1,RNASE13=1,RNASE4=1,RNASE6=1,RNASEH1=1,RNASEH2A=1,RNASEH2B=8,RNASEH2C=1,RNASEL=1,RND1=1,RND2=1,RND3=3,RNF10=1,RNF103=1,RNF11=2,RNF111=2,RNF112=1,RNF113A=2,RNF114=3,RNF115=2,RNF122=1,RNF123=1,RNF125=1,RNF126=1,RNF128=1,RNF13=7,RNF130=1,RNF135=1,RNF138=2,RNF139=2,RNF14=4,RNF141=1,RNF144A=1,RNF144B=1,RNF145=1,RNF149=2,RNF150=1,RNF151=1,RNF152=1,RNF157=1,RNF165=1,RNF166=1,RNF167=1,RNF168=3,RNF169=1,RNF17=1,RNF170=3,RNF180=1,RNF181=2,RNF182=1,RNF183=1,RNF185=1,RNF186=1,RNF187=1,RNF19A=1,RNF19B=2,RNF2=22,RNF20=1,RNF207=1,RNF208=1,RNF212=2,RNF213=1,RNF214=1,RNF217=1,RNF219=4,RNF220=1,RNF222=1,RNF223=1,RNF224=1,RNF225=1,RNF227=1,RNF24=1,RNF25=1,RNF26=1,RNF31=1,RNF38=2,RNF4=1,RNF40=1,RNF41=3,RNF43=1,RNF44=2,RNF6=3,RNF7=7,RNFT1=4,RNFT2=1,RNGTT=1,RNLS=2,RNMT=1,RNPC3=1,RNPEP=1,RNPEPL1=1,RNPS1=1,ROBO1=1,ROBO2=1,ROBO3=1,ROBO4=1,ROCK1=1,ROCK2=1,ROGDI=1,ROM1=1,ROMO1=1,ROPN1=1,ROPN1L=1,ROR1=2,ROR2=1,RORA=1,RORB=1,RORC=1,ROS1=1,RP1=1,RP1L1=1,RP2=2,RPA1=8,RPA2=2,RPA4=2,RPAIN=2,RPAP1=1,RPAP3=1,RPE=11,RPE65=1,RPEL1=3,RPF1=10,RPF2=1,RPGR=1,RPGRIP1=1,RPGRIP1L=1,RPH3A=1,RPH3AL=1,RPIA=1,RPLP0=4,RPLP1=2,RPLP2=1,RPN1=2,RPN2=2,RPP14=4,RPP25=1,RPP25L=1,RPP30=2,RPP38=2,RPP40=1,RPRD1A=4,RPRD1B=2,RPRD2=1,RPRM=1,RPRML=2,RPSA=1,RPTN=1,RPTOR=3,RPUSD1=1,RPUSD2=1,RPUSD3=2,RPUSD4=2,RRAD=1,RRAGA=2,RRAGB=1,RRAGC=1,RRAGD=3,RRAS=1,RRAS2=3,RRBP1=1,RREB1=1,RRH=1,RRM1=1,RRM2=5,RRN3=1,RRNAD1=1,RRP12=1,RRP15=2,RRP1B=1,RRP36=2,RRP9=1,RRS1=2,RS1=1,RSAD1=2,RSAD2=1,RSBN1=1,RSBN1L=1,RSC1A1=1,RSF1=1,RSG1=1,RSL24D1=7,RSPH1=1,RSPH10B2=1,RSPH14=1,RSPH3=1,RSPH4A=1,RSPH6A=1,RSPO1=1,RSPO2=1,RSPO3=1,RSPO4=1,RSPRY1=1,RSRC1=2,RSRC2=6,RSRP1=1,RSU1=2,RTBDN=1,RTCA=1,RTCB=2,RTF1=1,RTKN=1,RTKN2=1,RTL1=1,RTL3=1,RTL4=1,RTL6=1,RTL9=1,RTN1=1,RTN3=1,RTN4=1,RTN4IP1=1,RTN4R=1,RTN4RL1=1,RTN4RL2=1,RTP1=1,RTP2=1,RTP3=1,RTRAF=3,RTTN=1,RUBCN=1,RUBCNL=1,RUFY1=1,RUFY2=1,RUFY3=1,RUFY4=1,RUNDC1=1,RUNDC3A=1,RUNDC3B=1,RUNX1=1,RUNX1T1=2,RUNX3=1,RUSC1=1,RUSC2=1,RUVBL1=1,RWDD1=1,RWDD2A=1,RWDD2B=2,RWDD3=2,RWDD4=4,RXFP1=1,RXFP2=1,RXFP3=1,RXFP4=1,RXRA=2,RXRG=4,RXYLT1=1,RYBP=2,RYDEN=1,RYK=4,RYR1=1,RYR2=1,RYR3=1,S100A1=1,S100A10=10,S100A11=2,S100A14=1,S100A16=1,S100A2=1,S100A3=1,S100A4=1,S100A5=1,S100A6=1,S100A7=2,S100A7A=1,S100A8=1,S100A9=1,S100B=1,S100P=1,S100PBP=3,S100Z=1,S1PR1=1,S1PR2=1,S1PR3=1,S1PR4=1,S1PR5=1,SAA1=1,SAA2=7,SAAL1=3,SAC3D1=1,SACM1L=1,SACS=1,SAE1=1,SAFB=1,SAFB2=1,SAG=1,SALL1=1,SALL2=1,SALL3=1,SALL4=3,SAMD1=1,SAMD10=1,SAMD11=1,SAMD12=2,SAMD13=2,SAMD14=1,SAMD15=1,SAMD3=1,SAMD4A=1,SAMD4B=1,SAMD5=1,SAMD7=1,SAMD8=1,SAMD9=1,SAMD9L=1,SAMHD1=1,SAMM50=1,SAMSN1=1,SAP130=2,SAP18=6,SAP25=1,SAP30=1,SAP30BP=1,SAP30L=1,SAR1A=6,SAR1B=2,SARG=1,SARM1=1,SARNP=3,SARS=1,SARS2=1,SART1=1,SART3=1,SASH1=1,SASH3=1,SASS6=1,SAT1=4,SATB1=1,SATB2=1,SATL1=2,SAV1=1,SAXO1=2,SAYSD1=1,SBDS=5,SBF1=1,SBF2=1,SBK1=2,SBK2=1,SBNO1=1,SBNO2=1,SBSN=1,SBSPON=1,SC5D=4,SCAF1=1,SCAF11=2,SCAF4=1,SCAF8=2,SCAI=1,SCAMP1=1,SCAMP2=1,SCAMP3=1,SCAMP5=1,SCAND1=1,SCAP=1,SCARA3=1,SCARA5=1,SCARB1=1,SCARB2=1,SCARF1=1,SCARF2=1,SCCPDH=1,SCD=1,SCD5=1,SCEL=1,SCFD1=1,SCFD2=1,SCG2=1,SCG3=2,SCGB3A2=2,SCGN=1,SCHIP1=1,SCIMP=1,SCIN=1,SCMH1=1,SCML2=3,SCML4=1,SCN10A=1,SCN11A=1,SCN1A=1,SCN1B=1,SCN2A=1,SCN2B=1,SCN3A=1,SCN3B=1,SCN4A=1,SCN4B=1,SCN5A=1,SCN7A=1,SCN8A=1,SCN9A=1,SCNM1=1,SCNN1A=1,SCNN1B=1,SCNN1D=1,SCNN1G=1,SCO2=1,SCOC=23,SCP2D1=1,SCPEP1=1,SCRG1=1,SCRIB=1,SCRN1=1,SCRN2=1,SCRN3=1,SCRT1=1,SCRT2=1,SCTR=1,SCUBE1=1,SCUBE2=1,SCUBE3=1,SCX=1,SCYL1=1,SCYL2=3,SCYL3=1,SDAD1=1,SDC2=1,SDC3=1,SDC4=1,SDCBP=2,SDCBP2=1,SDCCAG3=1,SDCCAG8=1,SDE2=1,SDF2=1,SDF2L1=1,SDF4=1,SDHAF1=1,SDHAF3=3,SDHAF4=8,SDHB=3,SDK1=1,SDK2=1,SDR16C5=1,SDR42E1=1,SDR9C7=1,SDS=1,SDSL=1,SEBOX=2,SEC11A=1,SEC11C=1,SEC14L1=1,SEC14L2=1,SEC14L5=1,SEC16A=1,SEC16B=1,SEC22A=1,SEC22B=1,SEC22C=3,SEC23A=1,SEC23B=1,SEC23IP=1,SEC24A=1,SEC24B=1,SEC24C=1,SEC24D=1,SEC31A=1,SEC31B=1,SEC61A1=1,SEC61A2=2,SEC61B=1,SEC61G=4,SEC63=1,SECISBP2=3,SECISBP2L=1,SEH1L=5,SEL1L=1,SEL1L2=1,SEL1L3=1,SELE=1,SELENBP1=1,SELENOF=3,SELENOH=2,SELENOI=1,SELENOK=1,SELENOM=1,SELENON=1,SELENOO=1,SELENOP=1,SELENOS=1,SELENOT=3,SELENOW=1,SELL=1,SELP=1,SELPLG=1,SEMA3A=1,SEMA3B=1,SEMA3D=1,SEMA3E=1,SEMA3F=1,SEMA3G=1,SEMA4A=1,SEMA4C=1,SEMA4D=1,SEMA4F=1,SEMA5A=1,SEMA5B=1,SEMA6A=1,SEMA6C=1,SEMA6D=1,SEMA7A=1,SENP1=1,SENP2=2,SENP3=1,SENP5=2,SENP6=1,SENP7=1,SENP8=1,SEPHS1=2,SEPHS2=2,SEPSECS=1,SEPT1=1,SEPT11=5,SEPT12=1,SEPT3=1,SEPT5=1,SEPT6=1,SEPT7=15,SEPT8=1,SERAC1=2,SERBP1=3,SERF2=1,SERINC1=1,SERINC2=1,SERINC3=1,SERINC5=1,SERP1=9,SERPINA1=1,SERPINA10=1,SERPINA11=1,SERPINA3=1,SERPINA4=1,SERPINA5=1,SERPINA7=1,SERPINB1=2,SERPINB10=1,SERPINB11=1,SERPINB12=1,SERPINB13=1,SERPINB2=1,SERPINB3=1,SERPINB5=1,SERPINB6=1,SERPINB7=1,SERPINB8=1,SERPINB9=1,SERPINC1=1,SERPIND1=1,SERPINE1=1,SERPINE2=1,SERPINF1=1,SERPINF2=1,SERPINH1=1,SERPINI1=1,SERPINI2=1,SERTAD1=1,SERTAD2=1,SERTAD3=1,SERTAD4=6,SERTM1=1,SERTM2=1,SESN1=1,SESN2=1,SESN3=1,SESTD1=3,SET=1,SETBP1=1,SETD1A=1,SETD1B=1,SETD2=1,SETD3=4,SETD4=1,SETD5=2,SETD6=1,SETD9=1,SETDB1=1,SETDB2=5,SETSIP=18,SETX=1,SEZ6=1,SEZ6L=1,SEZ6L2=1,SF3A1=1,SF3A2=1,SF3A3=1,SF3B1=2,SF3B2=1,SF3B3=1,SF3B4=1,SF3B5=2,SF3B6=4,SFI1=1,SFMBT1=1,SFMBT2=1,SFN=1,SFPQ=2,SFR1=3,SFRP1=1,SFRP2=1,SFRP4=1,SFRP5=1,SFSWAP=1,SFT2D1=1,SFT2D2=1,SFTPB=1,SFTPC=1,SFTPD=1,SFXN1=1,SFXN2=1,SFXN3=1,SFXN5=1,SGCB=1,SGCD=1,SGCE=1,SGCG=1,SGCZ=1,SGF29=1,SGIP1=1,SGK1=1,SGK2=1,SGK3=5,SGMS1=2,SGMS2=2,SGO1=3,SGO2=3,SGPL1=1,SGPP1=1,SGPP2=2,SGSH=1,SGSM1=2,SGSM2=1,SGSM3=1,SGTA=1,SGTB=10,SH2B1=1,SH2B3=1,SH2D1A=1,SH2D2A=1,SH2D3A=1,SH2D3C=1,SH2D4A=2,SH2D4B=1,SH2D5=1,SH2D6=1,SH2D7=1,SH3BGR=2,SH3BGRL=7,SH3BGRL2=4,SH3BGRL3=1,SH3BP1=1,SH3BP2=1,SH3BP4=2,SH3BP5=1,SH3BP5L=1,SH3D19=1,SH3D21=1,SH3GL1=1,SH3GL2=2,SH3GLB1=2,SH3GLB2=1,SH3KBP1=1,SH3PXD2A=1,SH3PXD2B=1,SH3RF1=2,SH3RF3=1,SH3TC2=1,SH3YL1=3,SHANK1=1,SHANK2=1,SHANK3=1,SHARPIN=1,SHB=1,SHC1=1,SHC2=1,SHC3=1,SHC4=1,SHCBP1=1,SHCBP1L=1,SHD=1,SHE=1,SHF=1,SHH=1,SHISA2=1,SHISA3=1,SHISA4=1,SHISA6=1,SHISA7=1,SHISA8=1,SHISA9=1,SHISAL1=1,SHISAL2A=1,SHISAL2B=1,SHOC2=5,SHOX2=1,SHPK=1,SHPRH=1,SHQ1=1,SHROOM1=1,SHROOM3=2,SHROOM4=1,SHTN1=1,SI=1,SIAE=1,SIAH1=3,SIAH2=1,SIAH3=1,SIDT1=1,SIDT2=1,SIGIRR=1,SIGLEC1=1,SIGLEC15=1,SIGLEC5=2,SIGLEC6=2,SIGMAR1=1,SIK2=1,SIK3=1,SIKE1=3,SIL1=1,SIM1=1,SIM2=1,SIN3A=1,SIN3B=1,SINHCAF=14,SIPA1=1,SIPA1L1=2,SIPA1L2=1,SIPA1L3=1,SIRPA=1,SIRPB1=3,SIRPB2=1,SIRPD=1,SIRT1=1,SIRT4=1,SIRT6=1,SIRT7=1,SIT1=1,SIX1=1,SIX2=1,SIX3=1,SIX4=2,SIX5=1,SIX6=1,SIX6OS1=1,SKA1=4,SKAP1=1,SKAP2=1,SKIDA1=1,SKIL=1,SKOR1=1,SKOR2=1,SKP1=8,SKP2=4,SLA2=1,SLAIN1=1,SLAIN2=3,SLAMF1=2,SLAMF6=1,SLAMF8=1,SLAMF9=1,SLBP=1,SLC10A1=1,SLC10A2=1,SLC10A3=1,SLC10A4=1,SLC10A5=1,SLC10A6=1,SLC10A7=1,SLC12A1=1,SLC12A2=1,SLC12A3=1,SLC12A4=1,SLC12A5=2,SLC12A6=1,SLC12A7=1,SLC12A8=1,SLC12A9=1,SLC13A2=1,SLC13A3=2,SLC13A4=1,SLC13A5=1,SLC14A1=1,SLC14A2=1,SLC15A1=1,SLC15A2=1,SLC15A3=1,SLC15A4=1,SLC15A5=1,SLC16A1=1,SLC16A10=1,SLC16A11=1,SLC16A12=1,SLC16A13=1,SLC16A14=1,SLC16A2=1,SLC16A3=1,SLC16A4=1,SLC16A5=1,SLC16A6=2,SLC16A7=1,SLC16A8=1,SLC16A9=1,SLC17A1=1,SLC17A2=1,SLC17A4=1,SLC17A5=1,SLC17A6=1,SLC17A7=1,SLC17A8=1,SLC17A9=1,SLC18A1=1,SLC18A2=1,SLC18A3=1,SLC18B1=1,SLC19A1=1,SLC19A2=1,SLC19A3=14,SLC1A1=1,SLC1A2=1,SLC1A3=4,SLC1A4=1,SLC1A5=1,SLC1A7=1,SLC20A1=2,SLC20A2=2,SLC22A1=1,SLC22A13=1,SLC22A14=1,SLC22A15=1,SLC22A16=2,SLC22A17=1,SLC22A18=1,SLC22A2=1,SLC22A23=1,SLC22A4=1,SLC22A6=1,SLC22A7=1,SLC22A8=1,SLC22A9=1,SLC23A1=2,SLC23A2=1,SLC23A3=1,SLC24A1=1,SLC24A2=1,SLC24A3=1,SLC24A4=1,SLC24A5=1,SLC25A1=1,SLC25A11=1,SLC25A12=4,SLC25A13=2,SLC25A14=1,SLC25A15=5,SLC25A16=1,SLC25A17=1,SLC25A18=1,SLC25A19=1,SLC25A2=3,SLC25A20=1,SLC25A21=1,SLC25A22=1,SLC25A23=1,SLC25A24=1,SLC25A25=2,SLC25A26=1,SLC25A27=1,SLC25A28=1,SLC25A29=1,SLC25A3=2,SLC25A30=4,SLC25A31=1,SLC25A32=3,SLC25A33=1,SLC25A34=1,SLC25A35=1,SLC25A36=2,SLC25A37=1,SLC25A38=1,SLC25A39=5,SLC25A4=2,SLC25A41=1,SLC25A42=1,SLC25A43=1,SLC25A44=2,SLC25A46=4,SLC25A47=1,SLC25A5=2,SLC25A51=20,SLC25A52=3,SLC25A53=1,SLC25A6=5,SLC26A10=1,SLC26A11=1,SLC26A2=1,SLC26A3=1,SLC26A4=1,SLC26A5=1,SLC26A6=1,SLC26A7=1,SLC26A8=1,SLC26A9=1,SLC27A1=1,SLC27A2=1,SLC27A3=1,SLC27A4=2,SLC27A5=2,SLC27A6=1,SLC28A1=1,SLC28A2=1,SLC28A3=2,SLC29A1=1,SLC29A2=1,SLC29A3=1,SLC2A12=1,SLC2A13=3,SLC2A2=1,SLC2A4=1,SLC2A4RG=1,SLC2A5=1,SLC2A6=1,SLC2A7=2,SLC2A8=1,SLC2A9=1,SLC30A1=1,SLC30A10=2,SLC30A2=1,SLC30A3=1,SLC30A4=2,SLC30A5=2,SLC30A6=1,SLC30A7=1,SLC30A8=1,SLC30A9=2,SLC31A1=6,SLC31A2=1,SLC32A1=1,SLC33A1=1,SLC34A1=1,SLC34A2=1,SLC34A3=1,SLC35A1=1,SLC35A4=2,SLC35A5=1,SLC35B1=1,SLC35B2=1,SLC35B3=2,SLC35B4=2,SLC35C1=1,SLC35C2=2,SLC35D1=2,SLC35D2=2,SLC35D3=1,SLC35E1=1,SLC35E2B=1,SLC35E3=4,SLC35E4=1,SLC35F1=1,SLC35F4=1,SLC35F5=3,SLC35F6=2,SLC35G2=1,SLC36A1=1,SLC36A2=1,SLC36A3=1,SLC36A4=1,SLC37A1=1,SLC37A2=1,SLC37A3=2,SLC37A4=1,SLC38A1=1,SLC38A2=1,SLC38A3=1,SLC38A4=1,SLC38A5=1,SLC38A6=2,SLC38A9=1,SLC39A1=1,SLC39A11=1,SLC39A12=1,SLC39A13=1,SLC39A14=1,SLC39A2=1,SLC39A3=1,SLC39A4=1,SLC39A5=1,SLC39A6=1,SLC39A7=1,SLC39A8=1,SLC39A9=2,SLC3A1=1,SLC3A2=1,SLC40A1=1,SLC41A1=1,SLC41A2=2,SLC43A1=1,SLC43A3=1,SLC44A1=2,SLC44A3=1,SLC44A4=1,SLC44A5=2,SLC45A1=1,SLC45A2=1,SLC45A3=1,SLC45A4=1,SLC46A1=2,SLC46A2=1,SLC46A3=3,SLC47A1=1,SLC47A2=1,SLC48A1=1,SLC4A10=1,SLC4A11=1,SLC4A1AP=1,SLC4A2=1,SLC4A3=1,SLC4A4=1,SLC4A5=2,SLC4A7=1,SLC4A8=1,SLC4A9=1,SLC50A1=1,SLC51A=1,SLC51B=1,SLC52A3=1,SLC5A1=1,SLC5A10=1,SLC5A12=1,SLC5A2=1,SLC5A3=1,SLC5A4=1,SLC5A5=1,SLC5A6=2,SLC5A7=1,SLC5A8=1,SLC5A9=1,SLC6A1=1,SLC6A11=1,SLC6A12=1,SLC6A13=1,SLC6A14=1,SLC6A15=1,SLC6A16=2,SLC6A17=1,SLC6A18=1,SLC6A19=1,SLC6A2=1,SLC6A20=1,SLC6A3=1,SLC6A4=1,SLC6A5=1,SLC6A7=1,SLC6A8=1,SLC6A9=1,SLC7A1=1,SLC7A10=1,SLC7A11=1,SLC7A14=1,SLC7A2=1,SLC7A3=2,SLC7A4=8,SLC7A5=1,SLC7A6=1,SLC7A6OS=1,SLC7A7=1,SLC7A8=1,SLC8A1=1,SLC8A2=1,SLC8A3=1,SLC9A1=1,SLC9A2=1,SLC9A3R1=1,SLC9A3R2=1,SLC9A4=1,SLC9A5=1,SLC9A6=1,SLC9A7=1,SLC9A8=1,SLC9A9=1,SLC9B2=1,SLC9C1=1,SLC9C2=1,SLCO1A2=1,SLCO1B3=1,SLCO1C1=1,SLCO2A1=1,SLCO2B1=1,SLCO3A1=1,SLCO4A1=1,SLCO4C1=1,SLCO5A1=1,SLCO6A1=1,SLF1=1,SLF2=1,SLFN14=1,SLFNL1=1,SLIRP=1,SLIT1=1,SLIT2=1,SLIT3=1,SLITRK1=1,SLITRK2=1,SLITRK3=1,SLITRK4=1,SLITRK5=1,SLITRK6=1,SLK=1,SLMAP=2,SLN=1,SLTM=1,SLU7=1,SLX1A=1,SLX4=1,SLX4IP=1,SMAD1=1,SMAD2=5,SMAD3=1,SMAD4=1,SMAD5=4,SMAD6=1,SMAD7=1,SMAP=1,SMAP1=2,SMAP2=1,SMARCA1=1,SMARCA2=1,SMARCA4=1,SMARCA5=1,SMARCAD1=3,SMARCAL1=1,SMARCB1=1,SMARCC1=1,SMARCC2=1,SMARCD1=1,SMARCD2=1,SMARCD3=2,SMARCE1=8,SMC1A=1,SMC1B=1,SMC2=2,SMC3=1,SMC6=1,SMCHD1=1,SMCO1=3,SMCO3=1,SMCO4=1,SMCR8=1,SMDT1=2,SMG5=3,SMG6=1,SMG7=1,SMG8=1,SMG9=1,SMIM10L1=4,SMIM11A=1,SMIM12=1,SMIM13=2,SMIM14=17,SMIM15=28,SMIM19=2,SMIM20=3,SMIM28=1,SMIM29=1,SMIM3=1,SMIM30=4,SMIM31=1,SMIM32=1,SMIM33=1,SMIM35=1,SMIM36=1,SMIM4=2,SMIM6=1,SMIM8=1,SMKR1=2,SMNDC1=1,SMO=1,SMOC1=1,SMOX=1,SMPD1=1,SMPD2=1,SMPD3=1,SMPDL3A=1,SMPDL3B=2,SMPX=1,SMRP1=1,SMS=1,SMTN=2,SMTNL1=1,SMTNL2=1,SMU1=2,SMUG1=4,SMURF1=1,SMURF2=1,SMYD1=1,SMYD2=4,SMYD3=1,SMYD4=1,SMYD5=2,SNAI1=1,SNAI2=1,SNAI3=1,SNAP23=6,SNAP25=1,SNAP29=3,SNAP47=1,SNAP91=1,SNAPC1=1,SNAPC2=1,SNAPC3=2,SNAPC4=1,SNAPC5=1,SNAPIN=2,SNCA=2,SNCAIP=1,SNCB=1,SNCG=1,SND1=1,SNED1=1,SNF8=2,SNIP1=2,SNN=2,SNORC=1,SNPH=1,SNRK=1,SNRNP200=1,SNRNP25=1,SNRNP27=1,SNRNP35=1,SNRNP40=1,SNRNP48=2,SNRNP70=1,SNRPA=2,SNRPA1=1,SNRPB=2,SNRPB2=3,SNRPC=4,SNRPD1=5,SNRPD2=5,SNRPD3=2,SNRPE=2,SNRPF=2,SNRPN=4,SNTA1=1,SNTB1=1,SNTB2=3,SNTG1=1,SNTG2=1,SNTN=1,SNU13=6,SNUPN=3,SNURF=3,SNW1=4,SNX1=2,SNX10=4,SNX11=1,SNX12=2,SNX13=4,SNX14=1,SNX15=1,SNX16=2,SNX17=2,SNX18=2,SNX19=1,SNX2=9,SNX20=1,SNX21=1,SNX22=1,SNX24=2,SNX25=2,SNX27=1,SNX29=1,SNX3=3,SNX30=1,SNX31=3,SNX32=1,SNX33=1,SNX4=2,SNX8=1,SNX9=1,SOAT1=1,SOAT2=1,SOBP=1,SOCS1=1,SOCS2=3,SOCS3=1,SOCS4=3,SOCS5=13,SOCS6=5,SOCS7=1,SOD1=1,SOD2=7,SOD3=1,SOGA1=1,SOGA3=2,SOHLH1=1,SOHLH2=1,SON=1,SORBS1=1,SORBS2=1,SORBS3=1,SORCS1=1,SORCS3=1,SORD=2,SORL1=1,SORT1=1,SOS1=1,SOS2=2,SOST=1,SOSTDC1=1,SOWAHA=2,SOWAHB=1,SOWAHC=1,SOWAHD=1,SOX1=1,SOX11=1,SOX12=1,SOX13=1,SOX14=1,SOX15=1,SOX17=1,SOX18=1,SOX2=1,SOX21=1,SOX3=1,SOX30=1,SOX4=1,SOX5=1,SOX6=1,SOX7=1,SOX8=1,SOX9=1,SP1=1,SP140=1,SP2=1,SP3=5,SP5=1,SP6=1,SP7=1,SP8=1,SP9=1,SPA17=1,SPAAR=1,SPACA1=1,SPACA3=1,SPACA5=1,SPACA6=1,SPACA9=1,SPAG17=1,SPAG4=1,SPAG5=1,SPAG6=1,SPAG7=1,SPAG9=1,SPAM1=3,SPARC=1,SPARCL1=1,SPART=3,SPAST=3,SPATA1=1,SPATA13=1,SPATA16=1,SPATA17=2,SPATA19=1,SPATA2=2,SPATA22=1,SPATA24=2,SPATA25=1,SPATA2L=1,SPATA31A3=2,SPATA31A6=1,SPATA31D1=1,SPATA4=1,SPATA45=1,SPATA46=1,SPATA48=1,SPATA5=1,SPATA5L1=1,SPATA6=1,SPATA6L=1,SPATA9=1,SPATC1L=1,SPATS2L=1,SPC25=8,SPCS1=5,SPCS2=3,SPCS3=4,SPDEF=1,SPDL1=8,SPDYA=1,SPDYC=1,SPECC1L=1,SPEF1=1,SPEF2=1,SPEG=1,SPEM1=2,SPEN=1,SPERT=2,SPESP1=1,SPG11=1,SPG21=1,SPG7=1,SPHK1=1,SPHK2=1,SPHKAP=1,SPI1=1,SPIC=1,SPICE1=2,SPIN1=4,SPIN2A=2,SPIN2B=2,SPIN3=2,SPIN4=1,SPINK6=1,SPINK7=1,SPINK9=1,SPINT1=2,SPINT2=1,SPINT4=1,SPIRE1=1,SPIRE2=1,SPN=1,SPNS1=1,SPNS2=1,SPNS3=1,SPO11=1,SPOCD1=1,SPOCK1=1,SPOCK2=1,SPOCK3=1,SPON1=1,SPON2=1,SPOP=1,SPOPL=4,SPP1=1,SPP2=1,SPPL2A=1,SPPL2B=1,SPPL3=1,SPR=1,SPRED1=1,SPRED2=3,SPRED3=1,SPRN=1,SPRR1B=2,SPRR2E=2,SPRR2G=1,SPRR4=1,SPRTN=1,SPRY1=1,SPRY2=1,SPRY3=1,SPRY4=1,SPRYD3=1,SPRYD4=1,SPRYD7=1,SPSB1=1,SPSB2=1,SPSB3=1,SPSB4=1,SPTA1=1,SPTAN1=1,SPTB=1,SPTBN1=1,SPTBN2=1,SPTBN4=1,SPTBN5=1,SPTLC1=2,SPTLC3=1,SPTSSA=5,SPTSSB=1,SPTY2D1=1,SPX=1,SPZ1=1,SQLE=1,SQOR=1,SRA1=2,SRARP=1,SRBD1=1,SRC=1,SRCAP=1,SRCIN1=1,SRD5A2=1,SRD5A3=2,SREBF1=1,SREBF2=1,SREK1IP1=1,SRF=2,SRFBP1=2,SRGAP1=1,SRGAP2=1,SRGAP3=1,SRGN=4,SRI=6,SRL=1,SRM=5,SRP19=3,SRP54=1,SRP72=3,SRP9=2,SRPK1=3,SRPK2=7,SRPK3=1,SRPRA=1,SRPRB=1,SRPX=1,SRPX2=1,SRRD=1,SRRM1=9,SRRM2=1,SRRM3=1,SRRM4=1,SRRM5=1,SRRT=1,SRSF1=1,SRSF10=9,SRSF11=1,SRSF12=1,SRSF2=1,SRSF3=5,SRSF4=3,SRSF5=2,SRSF6=1,SRSF7=4,SRSF9=2,SRXN1=2,SS18=3,SS18L1=1,SS18L2=1,SSB=6,SSBP1=3,SSBP2=1,SSBP3=1,SSC4D=1,SSC5D=1,SSH2=1,SSMEM1=1,SSPN=1,SSPO=1,SSR1=6,SSR2=1,SSR3=4,SSR4=1,SSRP1=1,SSSCA1=2,SST=1,SSTR1=1,SSTR2=1,SSTR3=1,SSTR4=1,SSTR5=1,SSU72=1,SSU72P2=1,SSX1=1,SSX2IP=1,ST13=3,ST14=1,ST3GAL1=1,ST3GAL2=1,ST3GAL4=1,ST5=1,ST6GAL1=1,ST6GAL2=1,ST6GALNAC3=1,ST6GALNAC4=1,ST6GALNAC5=1,ST6GALNAC6=1,ST7=1,ST7L=1,ST8SIA1=2,ST8SIA2=1,ST8SIA3=1,ST8SIA4=1,ST8SIA6=1,STAB1=1,STAB2=1,STAC2=1,STAC3=1,STAG1=2,STAG2=1,STAG3=1,STAM=3,STAM2=1,STAMBP=1,STAMBPL1=1,STAP1=1,STAR=1,STARD10=1,STARD3=1,STARD3NL=2,STARD4=2,STARD5=1,STARD7=2,STARD9=1,STAT1=1,STAT2=1,STAT3=2,STAT4=1,STAT5A=1,STAT6=1,STAU1=5,STAU2=3,STBD1=1,STC1=1,STC2=1,STEAP1=2,STEAP2=2,STEAP3=1,STEAP4=1,STIL=2,STIM1=1,STIM2=1,STIP1=3,STK11=1,STK11IP=1,STK16=1,STK17A=1,STK17B=1,STK19=1,STK24=2,STK25=2,STK26=3,STK3=2,STK31=1,STK32A=1,STK32B=1,STK33=1,STK35=1,STK36=1,STK38=2,STK38L=2,STK39=1,STK4=1,STK40=1,STMN1=6,STMN2=1,STMN3=1,STMN4=1,STMND1=1,STMP1=2,STN1=2,STOM=2,STOML1=1,STOML2=1,STOML3=1,STON2=2,STOX1=1,STOX2=1,STPG1=1,STPG2=1,STPG3=1,STPG4=1,STRA8=1,STRAP=6,STRBP=2,STRIP1=1,STRIP2=1,STRN=1,STRN3=1,STRN4=1,STS=1,STT3A=1,STT3B=2,STUB1=1,STUM=1,STX11=1,STX12=1,STX16=1,STX17=2,STX18=1,STX1A=1,STX1B=1,STX2=1,STX3=1,STX4=1,STX5=1,STX6=1,STX7=6,STXBP2=2,STXBP3=2,STXBP4=1,STXBP5=1,STXBP5L=1,STXBP6=1,STYK1=1,STYX=31,STYXL1=1,SUB1=7,SUCLA2=3,SUCLG1=1,SUCLG2=2,SUCNR1=1,SUCO=1,SUDS3=1,SUFU=1,SUGCT=1,SUGP2=1,SUGT1=1,SULF1=1,SULF2=1,SULT1B1=1,SULT1C2=1,SULT1C3=1,SULT1C4=1,SULT1E1=1,SULT2B1=1,SULT4A1=1,SULT6B1=1,SUMF1=1,SUMO2=4,SUN1=1,SUN2=1,SUOX=1,SUPT16H=2,SUPT20H=3,SUPT3H=2,SUPT4H1=2,SUPT5H=1,SUPT6H=1,SUPT7L=2,SUPV3L1=2,SURF1=1,SURF2=2,SURF4=1,SURF6=2,SUSD1=1,SUSD2=2,SUSD3=1,SUSD4=1,SUSD5=1,SUSD6=1,SUV39H1=1,SUV39H2=2,SUZ12=5,SV2A=1,SV2B=1,SV2C=1,SVEP1=1,SVIL=1,SVIP=1,SWAP70=1,SWI5=2,SWSAP1=1,SWT1=1,SYAP1=4,SYBU=1,SYCE2=1,SYCN=1,SYCP1=1,SYCP2=1,SYCP2L=1,SYCP3=2,SYDE1=1,SYDE2=1,SYF2=2,SYK=1,SYMPK=1,SYN1=1,SYN2=1,SYN3=1,SYNC=1,SYNCRIP=4,SYNDIG1=1,SYNDIG1L=1,SYNE1=1,SYNE3=1,SYNE4=1,SYNGAP1=1,SYNGR1=1,SYNGR3=1,SYNGR4=1,SYNJ1=1,SYNJ2=1,SYNJ2BP=2,SYNJ2BP-COX16=1,SYNM=1,SYNPO=1,SYNPO2=1,SYNPO2L=1,SYNPR=1,SYNRG=1,SYP=1,SYPL1=5,SYPL2=1,SYS1=2,SYT1=1,SYT10=1,SYT11=1,SYT12=1,SYT13=1,SYT14=1,SYT15=1,SYT16=1,SYT17=1,SYT2=1,SYT3=1,SYT4=1,SYT5=1,SYT6=1,SYT7=1,SYT9=1,SYTL1=1,SYTL2=1,SYTL3=1,SYTL4=1,SYTL5=1,SYVN1=1,SZT2=1,T=2,TAAR1=1,TAAR2=1,TAAR5=1,TAAR6=2,TAB1=1,TAB2=4,TAB3=2,TAC1=1,TAC4=1,TACC1=1,TACC2=1,TACC3=1,TACO1=1,TACR1=1,TACR2=1,TACR3=1,TACSTD2=1,TADA1=1,TADA2A=5,TADA2B=1,TADA3=1,TAF1=1,TAF10=1,TAF11=1,TAF12=8,TAF13=8,TAF15=1,TAF1A=2,TAF1B=2,TAF2=1,TAF3=1,TAF4B=1,TAF5=1,TAF5L=3,TAF6=2,TAF6L=1,TAF7=1,TAF7L=1,TAF8=4,TAF9=8,TAF9B=4,TAGAP=1,TAGLN=1,TAGLN2=1,TAGLN3=1,TAL1=1,TAL2=1,TAMM41=1,TANC1=1,TANC2=1,TANGO2=1,TANGO6=1,TANK=5,TAOK2=1,TAOK3=1,TAPBPL=1,TAPT1=1,TARBP1=1,TARBP2=1,TARDBP=4,TARM1=1,TARS2=2,TARSL2=1,TAS1R1=1,TAS1R3=1,TAS2R1=1,TAS2R13=1,TAS2R14=1,TAS2R3=2,TAS2R38=2,TAS2R4=1,TAS2R40=1,TAS2R41=1,TAS2R5=1,TAS2R60=1,TAS2R7=1,TAS2R9=1,TASP1=1,TAT=1,TAX1BP1=2,TAX1BP3=1,TAZ=2,TBATA=2,TBC1D1=2,TBC1D10B=1,TBC1D10C=1,TBC1D12=1,TBC1D13=1,TBC1D14=2,TBC1D16=1,TBC1D17=1,TBC1D19=1,TBC1D2=1,TBC1D20=3,TBC1D21=1,TBC1D22A=1,TBC1D22B=7,TBC1D23=1,TBC1D24=1,TBC1D25=1,TBC1D2B=1,TBC1D30=1,TBC1D31=1,TBC1D32=1,TBC1D4=1,TBC1D5=3,TBC1D7=1,TBC1D8=1,TBC1D8B=1,TBC1D9=1,TBC1D9B=1,TBCA=1,TBCB=1,TBCC=1,TBCCD1=2,TBCE=1,TBCEL=1,TBCK=1,TBK1=2,TBKBP1=1,TBL1X=1,TBL1XR1=2,TBL1Y=1,TBP=2,TBPL1=3,TBPL2=1,TBR1=1,TBRG1=2,TBRG4=1,TBX1=1,TBX10=1,TBX15=1,TBX18=1,TBX19=1,TBX2=1,TBX3=1,TBX4=1,TBX5=1,TBX6=1,TBXA2R=1,TBXAS1=1,TC2N=3,TCAF1=1,TCAF2=2,TCAIM=2,TCAP=1,TCEA1=3,TCEA2=1,TCEA3=1,TCEAL1=1,TCEAL4=2,TCEAL5=1,TCEAL7=1,TCEAL8=2,TCEAL9=1,TCEANC=1,TCERG1=2,TCERG1L=1,TCF12=2,TCF15=1,TCF19=2,TCF20=2,TCF21=1,TCF23=1,TCF24=5,TCF3=1,TCF7=1,TCF7L2=2,TCFL5=3,TCHH=1,TCHHL1=1,TCHP=1,TCIM=1,TCIRG1=1,TCN1=1,TCN2=1,TCOF1=2,TCP1=3,TCP11L1=6,TCP11L2=2,TCTA=1,TCTE3=1,TCTEX1D4=1,TCTN1=1,TCTN3=1,TDG=2,TDO2=1,TDP1=5,TDP2=11,TDRD1=1,TDRD15=1,TDRD3=3,TDRD5=2,TDRD6=1,TDRD7=1,TDRD9=1,TDRKH=1,TDRP=4,TEAD1=2,TEAD2=1,TEAD3=1,TEAD4=1,TEC=1,TECPR1=1,TECPR2=2,TECRL=1,TECTA=1,TECTB=1,TEDC1=2,TEDC2=1,TEDDM1=2,TEF=1,TEFM=2,TEK=2,TEKT1=1,TEKT2=1,TEKT3=1,TEKT4=1,TEKT5=1,TELO2=1,TENM1=1,TENM2=1,TENM3=1,TENM4=1,TEP1=1,TEPP=1,TERB1=1,TERF1=2,TERF2=2,TERF2IP=6,TERT=1,TES=1,TESC=1,TESK1=1,TESK2=1,TESMIN=1,TESPA1=1,TET1=1,TET2=1,TET3=2,TEX10=1,TEX101=1,TEX11=1,TEX12=1,TEX13A=1,TEX13B=1,TEX13D=1,TEX14=1,TEX15=1,TEX2=2,TEX26=1,TEX261=1,TEX264=1,TEX30=1,TEX33=1,TEX36=1,TEX37=1,TEX38=1,TEX43=1,TEX44=1,TEX45=1,TEX46=1,TEX47=1,TEX49=1,TEX50=1,TEX52=1,TEX53=1,TEX54=2,TFAP2A=1,TFAP2B=1,TFAP2C=3,TFAP2D=1,TFAP2E=1,TFAP4=1,TFB1M=2,TFB2M=1,TFCP2=3,TFCP2L1=2,TFDP2=3,TFE3=4,TFEB=1,TFEC=1,TFF3=1,TFG=3,TFIP11=2,TFPI=1,TFPT=2,TFR2=1,TFRC=1,TG=2,TGDS=1,TGFA=1,TGFB1=1,TGFB2=1,TGFB3=1,TGFBI=1,TGFBR1=3,TGFBR2=1,TGFBR3L=1,TGFBRAP1=1,TGIF1=2,TGIF2=3,TGIF2LX=1,TGM1=1,TGM2=1,TGM3=1,TGM5=1,TGM6=1,TGM7=1,TGOLN2=1,TGS1=1,TH=1,THADA=1,THAP1=4,THAP10=1,THAP11=1,THAP12=32,THAP2=5,THAP3=1,THAP5=6,THAP6=1,THAP7=1,THAP9=2,THBD=1,THBS1=1,THBS2=1,THBS3=1,THBS4=1,THEGL=1,THEM5=1,THEM6=1,THEMIS=1,THEMIS2=1,THG1L=1,THNSL1=1,THNSL2=1,THOC1=3,THOC2=2,THOC5=1,THOC6=1,THOC7=11,THOP1=1,THPO=1,THRA=2,THRAP3=1,THRB=1,THRSP=1,THSD1=2,THSD4=1,THSD7A=1,THSD7B=1,THTPA=1,THUMPD1=3,THUMPD2=2,THUMPD3=9,THYN1=1,TIA1=3,TIAL1=5,TIAM1=1,TIAM2=1,TICAM1=1,TICAM2=1,TICRR=1,TIE1=1,TIFA=1,TIFAB=1,TIGAR=6,TIGD2=2,TIGD3=1,TIGD4=1,TIGD5=1,TIGD6=1,TIGD7=1,TIGIT=1,TIMELESS=1,TIMM10=1,TIMM10B=1,TIMM13=1,TIMM17A=10,TIMM17B=1,TIMM21=1,TIMM22=1,TIMM23=3,TIMM29=1,TIMM44=1,TIMM50=1,TIMM8A=4,TIMM9=7,TIMMDC1=1,TIMP2=1,TIMP4=1,TINAG=1,TINAGL1=1,TINCR=1,TINF2=1,TIPARP=2,TIPIN=2,TIPRL=12,TJAP1=1,TJP1=2,TJP2=1,TJP3=1,TK1=1,TKFC=1,TKT=1,TKTL2=1,TLCD1=2,TLCD2=1,TLDC2=1,TLE1=2,TLE2=1,TLE3=1,TLE4=2,TLE7=1,TLK1=4,TLL1=1,TLL2=1,TLN1=1,TLN2=1,TLNRD1=1,TLR1=1,TLR10=1,TLR2=1,TLR3=1,TLR4=1,TLR5=1,TLR6=1,TLR7=1,TLR8=1,TLR9=1,TLX1=1,TLX2=1,TLX3=1,TM2D2=2,TM4SF1=1,TM4SF18=1,TM4SF19=1,TM4SF20=1,TM4SF4=1,TM4SF5=1,TM6SF1=1,TM6SF2=1,TM7SF2=1,TM9SF1=1,TM9SF2=1,TM9SF3=2,TM9SF4=1,TMA16=3,TMBIM1=1,TMBIM4=1,TMBIM6=1,TMC1=1,TMC2=1,TMC3=1,TMC4=1,TMC5=1,TMC7=1,TMC8=1,TMCC1=5,TMCC2=1,TMCC3=1,TMCO1=1,TMCO2=1,TMCO3=2,TMCO4=1,TMCO5A=1,TMCO6=1,TMED1=1,TMED10=1,TMED2=15,TMED3=1,TMED4=1,TMED5=4,TMED6=1,TMED7-TICAM2=1,TMED8=1,TMED9=1,TMEFF1=3,TMEFF2=1,TMEM100=1,TMEM101=1,TMEM102=3,TMEM104=1,TMEM106A=1,TMEM106B=3,TMEM106C=1,TMEM107=1,TMEM108=1,TMEM109=1,TMEM11=1,TMEM114=1,TMEM115=1,TMEM117=1,TMEM119=1,TMEM120A=1,TMEM121=1,TMEM121B=1,TMEM123=3,TMEM125=1,TMEM127=1,TMEM128=3,TMEM129=1,TMEM130=1,TMEM131=1,TMEM131L=1,TMEM132A=1,TMEM132B=1,TMEM132C=1,TMEM132D=1,TMEM132E=1,TMEM133=1,TMEM134=1,TMEM135=1,TMEM136=1,TMEM138=1,TMEM139=1,TMEM140=1,TMEM143=1,TMEM144=2,TMEM145=1,TMEM14A=3,TMEM14C=1,TMEM150C=2,TMEM151A=1,TMEM151B=1,TMEM154=1,TMEM155=1,TMEM156=1,TMEM158=1,TMEM159=1,TMEM160=1,TMEM161A=1,TMEM161B=1,TMEM163=1,TMEM164=1,TMEM165=1,TMEM167A=5,TMEM167B=3,TMEM168=1,TMEM169=1,TMEM17=1,TMEM170A=2,TMEM170B=4,TMEM171=1,TMEM173=1,TMEM174=1,TMEM175=1,TMEM176A=1,TMEM176B=1,TMEM177=1,TMEM178A=1,TMEM178B=1,TMEM181=3,TMEM182=1,TMEM184A=1,TMEM184B=2,TMEM184C=3,TMEM185B=1,TMEM186=1,TMEM187=1,TMEM19=1,TMEM190=1,TMEM192=1,TMEM196=1,TMEM198=2,TMEM199=2,TMEM2=1,TMEM200A=1,TMEM200B=1,TMEM200C=1,TMEM201=1,TMEM203=1,TMEM204=1,TMEM205=1,TMEM206=1,TMEM207=1,TMEM209=4,TMEM211=1,TMEM212=1,TMEM213=3,TMEM214=1,TMEM215=1,TMEM216=1,TMEM217=2,TMEM218=1,TMEM219=1,TMEM220=1,TMEM221=1,TMEM222=1,TMEM223=1,TMEM225B=1,TMEM229A=1,TMEM229B=1,TMEM230=10,TMEM233=2,TMEM234=1,TMEM237=1,TMEM238L=1,TMEM239=1,TMEM241=1,TMEM242=1,TMEM243=4,TMEM244=1,TMEM245=1,TMEM246=1,TMEM247=1,TMEM248=1,TMEM249=1,TMEM250=1,TMEM251=1,TMEM252=1,TMEM253=1,TMEM254=2,TMEM255A=1,TMEM256=1,TMEM258=1,TMEM259=1,TMEM26=1,TMEM260=1,TMEM262=1,TMEM265=1,TMEM266=2,TMEM267=2,TMEM268=1,TMEM269=1,TMEM27=1,TMEM270=1,TMEM271=1,TMEM272=1,TMEM30A=1,TMEM30B=2,TMEM33=5,TMEM35A=1,TMEM35B=1,TMEM37=1,TMEM38A=1,TMEM38B=3,TMEM39A=3,TMEM39B=1,TMEM40=1,TMEM41A=1,TMEM41B=3,TMEM42=1,TMEM44=1,TMEM45A=1,TMEM45B=1,TMEM47=1,TMEM50A=3,TMEM50B=2,TMEM51=1,TMEM52B=1,TMEM53=1,TMEM54=1,TMEM56=1,TMEM59=2,TMEM59L=1,TMEM60=3,TMEM61=1,TMEM62=2,TMEM63A=1,TMEM63B=1,TMEM63C=1,TMEM64=1,TMEM65=2,TMEM67=1,TMEM68=4,TMEM71=1,TMEM74=1,TMEM74B=1,TMEM79=1,TMEM81=1,TMEM82=1,TMEM86A=1,TMEM86B=1,TMEM87B=3,TMEM88=1,TMEM89=1,TMEM8A=1,TMEM8B=1,TMEM9=1,TMEM91=1,TMEM92=1,TMEM94=1,TMEM95=1,TMEM97=2,TMEM98=1,TMEM9B=3,TMF1=2,TMIE=1,TMIGD1=1,TMIGD3=1,TMLHE=1,TMOD1=1,TMOD2=4,TMOD3=4,TMOD4=1,TMPO=4,TMPPE=1,TMPRSS11A=1,TMPRSS11D=2,TMPRSS11E=3,TMPRSS11F=1,TMPRSS12=1,TMPRSS15=1,TMPRSS2=1,TMPRSS3=1,TMPRSS6=1,TMPRSS7=1,TMPRSS9=1,TMSB10=1,TMSB4X=3,TMTC1=1,TMTC2=1,TMTC3=4,TMTC4=2,TMUB1=1,TMUB2=2,TMX1=1,TMX2=1,TMX2-CTNND1=1,TMX3=2,TMX4=3,TNC=1,TNF=1,TNFAIP1=2,TNFAIP3=1,TNFAIP6=1,TNFAIP8L1=1,TNFAIP8L2=3,TNFAIP8L3=2,TNFRSF11A=1,TNFRSF11B=1,TNFRSF12A=1,TNFRSF13C=1,TNFRSF17=1,TNFRSF19=1,TNFRSF1B=1,TNFRSF21=1,TNFRSF25=1,TNFRSF4=1,TNFRSF6B=1,TNFRSF9=1,TNFSF10=1,TNFSF11=1,TNFSF13=1,TNFSF13B=1,TNFSF14=1,TNFSF15=1,TNFSF18=1,TNFSF4=1,TNFSF9=1,TNIK=1,TNIP1=1,TNIP3=1,TNK1=1,TNK2=1,TNKS=1,TNKS1BP1=1,TNKS2=1,TNMD=1,TNN=1,TNNC1=1,TNNC2=1,TNNI1=1,TNNI2=1,TNNI3=1,TNNT1=1,TNNT2=1,TNPO1=7,TNPO2=1,TNPO3=1,TNR=1,TNRC18=1,TNRC6A=3,TNRC6B=1,TNRC6C=1,TNS1=1,TNS2=1,TNS3=1,TNS4=1,TOB1=2,TOB2=2,TOE1=2,TOGARAM1=1,TOGARAM2=1,TOLLIP=1,TOM1=2,TOM1L2=1,TOMM20=9,TOMM20L=1,TOMM22=2,TOMM34=1,TOMM40L=1,TOMM5=1,TOMM6=1,TOMM7=1,TOMM70=1,TONSL=1,TOP1=1,TOP1MT=1,TOP2A=1,TOP2B=1,TOP3B=1,TOP6BL=1,TOPAZ1=1,TOPBP1=1,TOPORS=1,TOR1A=1,TOR1AIP1=2,TOR1AIP2=3,TOR1B=1,TOR2A=1,TOR3A=1,TOR4A=1,TOX=1,TOX2=1,TOX3=1,TOX4=3,TP53=1,TP53BP1=1,TP53I11=1,TP53I13=1,TP53INP1=1,TP53INP2=1,TP53RK=1,TP63=3,TPBG=1,TPBGL=1,TPCN1=1,TPCN2=1,TPD52L1=2,TPD52L2=1,TPD52L3=1,TPGS1=1,TPGS2=3,TPH1=1,TPH2=1,TPI1=1,TPM1=3,TPM2=2,TPM3=1,TPM4=1,TPMT=3,TPO=2,TPP2=2,TPPP=1,TPPP3=1,TPR=1,TPRA1=1,TPRG1=1,TPRG1L=1,TPRKB=5,TPRN=1,TPST1=1,TPST2=1,TPT1=21,TPX2=3,TRA2A=10,TRA2B=5,TRABD=1,TRABD2B=1,TRAC=1,TRADD=1,TRAF1=1,TRAF2=1,TRAF3=2,TRAF3IP1=1,TRAF3IP2=1,TRAF3IP3=1,TRAF4=2,TRAF5=1,TRAF6=7,TRAFD1=1,TRAIP=1,TRAK1=1,TRAK2=5,TRAM1=3,TRAM1L1=1,TRAM2=1,TRANK1=1,TRAPPC1=2,TRAPPC10=2,TRAPPC11=2,TRAPPC12=2,TRAPPC13=7,TRAPPC3=3,TRAPPC3L=1,TRAPPC4=1,TRAPPC5=1,TRAPPC6A=1,TRAPPC6B=2,TRAPPC9=1,TRAT1=1,TRAV1-2=1,TRAV10=2,TRAV12-2=1,TRAV13-1=1,TRAV14DV4=2,TRAV16=1,TRAV17=2,TRAV18=1,TRAV2=1,TRAV20=1,TRAV21=1,TRAV22=1,TRAV23DV6=1,TRAV26-2=4,TRAV27=1,TRAV3=1,TRAV34=1,TRAV36DV7=1,TRAV38-1=2,TRAV39=1,TRAV4=1,TRAV40=1,TRAV41=1,TRAV6=1,TRAV8-3=2,TRAV8-6=2,TRAV9-1=1,TRAV9-2=3,TRBC2=2,TRBV10-1=1,TRBV10-3=1,TRBV11-3=1,TRBV3-1=1,TRBV4-1=1,TRBV4-2=1,TRBV5-5=3,TRBV5-6=1,TRBV6-6=1,TRBV7-2=1,TRBV7-6=1,TRBV9=1,TRDC=3,TRDMT1=2,TRDN=1,TREM1=2,TREM2=1,TREML1=1,TREML2=1,TRERF1=1,TREX1=1,TREX2=1,TRGC1=4,TRH=1,TRHDE=1,TRHR=1,TRIAP1=4,TRIB1=1,TRIB2=1,TRIB3=1,TRIL=1,TRIM11=1,TRIM13=1,TRIM15=2,TRIM17=1,TRIM2=2,TRIM21=3,TRIM24=3,TRIM25=1,TRIM26=1,TRIM27=2,TRIM28=1,TRIM29=1,TRIM3=1,TRIM31=2,TRIM33=2,TRIM35=1,TRIM36=1,TRIM37=1,TRIM38=1,TRIM4=1,TRIM40=1,TRIM41=1,TRIM42=1,TRIM43B=1,TRIM44=1,TRIM45=1,TRIM46=1,TRIM47=1,TRIM50=1,TRIM52=1,TRIM54=1,TRIM55=1,TRIM56=1,TRIM58=2,TRIM59=3,TRIM6=1,TRIM6-TRIM34=2,TRIM60=2,TRIM62=1,TRIM63=1,TRIM65=1,TRIM66=1,TRIM67=1,TRIM68=1,TRIM69=1,TRIM71=1,TRIM72=1,TRIM8=1,TRIM9=1,TRIML1=1,TRIML2=4,TRIO=1,TRIP10=1,TRIP11=8,TRIP12=1,TRIP13=2,TRIP4=2,TRIP6=1,TRIQK=2,TRIR=1,TRIT1=1,TRMT1=1,TRMT10A=2,TRMT10C=3,TRMT11=2,TRMT12=1,TRMT13=2,TRMT1L=1,TRMT2A=1,TRMT2B=1,TRMT44=1,TRMT5=2,TRMT6=1,TRMT61A=1,TRMT9B=1,TRMU=1,TRNAU1AP=1,TRNP1=1,TRNT1=4,TRO=1,TROAP=3,TROVE2=2,TRPA1=1,TRPC1=1,TRPC3=1,TRPC4=1,TRPC4AP=2,TRPC5=1,TRPC6=1,TRPC7=1,TRPM1=1,TRPM3=1,TRPM6=1,TRPM7=1,TRPM8=1,TRPS1=1,TRPT1=1,TRPV1=1,TRPV2=1,TRPV3=1,TRPV4=1,TRPV5=1,TRPV6=1,TRRAP=1,TRUB1=2,TRUB2=6,TSACC=2,TSC1=1,TSC2=1,TSC22D1=3,TSC22D2=1,TSC22D3=1,TSC22D4=1,TSEN15=2,TSEN2=1,TSEN34=1,TSEN54=1,TSFM=1,TSG101=3,TSGA10=1,TSGA13=1,TSHB=1,TSHR=1,TSHZ1=1,TSHZ2=1,TSKS=1,TSKU=1,TSN=1,TSNAX=1,TSPAN1=1,TSPAN11=1,TSPAN12=1,TSPAN13=4,TSPAN14=1,TSPAN15=1,TSPAN16=1,TSPAN17=4,TSPAN2=1,TSPAN3=4,TSPAN31=2,TSPAN33=1,TSPAN4=1,TSPAN5=4,TSPAN6=1,TSPAN7=3,TSPAN8=1,TSPAN9=1,TSPEAR=1,TSPO=1,TSPO2=1,TSPOAP1=1,TSPYL1=2,TSPYL2=1,TSPYL4=1,TSPYL5=1,TSR1=1,TSR2=1,TSR3=1,TSSC4=1,TSSK1B=1,TSSK3=1,TSSK4=1,TSSK6=1,TST=1,TSTA3=1,TSTD1=1,TSTD2=1,TTBK1=1,TTBK2=1,TTC1=2,TTC12=1,TTC13=1,TTC14=3,TTC16=1,TTC17=1,TTC19=7,TTC21A=1,TTC21B=1,TTC22=1,TTC23=1,TTC24=1,TTC25=1,TTC26=2,TTC27=1,TTC28=1,TTC29=1,TTC3=1,TTC30B=3,TTC31=1,TTC33=2,TTC34=1,TTC36=1,TTC37=1,TTC39A=1,TTC39B=1,TTC4=1,TTC5=2,TTC7A=1,TTC7B=1,TTC8=1,TTC9=1,TTC9B=1,TTC9C=3,TTF1=2,TTF2=1,TTI1=1,TTI2=1,TTK=3,TTL=1,TTLL1=1,TTLL10=1,TTLL11=1,TTLL12=1,TTLL3=1,TTLL4=1,TTLL5=1,TTLL7=1,TTLL8=1,TTLL9=1,TTMP=1,TTN=1,TTPA=1,TTPAL=1,TTR=1,TTYH2=1,TUB=1,TUBA1A=3,TUBA1B=8,TUBA3C=2,TUBA3E=2,TUBA4A=2,TUBA8=1,TUBAL3=1,TUBB=1,TUBB1=1,TUBB2B=1,TUBB4A=1,TUBB4B=1,TUBB6=1,TUBD1=2,TUBE1=2,TUBG1=1,TUBG2=1,TUBGCP3=1,TUBGCP4=1,TUBGCP5=2,TUBGCP6=1,TUFM=1,TUFT1=1,TULP1=1,TULP2=1,TULP4=1,TUNAR=1,TUSC1=1,TUSC2=1,TUSC3=1,TUT1=1,TVP23A=1,TWF2=2,TWIST1=1,TWIST2=1,TWISTNB=2,TWNK=1,TWSG1=3,TXK=1,TXLNA=1,TXLNB=1,TXLNG=1,TXN=5,TXN2=1,TXNDC11=1,TXNDC12=2,TXNDC16=1,TXNDC17=4,TXNDC5=2,TXNDC9=1,TXNIP=1,TXNL1=3,TXNL4A=1,TXNL4B=1,TXNRD1=1,TXNRD3=1,TYK2=1,TYMP=1,TYMS=6,TYR=1,TYRO3=1,TYRP1=1,TYSND1=1,TYW1=1,TYW3=2,TYW5=1,U2AF1L4=1,U2AF2=1,U2SURP=3,UACA=2,UAP1=1,UBA1=1,UBA2=5,UBA6=1,UBA7=1,UBAC1=3,UBAC2=3,UBALD1=1,UBALD2=1,UBAP1=1,UBAP1L=1,UBAP2=2,UBAP2L=2,UBASH3B=1,UBC=5,UBD=1,UBE2A=1,UBE2B=3,UBE2C=2,UBE2D1=6,UBE2D2=4,UBE2E1=4,UBE2E2=1,UBE2E3=6,UBE2F=6,UBE2G1=5,UBE2G2=2,UBE2H=3,UBE2I=2,UBE2J1=1,UBE2J2=2,UBE2K=3,UBE2L3=3,UBE2L5=1,UBE2L6=2,UBE2M=1,UBE2N=25,UBE2O=1,UBE2Q1=7,UBE2Q2=2,UBE2QL1=1,UBE2R2=2,UBE2S=2,UBE2T=1,UBE2U=2,UBE2V1=32,UBE2V2=21,UBE2W=5,UBE2Z=2,UBE3A=2,UBE3B=2,UBE3C=1,UBE4A=1,UBE4B=1,UBFD1=1,UBIAD1=3,UBL3=2,UBL4B=1,UBL5=1,UBL7=2,UBLCP1=4,UBN1=1,UBN2=1,UBOX5=1,UBP1=5,UBQLN1=2,UBQLN2=1,UBQLN3=1,UBQLN4=1,UBQLNL=1,UBR1=1,UBR2=1,UBR3=1,UBR4=1,UBR5=1,UBTD1=1,UBTD2=4,UBTF=1,UBXN1=1,UBXN10=1,UBXN11=1,UBXN2A=12,UBXN2B=2,UBXN4=2,UBXN6=1,UBXN7=1,UCHL3=3,UCHL5=1,UCK1=4,UCK2=2,UCKL1=1,UCMA=1,UCN=1,UCN2=1,UCN3=1,UCP2=2,UCP3=1,UEVLD=1,UFC1=2,UFD1=1,UFL1=2,UFM1=1,UFSP1=1,UFSP2=1,UGCG=2,UGDH=3,UGGT2=1,UGT1A1=1,UGT1A3=1,UGT1A4=1,UGT1A6=3,UGT2A1=3,UGT2A3=2,UGT3A2=2,UGT8=1,UHMK1=2,UHRF1=1,UHRF1BP1=1,UHRF1BP1L=1,UHRF2=1,UIMC1=1,ULBP3=1,ULK1=1,ULK2=3,ULK4=1,UMAD1=3,UMOD=1,UMODL1=1,UMPS=2,UNC119=1,UNC119B=1,UNC13A=1,UNC13B=1,UNC13C=1,UNC13D=1,UNC45A=1,UNC45B=1,UNC50=1,UNC5A=1,UNC5B=1,UNC5C=1,UNC5CL=1,UNC5D=1,UNC79=1,UNC80=1,UNC93A=1,UNC93B1=1,UNCX=1,UNG=3,UPF1=1,UPF2=2,UPF3B=1,UPK1A=1,UPK1B=1,UPK2=2,UPK3A=1,UPK3B=1,UPP1=1,UPP2=1,UPRT=1,UQCC2=1,UQCC3=1,UQCR10=1,UQCR11=1,UQCRC2=4,UQCRFS1=1,UQCRH=1,UQCRQ=1,URB1=1,URB2=1,URGCP=1,URGCP-MRPS24=1,UROC1=1,UROD=1,UROS=1,USB1=1,USE1=1,USF1=1,USF2=1,USF3=2,USH1C=1,USH1G=1,USH2A=1,USHBP1=1,USMG5=2,USO1=1,USP1=3,USP11=1,USP13=1,USP14=6,USP15=2,USP16=2,USP18=1,USP19=1,USP2=1,USP20=1,USP21=3,USP24=1,USP25=1,USP27X=1,USP28=1,USP29=1,USP3=1,USP30=1,USP31=1,USP32=1,USP33=1,USP34=1,USP35=1,USP36=2,USP37=1,USP38=2,USP39=1,USP4=1,USP40=1,USP42=1,USP43=1,USP44=3,USP45=1,USP47=1,USP48=1,USP49=1,USP5=1,USP53=2,USP54=1,USP6NL=2,USP7=1,USP8=1,USP9X=1,USPL1=1,UST=1,UTF1=1,UTP11=3,UTP14A=4,UTP15=1,UTP18=1,UTP20=1,UTP23=3,UTP3=1,UTP4=1,UTP6=1,UTRN=1,UTS2R=1,UTY=1,UVRAG=2,UVSSA=1,UXS1=1,UXT=2,VAC14=1,VAMP1=1,VAMP2=1,VAMP3=3,VAMP4=8,VAMP7=13,VAMP8=1,VANGL1=1,VANGL2=1,VAPA=1,VAPB=3,VARS=1,VARS2=1,VASH2=1,VASN=1,VASP=2,VAT1=1,VAT1L=1,VAV2=1,VAX1=1,VAX2=1,VBP1=6,VCAM1=1,VCAN=1,VCL=1,VCP=1,VCPIP1=1,VCPKMT=2,VDAC1=3,VDAC2=1,VDAC3=9,VDR=1,VEGFA=1,VEGFB=1,VEGFC=1,VEGFD=1,VEPH1=1,VEZF1=1,VGF=1,VGLL1=1,VGLL2=1,VGLL3=1,VGLL4=1,VHL=2,VIL1=1,VILL=1,VIM=2,VIP=1,VIPAS39=2,VIPR1=1,VIRMA=1,VIT=1,VKORC1=1,VKORC1L1=3,VLDLR=1,VMA21=1,VMAC=1,VMO1=1,VNN1=1,VNN2=1,VNN3=1,VPREB1=1,VPREB3=1,VPS11=1,VPS13A=1,VPS13B=1,VPS13C=1,VPS13D=1,VPS16=1,VPS18=1,VPS25=1,VPS26A=9,VPS26B=1,VPS29=4,VPS33A=2,VPS33B=1,VPS35L=1,VPS36=2,VPS37A=3,VPS37B=2,VPS37C=1,VPS37D=1,VPS39=2,VPS41=1,VPS45=2,VPS4A=3,VPS4B=2,VPS50=2,VPS51=1,VPS53=1,VPS54=1,VPS72=2,VPS8=1,VRK1=3,VRK2=3,VRTN=1,VSIG1=1,VSIG10=1,VSIG10L=1,VSIG10L2=1,VSIG2=1,VSIG4=1,VSIG8=1,VSNL1=1,VSTM2A=1,VSTM2B=1,VSTM2L=1,VSTM4=1,VSTM5=2,VSX1=1,VSX2=1,VTA1=1,VTCN1=4,VTI1A=1,VTI1B=1,VTN=2,VWA1=1,VWA2=1,VWA3A=1,VWA5A=1,VWA5B1=1,VWA5B2=1,VWA7=1,VWA8=1,VWC2=1,VWC2L=1,VWCE=1,WAPL=1,WARS2=1,WAS=1,WASF1=1,WASF2=1,WASF3=1,WASHC2A=1,WASHC2C=1,WASHC3=1,WASHC4=1,WASHC5=1,WASL=7,WBP1=1,WBP11=11,WBP1L=2,WBP2=1,WBP2NL=1,WBP4=2,WDCP=1,WDFY1=1,WDFY2=3,WDFY3=1,WDFY4=1,WDHD1=1,WDR1=2,WDR11=1,WDR12=3,WDR13=1,WDR17=1,WDR18=1,WDR24=1,WDR25=1,WDR26=2,WDR27=1,WDR3=1,WDR33=1,WDR34=1,WDR35=1,WDR36=2,WDR38=1,WDR4=1,WDR41=1,WDR43=1,WDR44=1,WDR45=2,WDR45B=1,WDR46=1,WDR47=4,WDR48=2,WDR5=1,WDR53=3,WDR54=1,WDR55=1,WDR59=2,WDR5B=1,WDR6=1,WDR60=1,WDR61=1,WDR62=1,WDR63=1,WDR64=1,WDR66=1,WDR7=1,WDR70=3,WDR73=1,WDR75=2,WDR76=1,WDR77=3,WDR81=1,WDR82=2,WDR83=1,WDR86=1,WDR87=1,WDR89=2,WDR90=1,WDR91=1,WDR92=2,WDR93=2,WDR97=1,WDSUB1=1,WDTC1=1,WDYHV1=2,WEE1=1,WEE2=2,WFDC10A=1,WFDC11=1,WFDC13=2,WFDC3=1,WFDC5=1,WFDC8=1,WFDC9=1,WFIKKN1=1,WFIKKN2=1,WFS1=1,WHRN=1,WIF1=1,WIPF1=1,WIPF2=2,WIPF3=1,WIPI1=1,WIPI2=2,WISP2=1,WISP3=1,WIZ=1,WLS=1,WNK1=1,WNK2=1,WNK4=1,WNT1=1,WNT10A=1,WNT10B=1,WNT11=1,WNT16=1,WNT2=1,WNT2B=1,WNT3=1,WNT4=1,WNT5A=1,WNT5B=1,WNT6=1,WNT7A=1,WNT8A=1,WNT8B=1,WNT9A=1,WNT9B=1,WRAP73=1,WRB=2,WRN=1,WRNIP1=2,WSB1=1,WSB2=2,WSCD1=1,WSCD2=1,WT1=1,WTAP=4,WTIP=1,WWC1=1,WWC2=2,WWC3=2,WWOX=2,WWP1=2,WWP2=1,WWTR1=1,XAB2=1,XBP1=1,XCL1=1,XCR1=1,XDH=1,XIAP=1,XIRP1=1,XIRP2=1,XK=1,XKR4=1,XKR5=1,XKR6=1,XKR7=1,XKR8=2,XKR9=1,XKRX=1,XP32=1,XPA=1,XPC=1,XPNPEP1=1,XPNPEP2=1,XPO1=1,XPO4=1,XPO5=1,XPO6=1,XPO7=3,XPOT=1,XPR1=1,XRCC1=2,XRCC2=1,XRCC3=1,XRCC4=1,XRCC5=1,XRCC6=1,XRN2=2,XRRA1=1,XXYLT1=1,XYLT1=1,XYLT2=1,YAE1D1=2,YAF2=5,YAP1=2,YARS=1,YARS2=1,YBEY=1,YBX1=3,YBX2=1,YBX3=1,YDJC=1,YEATS2=2,YEATS4=2,YES1=6,YIF1A=1,YIF1B=1,YIPF1=2,YIPF2=1,YIPF3=1,YIPF4=2,YIPF5=1,YIPF6=1,YIPF7=1,YKT6=2,YLPM1=1,YME1L1=3,YOD1=1,YPEL2=2,YPEL3=2,YPEL4=1,YPEL5=3,YRDC=1,YTHDC1=2,YTHDC2=1,YTHDF1=1,YTHDF2=1,YWHAB=6,YWHAE=3,YWHAG=1,YWHAH=3,YWHAQ=14,YWHAZ=18,YY1=1,ZACN=1,ZADH2=1,ZAN=1,ZAR1=1,ZAR1L=1,ZBBX=1,ZBED1=2,ZBED2=1,ZBED3=1,ZBED4=1,ZBED6=1,ZBED6CL=1,ZBED9=1,ZBP1=1,ZBTB1=1,ZBTB10=1,ZBTB11=1,ZBTB14=1,ZBTB16=1,ZBTB17=1,ZBTB18=1,ZBTB2=1,ZBTB20=1,ZBTB21=1,ZBTB22=1,ZBTB24=1,ZBTB25=1,ZBTB26=3,ZBTB3=1,ZBTB32=1,ZBTB33=1,ZBTB34=1,ZBTB37=1,ZBTB38=1,ZBTB39=1,ZBTB4=1,ZBTB40=1,ZBTB41=1,ZBTB42=1,ZBTB43=2,ZBTB44=2,ZBTB45=1,ZBTB46=1,ZBTB47=1,ZBTB48=1,ZBTB49=1,ZBTB5=1,ZBTB6=1,ZBTB7A=1,ZBTB7B=1,ZBTB7C=1,ZBTB8A=1,ZBTB8B=1,ZBTB8OS=1,ZBTB9=1,ZC2HC1A=1,ZC2HC1B=1,ZC2HC1C=1,ZC3H10=3,ZC3H11A=1,ZC3H12A=1,ZC3H12B=1,ZC3H12C=1,ZC3H12D=1,ZC3H13=1,ZC3H14=2,ZC3H15=4,ZC3H18=1,ZC3H3=1,ZC3H4=1,ZC3H6=1,ZC3H7A=1,ZC3H7B=1,ZC3H8=2,ZC3HAV1=1,ZC3HAV1L=2,ZC3HC1=1,ZC4H2=1,ZCCHC11=1,ZCCHC12=2,ZCCHC13=1,ZCCHC14=1,ZCCHC17=2,ZCCHC2=1,ZCCHC24=1,ZCCHC3=2,ZCCHC4=1,ZCCHC6=1,ZCCHC7=2,ZCCHC8=1,ZCCHC9=5,ZCRB1=2,ZCWPW1=1,ZCWPW2=1,ZDBF2=1,ZDHHC1=1,ZDHHC12=1,ZDHHC13=1,ZDHHC14=2,ZDHHC15=1,ZDHHC16=1,ZDHHC17=1,ZDHHC18=1,ZDHHC19=1,ZDHHC2=1,ZDHHC20=2,ZDHHC21=2,ZDHHC22=1,ZDHHC23=2,ZDHHC24=1,ZDHHC3=1,ZDHHC4=1,ZDHHC5=1,ZDHHC6=6,ZDHHC7=4,ZDHHC8=1,ZDHHC9=1,ZEB1=1,ZEB2=1,ZER1=1,ZFAND2A=1,ZFAND2B=1,ZFAND3=2,ZFAND4=2,ZFAND5=2,ZFAND6=4,ZFC3H1=1,ZFHX2=1,ZFHX3=1,ZFHX4=1,ZFP1=4,ZFP36L2=2,ZFP41=1,ZFP42=1,ZFP57=1,ZFP62=1,ZFP64=1,ZFP92=1,ZFPL1=1,ZFPM2=1,ZFR=1,ZFX=4,ZFYVE1=1,ZFYVE16=1,ZFYVE19=1,ZFYVE21=1,ZFYVE26=1,ZFYVE27=1,ZFYVE9=1,ZG16=1,ZGLP1=1,ZHX1=2,ZHX2=1,ZHX3=1,ZIC1=1,ZIC2=1,ZIC3=1,ZIC4=1,ZIC5=1,ZKSCAN1=1,ZKSCAN2=1,ZKSCAN4=2,ZKSCAN5=1,ZKSCAN8=1,ZMAT1=1,ZMAT2=3,ZMAT3=1,ZMAT5=1,ZMIZ1=1,ZMIZ2=2,ZMPSTE24=1,ZMYM1=1,ZMYM2=1,ZMYM3=1,ZMYM4=2,ZMYM5=2,ZMYM6=1,ZMYND10=1,ZMYND11=1,ZMYND15=1,ZMYND19=1,ZMYND8=3,ZNFX1=1,ZNHIT1=1,ZNHIT2=1,ZNHIT6=1,ZNRD1=1,ZNRF1=1,ZNRF2=1,ZNRF3=1,ZNRF4=1,ZP1=1,ZP2=1,ZP3=3,ZP4=1,ZPBP2=1,ZPLD1=1,ZRANB1=1,ZRANB2=2,ZRANB3=4,ZRSR2=1,ZSCAN10=1,ZSCAN2=1,ZSCAN20=1,ZSCAN23=2,ZSCAN25=1,ZSCAN29=1,ZSCAN31=1,ZSCAN4=2,ZSWIM1=1,ZSWIM2=1,ZSWIM3=1,ZSWIM5=1,ZSWIM6=1,ZSWIM8=1,ZUFSP=1,ZW10=1,ZWILCH=3,ZWINT=7,ZXDB=2,ZXDC=1,ZYG11A=1,ZYG11B=1,ZYX=2,ZZEF1=1,ZZZ3=5,pk=1]:0.2379243692,((4[&A1CF=1,A2ML1=1,A3GALT2=1,A4GALT=3,A4GNT=1,AAAS=1,AACS=1,AADACL3=1,AADACL4=1,AADAT=1,AAED1=1,AAGAB=1,AAMDC=2,AAMP=1,AAR2=1,AARS=1,AARS2=1,AASDH=1,AASDHPPT=1,AASS=1,AATF=1,AATK=1,ABCA1=1,ABCA12=1,ABCA13=1,ABCA2=1,ABCA3=1,ABCA4=2,ABCA5=1,ABCA7=1,ABCA9=1,ABCB1=1,ABCB11=1,ABCB4=1,ABCB5=1,ABCB6=1,ABCB7=1,ABCB9=1,ABCC1=1,ABCC10=1,ABCC2=1,ABCC4=1,ABCC8=1,ABCC9=1,ABCD1=2,ABCD2=1,ABCD3=1,ABCD4=1,ABCE1=1,ABCF1=4,ABCF2=3,ABCF3=1,ABCG1=1,ABCG2=1,ABCG4=1,ABCG5=1,ABCG8=1,ABHD1=1,ABHD11=3,ABHD12=2,ABHD12B=1,ABHD13=1,ABHD14B=1,ABHD15=1,ABHD16B=1,ABHD17B=2,ABHD17C=1,ABHD2=1,ABHD3=2,ABHD4=1,ABHD5=1,ABHD6=1,ABHD8=1,ABI1=1,ABI2=2,ABI3=1,ABI3BP=1,ABL1=1,ABL2=1,ABLIM1=2,ABLIM3=1,ABO=2,ABR=1,ABRA=1,ABRACL=3,ABRAXAS2=2,ABT1=2,ABTB1=1,ABTB2=1,ACACA=1,ACAD10=1,ACADL=1,ACADS=1,ACADSB=1,ACAN=1,ACAP1=1,ACAT1=1,ACAT2=8,ACBD3=1,ACBD4=1,ACBD5=1,ACBD6=3,ACBD7=1,ACCS=1,ACE2=1,ACER1=1,ACER2=1,ACER3=2,ACIN1=2,ACKR1=1,ACKR2=1,ACKR3=1,ACLY=2,ACMSD=1,ACO1=1,ACO2=1,ACOD1=1,ACOT1=1,ACOT11=1,ACOT12=1,ACOT13=1,ACOT4=1,ACOT7=4,ACOX1=1,ACOX2=1,ACP2=2,ACP4=1,ACP6=1,ACP7=1,ACPP=1,ACR=1,ACRBP=1,ACSBG2=1,ACSF3=3,ACSL1=2,ACSL3=1,ACSL4=4,ACSL5=1,ACSL6=1,ACSM1=1,ACSM3=1,ACSM4=1,ACSM5=1,ACSS3=1,ACTB=32,ACTC1=4,ACTG1=2,ACTG2=3,ACTL10=1,ACTL6A=2,ACTL6B=1,ACTL7A=1,ACTL7B=1,ACTL8=1,ACTL9=1,ACTN1=1,ACTN3=1,ACTN4=1,ACTR10=1,ACTR1A=2,ACTR1B=2,ACTR2=1,ACTR3=4,ACTR5=1,ACTR8=1,ACTRT1=3,ACTRT3=1,ACVR1=1,ACVR1B=1,ACVR1C=1,ACVR2A=1,ACVR2B=1,ACVRL1=1,ACY3=1,ACYP1=4,ADA2=1,ADAD1=1,ADAD2=1,ADAL=2,ADAM11=1,ADAM12=1,ADAM15=1,ADAM17=1,ADAM19=1,ADAM20=1,ADAM22=1,ADAM23=1,ADAM30=4,ADAM32=1,ADAM7=1,ADAM9=1,ADAMTS1=1,ADAMTS10=2,ADAMTS12=1,ADAMTS13=1,ADAMTS14=1,ADAMTS15=1,ADAMTS18=1,ADAMTS19=1,ADAMTS2=1,ADAMTS20=1,ADAMTS3=1,ADAMTS4=1,ADAMTS5=1,ADAMTS6=1,ADAMTS7=1,ADAMTS8=1,ADAMTS9=1,ADAMTSL1=1,ADAMTSL2=1,ADAMTSL3=1,ADAMTSL4=1,ADAMTSL5=1,ADAP1=1,ADAP2=2,ADAR=1,ADAT1=1,ADAT2=1,ADAT3=1,ADCY3=1,ADCY4=1,ADCY5=1,ADCY6=1,ADCY7=1,ADCY8=1,ADCYAP1=1,ADCYAP1R1=1,ADD1=1,ADD2=1,ADD3=1,ADGRA1=1,ADGRA2=1,ADGRB2=1,ADGRB3=1,ADGRD2=1,ADGRF1=1,ADGRF2=1,ADGRF4=1,ADGRF5=1,ADGRG2=1,ADGRG4=1,ADGRG6=1,ADGRL1=1,ADGRL2=2,ADGRL3=1,ADGRL4=1,ADH1B=1,ADH5=1,ADH6=1,ADI1=1,ADIPOQ=1,ADIPOR1=7,ADIPOR2=2,ADIRF=1,ADK=2,ADM=1,ADNP=1,ADO=1,ADORA1=1,ADORA2A=1,ADORA2B=1,ADORA3=1,ADPGK=1,ADPRH=1,ADPRHL2=1,ADPRM=1,ADRA1A=1,ADRA1B=1,ADRA1D=1,ADRA2A=1,ADRA2B=1,ADRB1=1,ADRB2=1,ADRB3=1,ADRM1=7,ADSL=1,ADSS=5,ADSSL1=1,AEBP1=1,AEBP2=1,AEN=1,AES=5,AFAP1=1,AFAP1L1=1,AFDN=1,AFF1=1,AFF2=1,AFF3=1,AFF4=1,AFG1L=1,AFG3L2=2,AFP=1,AFTPH=3,AGA=1,AGAP1=1,AGAP2=1,AGAP3=1,AGBL1=1,AGBL4=1,AGBL5=1,AGER=1,AGFG1=2,AGFG2=1,AGGF1=1,AGMAT=1,AGMO=1,AGO1=1,AGO2=3,AGO3=1,AGO4=1,AGPAT1=1,AGPAT2=1,AGPAT3=1,AGPAT5=1,AGPS=1,AGR2=1,AGRN=1,AGRP=1,AGTPBP1=1,AGTR1=1,AGTR2=1,AGXT=1,AGXT2=1,AHCTF1=1,AHCY=6,AHCYL1=1,AHCYL2=1,AHDC1=1,AHI1=1,AHNAK=1,AHNAK2=1,AHR=1,AHSA1=3,AHSG=1,AICDA=1,AIDA=1,AIF1=1,AIFM1=1,AIFM2=1,AIG1=1,AIMP1=4,AIMP2=1,AIP=3,AIPL1=1,AIRE=1,AJAP1=1,AJM1=1,AJUBA=1,AK2=2,AK3=2,AK4=2,AK5=1,AK7=1,AK8=1,AK9=1,AKAIN1=1,AKAP1=2,AKAP10=3,AKAP11=1,AKAP12=1,AKAP13=1,AKAP17A=1,AKAP3=1,AKAP4=1,AKAP5=1,AKAP6=1,AKAP8L=1,AKAP9=1,AKIP1=1,AKIRIN1=5,AKIRIN2=1,AKR1A1=4,AKR1B1=2,AKR1B10=1,AKR1B15=1,AKR1C2=1,AKR1D1=1,AKR7L=1,AKT1=2,AKT1S1=1,AKT2=1,AKT3=1,AKTIP=1,ALAD=2,ALAS1=2,ALAS2=1,ALCAM=1,ALDH18A1=1,ALDH1A1=17,ALDH1A2=1,ALDH1A3=1,ALDH1B1=1,ALDH1L1=1,ALDH1L2=1,ALDH3A1=1,ALDH3B2=1,ALDH4A1=1,ALDH5A1=1,ALDH6A1=1,ALDH7A1=1,ALDH8A1=1,ALDH9A1=3,ALDOA=32,ALDOB=4,ALDOC=1,ALG1=1,ALG12=1,ALG14=1,ALG2=2,ALG3=1,ALG5=1,ALG6=1,ALG9=1,ALK=1,ALKAL1=1,ALKBH1=3,ALKBH2=1,ALKBH4=1,ALKBH5=1,ALKBH6=2,ALKBH7=2,ALLC=1,ALMS1=1,ALOX12=1,ALOX12B=1,ALOX15=3,ALOX5=1,ALOX5AP=1,ALOXE3=1,ALPI=2,ALPK1=1,ALPK2=1,ALPK3=1,ALPL=1,ALS2=1,ALS2CL=1,ALS2CR12=1,ALX1=1,ALX3=3,ALX4=1,ALYREF=2,AMACR=1,AMBN=1,AMBP=1,AMBRA1=1,AMD1=8,AMDHD1=1,AMDHD2=1,AMELX=1,AMER1=1,AMER2=1,AMER3=1,AMFR=1,AMH=1,AMHR2=1,AMIGO1=1,AMIGO2=1,AMMECR1=1,AMMECR1L=2,AMN=1,AMN1=2,AMOT=1,AMOTL1=1,AMOTL2=1,AMPD1=1,AMPD2=2,AMPD3=1,AMPH=1,AMY1A=2,AMY2B=1,AMZ2=2,ANAPC10=2,ANAPC11=6,ANAPC13=4,ANAPC16=12,ANAPC2=1,ANAPC4=1,ANAPC5=1,ANAPC7=2,ANG=1,ANGEL1=1,ANGEL2=2,ANGPT1=1,ANGPT4=1,ANGPTL1=1,ANGPTL3=1,ANGPTL6=1,ANGPTL7=1,ANK1=1,ANK2=1,ANK3=1,ANKAR=1,ANKDD1A=1,ANKDD1B=1,ANKEF1=1,ANKFN1=1,ANKFY1=1,ANKH=1,ANKHD1=2,ANKIB1=1,ANKK1=1,ANKLE2=1,ANKMY2=1,ANKRA2=1,ANKRD1=1,ANKRD10=1,ANKRD11=1,ANKRD12=1,ANKRD13A=1,ANKRD13B=1,ANKRD13C=1,ANKRD13D=1,ANKRD16=1,ANKRD17=1,ANKRD18B=1,ANKRD2=1,ANKRD22=1,ANKRD23=1,ANKRD24=1,ANKRD26=1,ANKRD27=2,ANKRD29=1,ANKRD33=1,ANKRD34A=1,ANKRD34B=1,ANKRD34C=1,ANKRD35=1,ANKRD37=1,ANKRD39=1,ANKRD40=4,ANKRD42=2,ANKRD45=1,ANKRD46=1,ANKRD49=2,ANKRD50=1,ANKRD52=1,ANKRD53=1,ANKRD54=3,ANKRD6=1,ANKRD60=1,ANKRD61=1,ANKRD63=1,ANKRD65=1,ANKRD66=1,ANKRD9=1,ANKS1A=1,ANKS1B=2,ANKS3=1,ANKS6=1,ANKUB1=1,ANLN=1,ANO10=1,ANO2=1,ANO4=1,ANO5=1,ANO7=1,ANO8=1,ANO9=1,ANOS1=1,ANP32A=7,ANP32B=17,ANPEP=1,ANTXR1=1,ANTXR2=1,ANXA1=1,ANXA10=1,ANXA11=1,ANXA13=1,ANXA2=1,ANXA3=1,ANXA4=1,ANXA5=5,ANXA6=1,ANXA7=6,ANXA9=1,AOC1=1,AOC2=1,AOC3=1,AOPEP=1,AOX1=1,AP1AR=2,AP1B1=1,AP1G1=1,AP1G2=1,AP1M1=1,AP1S1=1,AP1S2=4,AP1S3=2,AP2A1=1,AP2B1=4,AP2M1=6,AP2S1=5,AP3B1=2,AP3B2=1,AP3D1=1,AP3M1=1,AP3M2=1,AP3S1=19,AP3S2=2,AP4B1=1,AP4E1=1,AP4M1=1,AP4S1=1,AP5B1=1,AP5M1=2,AP5S1=1,AP5Z1=1,APAF1=1,APBA1=1,APBA2=1,APBA3=2,APBB1=1,APBB1IP=2,APBB2=1,APBB3=1,APC2=1,APCS=1,APH1A=1,APH1B=1,API5=3,APIP=1,APLF=1,APLN=1,APLNR=1,APLP1=1,APOA1=1,APOA4=1,APOA5=1,APOB=1,APOBEC2=1,APOBR=1,APOE=1,APOF=1,APOH=1,APOOL=1,APOPT1=2,APP=1,APPBP2=1,APPL1=2,APPL2=2,APRT=1,APTX=1,AQP1=1,AQP10=1,AQP11=1,AQP2=1,AQP3=1,AQP5=1,AQP6=1,AQP8=1,AQR=1,AR=1,ARAF=1,ARAP1=1,ARAP2=2,ARAP3=1,ARC=1,ARCN1=3,AREG=1,AREL1=2,ARF1=6,ARF3=2,ARF4=4,ARF5=2,ARF6=1,ARFGAP1=4,ARFGAP2=1,ARFGAP3=1,ARFGEF1=1,ARFGEF2=1,ARFGEF3=1,ARFIP1=1,ARFIP2=3,ARFRP1=3,ARG1=1,ARG2=3,ARGLU1=1,ARHGAP1=1,ARHGAP10=1,ARHGAP12=1,ARHGAP15=1,ARHGAP17=1,ARHGAP18=2,ARHGAP19=1,ARHGAP20=2,ARHGAP21=1,ARHGAP23=1,ARHGAP24=1,ARHGAP26=1,ARHGAP29=2,ARHGAP30=1,ARHGAP31=1,ARHGAP32=1,ARHGAP33=1,ARHGAP35=1,ARHGAP36=1,ARHGAP39=1,ARHGAP4=1,ARHGAP40=1,ARHGAP44=1,ARHGAP45=1,ARHGAP5=1,ARHGAP6=1,ARHGAP9=1,ARHGDIA=4,ARHGDIB=1,ARHGDIG=1,ARHGEF1=1,ARHGEF10=1,ARHGEF11=1,ARHGEF12=2,ARHGEF15=1,ARHGEF16=1,ARHGEF17=1,ARHGEF18=2,ARHGEF19=1,ARHGEF2=1,ARHGEF25=1,ARHGEF26=1,ARHGEF28=1,ARHGEF33=1,ARHGEF37=1,ARHGEF38=1,ARHGEF39=1,ARHGEF40=1,ARHGEF5=1,ARHGEF6=1,ARID1A=1,ARID1B=1,ARID2=1,ARID3B=1,ARID3C=1,ARID4A=1,ARID4B=1,ARID5B=1,ARIH1=2,ARIH2=1,ARL1=4,ARL10=1,ARL11=1,ARL13B=1,ARL14=1,ARL14EP=2,ARL14EPL=1,ARL15=1,ARL16=2,ARL2=2,ARL2BP=4,ARL3=2,ARL4A=4,ARL4C=1,ARL4D=1,ARL5A=10,ARL5B=1,ARL6=1,ARL6IP1=3,ARL6IP5=3,ARL8A=5,ARL9=1,ARMC1=2,ARMC2=1,ARMC3=2,ARMC4=1,ARMC5=5,ARMC7=1,ARMC9=1,ARMCX1=1,ARMCX2=1,ARMCX3=1,ARMCX6=1,ARMH1=1,ARMH3=1,ARNT2=1,ARNTL=1,ARPC1A=14,ARPC1B=1,ARPC2=9,ARPC3=1,ARPC5=3,ARPC5L=4,ARPIN=2,ARPP19=3,ARPP21=1,ARRB1=1,ARRB2=4,ARRDC1=1,ARRDC2=1,ARRDC3=1,ARRDC4=1,ARRDC5=1,ARSA=1,ARSB=2,ARSG=1,ARSI=1,ARSJ=1,ART1=1,ART3=1,ART4=1,ART5=1,ARV1=5,ARVCF=1,ARX=1,AS3MT=2,ASAH2=1,ASAP1=1,ASAP2=1,ASAP3=1,ASB1=1,ASB10=1,ASB11=1,ASB13=1,ASB14=1,ASB15=1,ASB16=1,ASB17=1,ASB18=1,ASB2=1,ASB4=1,ASB5=1,ASB6=1,ASB8=1,ASB9=1,ASCC1=1,ASCC2=1,ASCC3=1,ASCL1=1,ASCL2=1,ASCL3=1,ASCL4=1,ASCL5=1,ASDURF=2,ASF1B=3,ASGR1=2,ASH1L=1,ASH2L=1,ASIC1=1,ASIC2=1,ASIC3=1,ASIC4=1,ASIC5=1,ASIP=1,ASL=2,ASNA1=3,ASNS=1,ASPG=1,ASPHD1=1,ASPHD2=2,ASPM=1,ASPRV1=1,ASPSCR1=1,ASS1=2,ASTL=1,ASTN1=1,ASTN2=1,ASXL1=1,ASZ1=3,ATAD1=2,ATAD2B=1,ATAD3A=1,ATAD5=1,ATAT1=2,ATE1=1,ATF1=2,ATF2=3,ATF4=5,ATF5=1,ATF6=1,ATF6B=1,ATF7=1,ATF7IP=1,ATF7IP2=1,ATG10=1,ATG101=2,ATG13=3,ATG14=2,ATG16L1=2,ATG2A=1,ATG2B=1,ATG3=3,ATG4A=1,ATG4B=1,ATG4C=4,ATG4D=1,ATG5=2,ATG7=2,ATG9A=1,ATG9B=1,ATL1=1,ATL2=2,ATL3=1,ATM=3,ATMIN=2,ATN1=2,ATOH1=1,ATOH7=1,ATOH8=1,ATP10B=1,ATP10D=1,ATP11A=1,ATP11B=2,ATP11C=1,ATP12A=1,ATP13A1=1,ATP13A2=1,ATP13A3=1,ATP13A4=1,ATP13A5=2,ATP1A1=4,ATP1A2=1,ATP1A3=1,ATP1B1=5,ATP1B2=2,ATP1B4=1,ATP23=1,ATP2A1=1,ATP2A3=1,ATP2B1=1,ATP2B2=1,ATP2B3=1,ATP2B4=1,ATP2C1=2,ATP2C2=1,ATP4A=1,ATP4B=1,ATP5F1=1,ATP5F1B=5,ATP5F1C=10,ATP5F1D=8,ATP5H=3,ATP5J=1,ATP5L=3,ATP5L2=3,ATP5MC1=6,ATP5MC3=10,ATP5MF-PTCD1=2,ATP5MG=7,ATP5O=1,ATP5PD=7,ATP5PF=3,ATP6AP1=2,ATP6AP1L=1,ATP6AP2=1,ATP6V0A1=1,ATP6V0A2=2,ATP6V0A4=1,ATP6V0C=2,ATP6V0D1=1,ATP6V0D2=1,ATP6V0E1=3,ATP6V0E2=2,ATP6V1A=2,ATP6V1B1=1,ATP6V1B2=1,ATP6V1C1=2,ATP6V1C2=2,ATP6V1D=3,ATP6V1E1=5,ATP6V1E2=1,ATP6V1F=4,ATP6V1G1=16,ATP6V1G2=1,ATP6V1G3=1,ATP6V1H=1,ATP7A=1,ATP7B=1,ATP8A2=1,ATP8B2=1,ATP9A=1,ATPAF1=1,ATPIF1=1,ATR=1,ATRAID=1,ATRN=2,ATXN1=1,ATXN10=2,ATXN1L=1,ATXN2=1,ATXN2L=1,ATXN3=5,ATXN7=1,ATXN7L1=1,ATXN7L2=1,ATXN7L3=3,ATXN7L3B=1,AUNIP=1,AUP1=1,AURKA=1,AURKAIP1=2,AUTS2=1,AVEN=1,AVL9=1,AVP=1,AVPI1=2,AVPR1A=1,AVPR1B=1,AWAT1=1,AXIN1=2,AXIN2=2,AXL=1,AZGP1=1,AZI2=2,AZIN1=3,AZIN2=1,AZU1=1,B3GALNT1=2,B3GALNT2=1,B3GALT1=1,B3GALT4=1,B3GALT5=4,B3GALT6=1,B3GAT1=1,B3GAT2=1,B3GAT3=1,B3GLCT=1,B3GNT2=1,B3GNT3=2,B3GNT4=1,B3GNT5=1,B3GNT6=1,B3GNT7=1,B3GNT8=1,B3GNT9=1,B4GALNT1=1,B4GALNT3=1,B4GALNT4=1,B4GALT1=3,B4GALT2=1,B4GALT5=2,B4GALT6=1,B4GALT7=3,B4GAT1=1,B9D1=1,BAALC=1,BAAT=1,BACE1=1,BACE2=1,BACH1=1,BACH2=1,BAG1=2,BAG2=4,BAG3=1,BAG5=1,BAHCC1=1,BAHD1=1,BAIAP2L1=1,BAIAP2L2=1,BAIAP3=1,BAK1=1,BAMBI=1,BANF1=5,BANK1=1,BAP1=2,BAP18=15,BARD1=1,BARHL1=1,BARHL2=1,BARX1=1,BARX2=1,BASP1=1,BATF=1,BAX=1,BAZ1A=1,BAZ1B=2,BAZ2A=3,BAZ2B=1,BBC3=1,BBIP1=8,BBOF1=1,BBOX1=1,BBS10=1,BBS12=1,BBS2=1,BBS5=1,BBS9=1,BBX=1,BCAM=1,BCAN=1,BCAP29=5,BCAP31=2,BCAR3=1,BCAS1=1,BCAS2=7,BCAS3=1,BCAS4=1,BCAT1=1,BCAT2=1,BCCIP=1,BCHE=1,BCKDHA=1,BCKDHB=1,BCKDK=4,BCL10=1,BCL11A=1,BCL11B=1,BCL2=1,BCL2A1=1,BCL2L1=1,BCL2L13=2,BCL2L14=1,BCL2L2=1,BCL3=1,BCL6=1,BCL6B=1,BCL7A=2,BCL7B=1,BCL7C=1,BCL9=1,BCL9L=2,BCLAF1=1,BCLAF3=2,BCOR=2,BCORL1=1,BCS1L=3,BDH1=1,BDH2=2,BDKRB1=1,BDKRB2=1,BECN1=7,BEGAIN=1,BEND3=1,BEND4=1,BEND5=1,BEND6=1,BEND7=1,BEST1=1,BEST2=1,BEST3=1,BEST4=1,BET1=4,BEX1=1,BFAR=1,BFSP1=1,BFSP2=1,BGLAP=1,BGN=1,BHLHA15=1,BHLHA9=1,BHLHB9=1,BHLHE22=1,BHLHE23=1,BHLHE40=1,BHLHE41=1,BHMT=1,BICC1=1,BICD1=1,BICD2=1,BICDL1=1,BICDL2=1,BICRA=1,BICRAL=2,BIN1=1,BIN2=2,BIN3=1,BIRC2=1,BIRC3=1,BIRC5=1,BIRC7=1,BIVM=1,BLCAP=1,BLK=1,BLM=1,BLMH=1,BLNK=1,BLOC1S1=2,BLOC1S2=3,BLOC1S3=1,BLOC1S4=1,BLOC1S5=3,BLVRA=2,BLVRB=2,BLZF1=1,BMF=1,BMP1=1,BMP10=1,BMP15=1,BMP2=1,BMP3=1,BMP4=1,BMP5=1,BMP6=1,BMP7=1,BMP8B=2,BMPER=1,BMPR1B=1,BMPR2=1,BMS1=1,BMT2=1,BMX=1,BNC1=1,BNC2=1,BNIP2=2,BNIPL=1,BOC=1,BOD1=3,BOD1L1=1,BOK=1,BOLA1=1,BOLA2=2,BOLA2-SMG1P6=4,BOLA3=1,BOLL=3,BOP1=2,BORA=3,BORCS5=2,BORCS6=1,BORCS8-MEF2B=1,BPGM=1,BPIFA1=1,BPIFA3=1,BPIFB1=1,BPIFB2=1,BPIFB3=1,BPIFB6=1,BPIFC=1,BPNT1=1,BRAF=1,BRAP=1,BRCA2=1,BRCC3=1,BRD1=1,BRD3=1,BRD4=2,BRD7=1,BRDT=2,BRF1=2,BRI3BP=1,BRINP1=1,BRINP2=1,BRINP3=1,BRIP1=1,BRIX1=3,BRK1=6,BRMS1=1,BRMS1L=1,BRPF1=1,BRPF3=1,BRS3=1,BRSK1=1,BRSK2=1,BRWD1=1,BRWD3=1,BSDC1=2,BSN=1,BSND=1,BSPRY=1,BSX=1,BTAF1=1,BTBD1=3,BTBD10=1,BTBD11=1,BTBD16=1,BTBD17=1,BTBD18=1,BTBD19=1,BTBD2=1,BTBD3=2,BTBD6=1,BTBD7=1,BTBD9=1,BTC=1,BTF3=9,BTF3L4=2,BTG1=2,BTG2=1,BTG3=3,BTG4=1,BTK=1,BTN1A1=1,BTNL3=2,BTNL9=1,BTRC=1,BUB1=1,BUB1B=2,BUB1B-PAK6=1,BUB3=8,BUD13=2,BUD31=13,BVES=1,BYSL=2,BZW1=5,BZW2=1,C1D=1,C1GALT1=1,C1GALT1C1=2,C1QA=1,C1QB=1,C1QBP=2,C1QC=1,C1QL1=1,C1QL2=2,C1QL3=2,C1QL4=1,C1QTNF1=1,C1QTNF12=1,C1QTNF2=1,C1QTNF3=1,C1QTNF4=1,C1QTNF5=1,C1QTNF7=1,C1R=1,C1S=1,C2CD2=1,C2CD2L=1,C2CD3=1,C2CD4A=1,C2CD4C=1,C2CD4D=1,C2CD5=1,C2CD6=1,C3=1,C3AR1=1,C4BPB=1,C5=1,C5AR1=1,C5AR2=1,C6=1,C7=1,C8A=1,C9=1,CA1=1,CA10=1,CA11=2,CA12=1,CA13=1,CA2=3,CA3=2,CA4=1,CA5B=1,CA7=2,CA8=2,CA9=1,CAAP1=1,CAB39=2,CAB39L=1,CABCOCO1=2,CABLES1=1,CABLES2=1,CABP1=1,CABP2=1,CABP5=1,CABP7=1,CABS1=1,CABYR=1,CACFD1=1,CACHD1=1,CACNA1A=1,CACNA1C=1,CACNA1D=1,CACNA1E=1,CACNA1F=1,CACNA1G=1,CACNA1H=1,CACNA1S=1,CACNA2D1=1,CACNA2D2=1,CACNA2D3=1,CACNB1=1,CACNB2=1,CACNB3=1,CACNB4=1,CACNG2=1,CACNG3=1,CACNG4=1,CACNG5=1,CACTIN=1,CACUL1=1,CACYBP=2,CAD=2,CADM2=1,CADM3=2,CADM4=1,CADPS=1,CADPS2=1,CALB1=1,CALB2=1,CALCB=2,CALCOCO1=2,CALCOCO2=4,CALCR=1,CALCRL=1,CALD1=1,CALHM1=1,CALHM2=1,CALHM3=1,CALHM4=1,CALHM6=2,CALM1=3,CALM2=1,CALML3=1,CALML6=1,CALR=3,CALU=2,CALY=1,CAMK1=1,CAMK1D=1,CAMK1G=1,CAMK2A=1,CAMK2D=2,CAMK2G=3,CAMK2N1=1,CAMK2N2=1,CAMK4=1,CAMKK1=1,CAMKK2=1,CAMKMT=1,CAMKV=1,CAMLG=2,CAMP=1,CAMSAP1=1,CAMSAP2=1,CAMSAP3=1,CAMTA1=3,CAMTA2=1,CAND1=1,CAND2=1,CANT1=3,CAP1=1,CAP2=1,CAPG=1,CAPN1=1,CAPN10=1,CAPN12=1,CAPN13=1,CAPN14=1,CAPN15=1,CAPN3=1,CAPN5=1,CAPN6=1,CAPN7=1,CAPN9=1,CAPNS1=4,CAPNS2=1,CAPRIN1=1,CAPRIN2=1,CAPS=1,CAPSL=2,CAPZA1=1,CAPZA3=1,CAPZB=6,CARD10=1,CARD11=1,CARD14=1,CARD19=1,CARD6=1,CARD9=1,CARHSP1=2,CARM1=2,CARMIL1=1,CARMIL3=1,CARNMT1=2,CARNS1=1,CARS=1,CARTPT=1,CASC10=1,CASC3=1,CASC4=1,CASK=1,CASKIN1=1,CASKIN2=2,CASP14=1,CASP2=1,CASP3=2,CASP4=1,CASP6=2,CASP7=2,CASP8AP2=1,CASP9=1,CASQ1=1,CASQ2=1,CASR=1,CASS4=1,CAST=2,CASTOR1=1,CASTOR2=1,CASZ1=1,CAT=1,CATIP=1,CATSPER1=1,CATSPER3=1,CATSPER4=1,CAV2=1,CAV3=1,CAVIN1=1,CAVIN2=2,CAVIN3=1,CAVIN4=1,CBFA2T2=1,CBFA2T3=1,CBFB=1,CBLB=1,CBLC=1,CBLL1=1,CBLN1=1,CBLN2=1,CBLN3=1,CBLN4=1,CBR1=4,CBR3=1,CBR4=2,CBX1=2,CBX2=1,CBX4=1,CBX5=2,CBX6=1,CBX7=1,CBX8=1,CBY1=1,CBY3=1,CC2D1A=1,CC2D1B=1,CCAR1=1,CCAR2=3,CCBE1=1,CCDC102A=1,CCDC102B=1,CCDC103=1,CCDC105=1,CCDC106=1,CCDC107=1,CCDC110=1,CCDC112=2,CCDC115=5,CCDC117=1,CCDC12=1,CCDC121=1,CCDC122=1,CCDC124=3,CCDC125=1,CCDC126=1,CCDC127=1,CCDC129=1,CCDC13=1,CCDC134=1,CCDC136=1,CCDC14=1,CCDC142=1,CCDC146=1,CCDC149=1,CCDC15=1,CCDC150=1,CCDC152=1,CCDC153=1,CCDC154=1,CCDC157=2,CCDC158=2,CCDC160=1,CCDC167=3,CCDC168=1,CCDC171=1,CCDC172=1,CCDC173=1,CCDC174=2,CCDC175=1,CCDC177=1,CCDC18=1,CCDC180=1,CCDC181=1,CCDC182=1,CCDC184=1,CCDC185=1,CCDC186=1,CCDC188=1,CCDC190=1,CCDC192=1,CCDC194=1,CCDC198=1,CCDC28A=1,CCDC28B=1,CCDC32=2,CCDC33=1,CCDC34=3,CCDC36=1,CCDC40=1,CCDC42=1,CCDC43=4,CCDC47=3,CCDC50=2,CCDC51=1,CCDC58=1,CCDC59=1,CCDC6=1,CCDC60=1,CCDC61=1,CCDC62=1,CCDC63=1,CCDC65=1,CCDC66=2,CCDC68=1,CCDC70=1,CCDC71=1,CCDC71L=1,CCDC77=1,CCDC78=1,CCDC8=1,CCDC80=1,CCDC81=1,CCDC82=2,CCDC83=1,CCDC84=1,CCDC85A=1,CCDC85B=1,CCDC86=1,CCDC87=1,CCDC88A=1,CCDC88B=1,CCDC88C=1,CCDC89=1,CCDC9=1,CCDC91=1,CCDC92=1,CCDC94=1,CCDC96=1,CCDC97=1,CCDC9B=1,CCER1=1,CCIN=1,CCK=1,CCKAR=1,CCKBR=3,CCL11=1,CCL19=1,CCL24=1,CCL27=1,CCL28=1,CCL5=1,CCM2L=1,CCNA2=5,CCNB1=8,CCNB1IP1=1,CCNB2=5,CCNC=4,CCND1=1,CCND2=1,CCND3=2,CCNE1=2,CCNF=2,CCNG1=6,CCNG2=2,CCNH=4,CCNI=10,CCNJ=5,CCNJL=1,CCNK=2,CCNL1=2,CCNL2=3,CCNO=1,CCNT1=3,CCNT2=1,CCNY=1,CCNYL1=1,CCPG1=4,CCR10=1,CCR2=1,CCR3=2,CCR4=1,CCR5=1,CCR6=1,CCR7=1,CCSAP=1,CCSER1=1,CCSER2=2,CCSMST1=1,CCT2=3,CCT4=5,CCT6A=1,CCT6B=1,CCT7=2,CCT8=1,CCT8L2=1,CD101=1,CD109=1,CD14=2,CD151=1,CD163=1,CD164=1,CD164L2=1,CD180=1,CD19=1,CD1A=1,CD1B=2,CD1C=1,CD1E=1,CD200=1,CD207=1,CD209=1,CD248=1,CD27=1,CD28=1,CD2AP=2,CD2BP2=1,CD300LB=1,CD302=1,CD34=2,CD36=3,CD3D=1,CD3E=1,CD40LG=1,CD47=2,CD53=2,CD5L=1,CD63=5,CD68=1,CD70=1,CD79A=2,CD79B=1,CD80=1,CD81=2,CD82=1,CD83=1,CD84=1,CD8A=1,CD9=2,CD93=1,CD97=1,CD99L2=1,CDA=2,CDADC1=2,CDAN1=1,CDC123=2,CDC14A=1,CDC14B=1,CDC14C=1,CDC16=1,CDC20=1,CDC20B=1,CDC23=1,CDC25A=1,CDC25B=1,CDC25C=1,CDC26=1,CDC34=1,CDC37=4,CDC37L1=1,CDC40=2,CDC42=2,CDC42BPA=1,CDC42BPB=1,CDC42BPG=1,CDC42EP1=1,CDC42EP2=1,CDC42EP3=1,CDC42EP4=2,CDC42SE1=3,CDC42SE2=2,CDC45=1,CDC5L=2,CDC6=1,CDC7=1,CDC73=2,CDCA2=2,CDCA3=1,CDCA4=1,CDCA5=1,CDCA7=2,CDCA7L=1,CDCA8=1,CDCP1=1,CDCP2=1,CDH1=2,CDH10=1,CDH11=1,CDH12=1,CDH15=1,CDH16=1,CDH17=1,CDH18=1,CDH19=1,CDH2=1,CDH20=1,CDH22=1,CDH23=1,CDH24=1,CDH26=1,CDH6=1,CDH7=1,CDH8=1,CDH9=1,CDHR1=1,CDHR3=1,CDHR4=1,CDK1=2,CDK11B=1,CDK12=1,CDK13=1,CDK14=1,CDK15=1,CDK16=2,CDK17=1,CDK18=1,CDK19=1,CDK2=2,CDK20=1,CDK2AP1=7,CDK3=1,CDK4=11,CDK5=1,CDK5R1=1,CDK5R2=1,CDK5RAP1=1,CDK5RAP2=1,CDK6=1,CDK8=2,CDK9=2,CDKAL1=1,CDKL1=1,CDKL2=1,CDKL4=1,CDKL5=1,CDKN1A=1,CDKN1B=1,CDKN1C=1,CDKN2AIP=2,CDKN2AIPNL=2,CDKN2C=1,CDKN2D=1,CDKN3=2,CDNF=1,CDO1=1,CDON=1,CDR1=1,CDR2=1,CDR2L=1,CDRT4=1,CDS1=1,CDS2=1,CDT1=1,CDV3=5,CDX1=1,CDX2=1,CDYL=1,CEACAM1=1,CEACAM16=1,CEACAM19=1,CEACAM20=1,CEACAM5=1,CEACAM6=1,CEBPA=1,CEBPD=1,CEBPE=1,CEBPG=1,CEBPZ=2,CEBPZOS=2,CECR2=1,CEL=1,CELA1=1,CELA2A=1,CELA3A=1,CELF1=1,CELF2=1,CELF3=1,CELF4=1,CELF6=1,CELSR1=1,CELSR2=1,CELSR3=1,CEMIP=1,CENPB=1,CENPBD1=1,CENPC=1,CENPE=1,CENPH=1,CENPJ=1,CENPL=1,CENPO=2,CENPQ=2,CENPV=1,CENPW=2,CEP104=1,CEP112=2,CEP126=1,CEP128=1,CEP131=1,CEP135=1,CEP152=1,CEP164=1,CEP170=1,CEP170B=2,CEP19=1,CEP250=1,CEP290=1,CEP295=1,CEP350=1,CEP44=2,CEP55=2,CEP57L1=1,CEP63=2,CEP70=2,CEP78=1,CEP85=1,CEP85L=1,CEP95=1,CEP97=1,CEPT1=2,CER1=1,CERKL=1,CERS1=1,CERS2=2,CERS4=2,CERS5=2,CERS6=1,CETN1=1,CETN2=8,CETN3=1,CETP=1,CFAP157=1,CFAP161=1,CFAP20=2,CFAP298=1,CFAP299=1,CFAP300=1,CFAP36=1,CFAP43=1,CFAP47=1,CFAP53=1,CFAP57=1,CFAP58=1,CFAP65=1,CFAP69=1,CFAP70=1,CFAP73=1,CFAP74=1,CFAP77=1,CFAP97=1,CFAP99=1,CFD=2,CFDP1=5,CFHR5=1,CFI=1,CFL1=24,CFL2=4,CFP=1,CFTR=1,CGA=2,CGAS=1,CGB2=1,CGGBP1=2,CGN=1,CGNL1=1,CGRRF1=1,CH25H=1,CHAC1=2,CHAC2=1,CHAD=1,CHADL=1,CHAF1A=1,CHAF1B=1,CHAMP1=1,CHCHD1=6,CHCHD2=4,CHCHD3=1,CHCHD4=2,CHCHD5=2,CHCHD7=2,CHD1=1,CHD2=1,CHD3=1,CHD4=1,CHD5=1,CHD6=1,CHD7=1,CHD8=1,CHD9=1,CHDH=2,CHEK2=1,CHERP=3,CHFR=1,CHGB=1,CHI3L1=1,CHI3L2=1,CHIC2=1,CHIT1=1,CHKA=1,CHKB=1,CHMP1A=4,CHMP1B=4,CHMP2A=1,CHMP2B=2,CHMP3=7,CHMP4A=2,CHMP4B=5,CHMP4C=1,CHMP5=1,CHMP6=1,CHMP7=2,CHN2=1,CHODL=1,CHORDC1=2,CHP1=2,CHP2=2,CHPF=1,CHPF2=1,CHPT1=4,CHRAC1=2,CHRD=1,CHRDL1=1,CHRDL2=1,CHRM1=1,CHRM2=1,CHRM3=1,CHRM4=1,CHRM5=1,CHRNA1=1,CHRNA10=1,CHRNA2=1,CHRNA3=1,CHRNA5=1,CHRNA6=1,CHRNA9=1,CHRNB1=1,CHRNB2=1,CHRNB3=1,CHRND=1,CHRNE=1,CHRNG=1,CHST1=2,CHST10=1,CHST11=1,CHST12=1,CHST13=1,CHST14=1,CHST15=1,CHST2=1,CHST3=1,CHST4=1,CHST6=1,CHST8=1,CHST9=1,CHSY1=2,CHSY3=1,CHTF18=1,CHTOP=2,CHUK=4,CHURC1=3,CIAO1=1,CIAPIN1=2,CIART=2,CIB1=1,CIB2=4,CIB4=1,CIC=1,CIDEB=1,CIDEC=1,CIITA=1,CILP=1,CILP2=1,CINP=1,CIP2A=1,CIR1=1,CIRBP=1,CISD1=2,CISD2=2,CISD3=4,CISH=1,CIT=1,CITED2=1,CITED4=1,CIZ1=1,CKAP2=1,CKAP2L=3,CKAP4=1,CKAP5=1,CKB=5,CKM=1,CKMT1A=1,CKMT2=1,CKS1B=2,CKS2=9,CLASP1=1,CLASP2=1,CLASRP=1,CLCA1=1,CLCA2=1,CLCA4=2,CLCF1=1,CLCN1=1,CLCN2=1,CLCN4=1,CLCN6=1,CLCN7=1,CLDN1=1,CLDN10=2,CLDN11=1,CLDN12=1,CLDN14=1,CLDN15=1,CLDN16=1,CLDN17=1,CLDN18=2,CLDN19=1,CLDN2=1,CLDN20=1,CLDN23=1,CLDN24=1,CLDN3=1,CLDN4=1,CLDN5=1,CLDN6=4,CLDN7=1,CLDN8=1,CLDN9=2,CLDND1=2,CLDND2=1,CLEC11A=1,CLEC12A=1,CLEC14A=1,CLEC16A=1,CLEC17A=1,CLEC18A=1,CLEC1B=1,CLEC2L=1,CLEC3A=1,CLEC3B=1,CLEC4F=1,CLEC4G=1,CLGN=2,CLHC1=1,CLIC1=2,CLIC2=1,CLIC3=1,CLIC4=2,CLIC5=1,CLIC6=1,CLINT1=1,CLIP1=1,CLIP2=1,CLIP3=1,CLIP4=1,CLK1=3,CLK2=1,CLK3=3,CLK4=2,CLMN=1,CLMP=1,CLN5=1,CLN8=1,CLNS1A=3,CLOCK=1,CLP1=7,CLPB=1,CLPP=1,CLPS=1,CLPTM1=1,CLPTM1L=7,CLPX=3,CLRN1=1,CLRN2=1,CLSPN=1,CLSTN1=1,CLSTN2=1,CLSTN3=1,CLTA=3,CLTB=1,CLTC=2,CLUH=1,CLUL1=1,CLVS1=1,CLVS2=1,CLYBL=1,CMA1=1,CMAS=2,CMC4=2,CMKLR1=1,CMPK2=1,CMTM3=2,CMTM4=1,CMTM5=1,CMTM6=1,CMTM7=1,CMTM8=2,CMTR1=1,CMTR2=2,CMYA5=1,CNBD1=1,CNBP=12,CNDP1=1,CNEP1R1=1,CNFN=1,CNGA1=2,CNGA2=2,CNGA4=1,CNGB1=1,CNGB3=1,CNIH1=7,CNIH2=1,CNIH3=1,CNIH4=1,CNKSR1=6,CNKSR2=1,CNKSR3=1,CNMD=1,CNN1=2,CNN2=3,CNN3=2,CNNM1=1,CNNM2=1,CNNM3=1,CNNM4=1,CNOT1=1,CNOT10=2,CNOT11=2,CNOT2=1,CNOT3=1,CNOT4=1,CNOT6=1,CNOT6L=1,CNOT7=2,CNOT8=1,CNPPD1=1,CNPY1=1,CNPY2=1,CNPY4=1,CNR1=1,CNR2=1,CNRIP1=2,CNTD1=1,CNTD2=1,CNTF=1,CNTFR=1,CNTLN=1,CNTN1=1,CNTN3=1,CNTN4=1,CNTNAP1=1,CNTRL=2,CNTROB=1,COA3=11,COA4=1,COA5=1,COA6=4,COA7=2,COASY=1,COBLL1=2,COCH=1,COG1=1,COG2=1,COG3=1,COG4=1,COG5=1,COG6=2,COG7=1,COG8=1,COIL=1,COL11A1=1,COL12A1=1,COL13A1=1,COL14A1=1,COL15A1=1,COL16A1=1,COL17A1=1,COL18A1=1,COL1A1=1,COL1A2=1,COL20A1=1,COL21A1=1,COL23A1=1,COL25A1=1,COL26A1=1,COL27A1=1,COL2A1=1,COL3A1=1,COL4A1=1,COL4A2=1,COL4A3BP=1,COL4A4=1,COL4A5=1,COL4A6=1,COL5A1=1,COL5A2=1,COL5A3=1,COL6A1=1,COL6A2=1,COL6A3=1,COL6A5=1,COL6A6=1,COL7A1=1,COL8A1=1,COL8A2=1,COL9A1=1,COL9A2=1,COL9A3=1,COLGALT1=1,COLGALT2=1,COLQ=1,COMMD1=1,COMMD10=1,COMMD2=1,COMMD3=3,COMMD5=1,COMMD7=1,COMMD8=2,COMMD9=1,COMP=1,COMT=2,COMTD1=1,COP1=1,COPA=2,COPB1=3,COPB2=1,COPE=12,COPG1=2,COPG2=1,COPS2=1,COPS3=4,COPS4=2,COPS5=2,COPS6=4,COPS7A=4,COPS7B=1,COPS8=1,COPS9=2,COPZ1=2,COPZ2=1,COQ10A=1,COQ10B=7,COQ2=1,COQ3=1,COQ4=2,COQ5=1,COQ6=1,COQ7=2,COQ8A=1,COQ8B=1,COQ9=2,CORIN=1,CORO1A=1,CORO1B=1,CORO1C=1,CORO2A=1,CORO2B=1,CORO6=1,COTL1=2,COX10=2,COX11=2,COX15=2,COX17=2,COX18=1,COX19=2,COX20=2,COX4I2=1,COX5A=6,COX6A1=1,COX6B1=1,COX6B2=1,COX6C=1,COX7B=1,COX7B2=3,COX7C=5,CP=1,CPA1=1,CPA2=1,CPA3=1,CPA4=1,CPA5=1,CPA6=1,CPB1=1,CPB2=1,CPD=1,CPE=1,CPEB1=1,CPEB2=1,CPEB3=1,CPEB4=1,CPED1=1,CPLX1=1,CPLX3=1,CPLX4=1,CPM=1,CPN1=1,CPN2=1,CPNE1=2,CPNE2=9,CPNE3=1,CPNE4=1,CPNE5=1,CPNE6=1,CPNE7=1,CPNE8=1,CPNE9=1,CPO=1,CPOX=1,CPPED1=2,CPQ=1,CPS1=1,CPSF1=1,CPSF2=1,CPSF6=1,CPSF7=2,CPT1A=2,CPT1B=1,CPT1C=1,CPT2=1,CPTP=1,CPVL=1,CPXM1=1,CPXM2=1,CRABP1=2,CRABP2=1,CRACR2A=1,CRACR2B=1,CRADD=1,CRAMP1=1,CRB1=1,CRB2=1,CRB3=1,CRCT1=1,CREB1=1,CREB3=1,CREB3L1=1,CREB3L2=1,CREB3L3=1,CREB3L4=1,CREB5=1,CREBBP=2,CREBL2=1,CREBRF=1,CREBZF=1,CREG1=3,CREG2=1,CRELD1=2,CRELD2=1,CREM=3,CRH=1,CRHBP=1,CRHR1=1,CRIM1=1,CRIP1=2,CRIP2=1,CRIP3=1,CRIPT=2,CRISP2=1,CRISP3=1,CRISPLD1=1,CRK=2,CRKL=1,CRLF1=1,CRLF3=2,CRLS1=1,CRMP1=1,CRNN=1,CROCC=1,CROT=1,CRTAC1=1,CRTAM=1,CRTAP=1,CRTC1=1,CRTC2=1,CRTC3=1,CRY1=1,CRY2=1,CRYAB=2,CRYBA1=1,CRYBA4=1,CRYBB1=1,CRYBB2=1,CRYBG1=1,CRYBG2=1,CRYBG3=1,CRYGB=1,CRYGC=1,CRYGN=1,CRYGS=1,CRYL1=1,CRYM=2,CRYZ=2,CSDE1=4,CSE1L=2,CSF1=1,CSF1R=1,CSF2RB=1,CSF3R=1,CSGALNACT1=1,CSGALNACT2=1,CSK=2,CSKMT=1,CSMD1=1,CSMD2=1,CSMD3=1,CSN1S1=1,CSN2=1,CSNK1A1=4,CSNK1E=2,CSNK1G1=1,CSNK1G2=1,CSNK1G3=1,CSNK2A1=1,CSNK2A2=1,CSNKA2IP=1,CSPG5=1,CSPP1=1,CSRNP1=1,CSRNP2=1,CSRNP3=1,CSRP2=1,CSRP3=1,CST3=1,CST6=1,CST8=1,CSTF1=2,CSTF2=1,CSTF2T=1,CTC1=1,CTCF=2,CTDNEP1=2,CTDP1=1,CTDSP1=1,CTDSPL=1,CTDSPL2=1,CTF1=1,CTGF=2,CTH=1,CTHRC1=1,CTIF=1,CTLA4=1,CTNNA1=1,CTNNA3=1,CTNNB1=1,CTNNBIP1=1,CTNNBL1=2,CTNND1=2,CTNND2=1,CTPS1=2,CTPS2=1,CTR9=1,CTRB1=3,CTRB2=1,CTRL=1,CTSA=2,CTSC=1,CTSD=4,CTSE=1,CTSF=1,CTSG=2,CTSK=1,CTSL=2,CTSO=1,CTSS=1,CTSW=1,CTSZ=1,CTTN=1,CTTNBP2=1,CTTNBP2NL=1,CTU1=2,CTU2=1,CTXN1=1,CTXN2=1,CTXN3=1,CTXND1=1,CTXND2=1,CUEDC2=1,CUL1=1,CUL2=4,CUL3=4,CUL4A=2,CUL4B=2,CUL5=2,CUL7=1,CUL9=1,CUTC=1,CUX1=1,CUX2=1,CWC15=10,CWC22=2,CWC25=1,CWC27=1,CWF19L1=2,CWF19L2=1,CX3CR1=1,CXADR=1,CXCL12=1,CXCL14=1,CXCL2=2,CXCR1=1,CXCR2=2,CXCR3=1,CXCR4=1,CXCR5=1,CXCR6=1,CXXC1=2,CXXC4=1,CXXC5=1,CYB561=1,CYB561A3=1,CYB561D2=1,CYB5A=1,CYB5B=3,CYB5D2=1,CYB5R1=2,CYB5R2=3,CYB5R3=2,CYB5R4=2,CYB5RL=1,CYBA=1,CYBB=1,CYBRD1=1,CYC1=3,CYCS=1,CYFIP1=1,CYFIP2=1,CYGB=1,CYHR1=1,CYLC2=1,CYLD=1,CYP11A1=1,CYP11B2=2,CYP17A1=1,CYP1A1=1,CYP1A2=1,CYP1B1=1,CYP24A1=1,CYP26A1=1,CYP26B1=1,CYP26C1=1,CYP27B1=1,CYP2A13=2,CYP2C18=3,CYP2C19=4,CYP2C9=2,CYP2D6=4,CYP2E1=1,CYP2F1=1,CYP2J2=9,CYP2U1=1,CYP2W1=1,CYP39A1=1,CYP46A1=1,CYP4A11=2,CYP4B1=2,CYP4F12=1,CYP4F22=1,CYP4F8=1,CYP4V2=2,CYP4X1=1,CYP51A1=1,CYP7A1=1,CYP7B1=1,CYR61=1,CYSLTR2=1,CYSTM1=5,CYTH3=1,CYTH4=1,CYTIP=1,CYYR1=1,DAAM1=1,DAAM2=1,DAB1=1,DAB2=1,DAB2IP=1,DACH1=1,DACT1=1,DACT3=1,DAD1=4,DAG1=1,DAGLA=1,DAGLB=1,DALRD3=1,DAO=1,DAP=1,DAP3=2,DAPK1=1,DAPK3=1,DAPL1=1,DAPP1=1,DARS=1,DAXX=1,DAZAP1=1,DAZAP2=5,DBF4B=1,DBH=1,DBI=2,DBN1=1,DBNDD1=1,DBNDD2=3,DBNL=2,DBP=1,DBR1=2,DBT=1,DBX1=1,DBX2=1,DCAF1=1,DCAF11=2,DCAF12=2,DCAF12L2=2,DCAF13=3,DCAF15=1,DCAF17=1,DCAF5=2,DCAF7=1,DCAF8=1,DCAF8L1=1,DCAKD=2,DCBLD1=1,DCBLD2=1,DCC=1,DCDC1=1,DCDC2=1,DCDC2B=1,DCDC2C=1,DCK=5,DCLK2=1,DCLK3=1,DCLRE1A=1,DCLRE1B=1,DCLRE1C=1,DCN=1,DCP1A=1,DCP1B=1,DCP2=1,DCPS=1,DCST1=1,DCST2=1,DCSTAMP=1,DCT=1,DCTN1=1,DCTN2=3,DCTN3=1,DCTN4=1,DCTN5=1,DCTN6=4,DCTPP1=3,DCUN1D1=1,DCUN1D2=1,DCUN1D3=5,DCUN1D5=2,DCX=1,DCXR=2,DDA1=2,DDAH1=1,DDAH2=1,DDB1=1,DDHD1=1,DDHD2=3,DDI1=1,DDI2=2,DDIAS=2,DDIT4=1,DDIT4L=1,DDN=1,DDO=1,DDOST=1,DDR1=1,DDR2=1,DDRGK1=1,DDTL=1,DDX1=2,DDX10=1,DDX17=1,DDX18=1,DDX20=1,DDX21=2,DDX23=1,DDX24=1,DDX25=1,DDX27=1,DDX28=1,DDX31=2,DDX39A=2,DDX39B=4,DDX3X=1,DDX4=2,DDX41=1,DDX42=1,DDX43=1,DDX46=1,DDX47=2,DDX49=1,DDX5=7,DDX50=4,DDX51=1,DDX52=1,DDX53=1,DDX54=1,DDX55=2,DDX56=1,DDX58=1,DDX59=1,DDX6=1,DDX60=1,DEDD=3,DEDD2=1,DEF6=1,DEFB103A=1,DEFB110=1,DEFB124=1,DEGS1=2,DEGS2=1,DEK=3,DENND1A=2,DENND1B=1,DENND1C=1,DENND2C=1,DENND2D=1,DENND3=1,DENND4A=1,DENND4B=1,DENND4C=1,DENND5A=1,DENND5B=1,DENND6A=2,DENND6B=1,DENR=1,DEPDC1=1,DEPDC4=1,DEPDC5=1,DEPDC7=3,DEPTOR=1,DERA=1,DERL1=1,DERL2=3,DERL3=1,DES=1,DESI1=1,DESI2=3,DET1=2,DGAT1=1,DGAT2=2,DGAT2L6=1,DGCR2=2,DGCR6=1,DGCR8=1,DGKA=1,DGKB=1,DGKE=1,DGKG=1,DGKH=1,DGKI=1,DGKQ=1,DGKZ=1,DGUOK=1,DHCR24=1,DHCR7=1,DHDDS=2,DHDH=1,DHFR=2,DHFR2=1,DHH=1,DHODH=1,DHPS=1,DHRS1=3,DHRS11=4,DHRS12=1,DHRS13=2,DHRS2=1,DHRS3=1,DHRS4L2=1,DHRS7C=1,DHRS9=1,DHX15=1,DHX29=1,DHX33=1,DHX34=3,DHX35=2,DHX36=1,DHX37=1,DHX38=2,DHX40=3,DHX58=1,DHX8=1,DHX9=1,DIAPH1=1,DIAPH3=1,DICER1=2,DIDO1=1,DIEXF=1,DIMT1=3,DIO2=1,DIO3=1,DIP2B=1,DIP2C=1,DIRAS1=1,DIRAS2=1,DIRC2=1,DIS3=2,DIS3L2=1,DISP1=1,DISP2=1,DISP3=1,DIXDC1=1,DKC1=2,DKK1=1,DKK2=1,DKK3=1,DKK4=1,DLC1=1,DLEC1=1,DLEU7=1,DLG2=1,DLG3=1,DLG4=3,DLG5=1,DLGAP1=1,DLGAP2=1,DLGAP3=1,DLGAP4=3,DLGAP5=2,DLK2=1,DLL1=1,DLL3=1,DLL4=1,DLX1=1,DLX2=1,DLX3=2,DLX4=2,DLX5=1,DLX6=1,DMAP1=1,DMBT1=1,DMBX1=1,DMC1=1,DMD=1,DMP1=1,DMPK=1,DMRT1=1,DMRT2=1,DMRTA1=1,DMRTA2=1,DMRTB1=1,DMRTC2=1,DMTF1=2,DMTN=1,DMWD=1,DMXL1=1,DMXL2=1,DNAAF1=1,DNAAF2=2,DNAAF3=1,DNAAF4=1,DNAAF5=2,DNAH1=1,DNAH11=1,DNAH12=1,DNAH14=1,DNAH17=1,DNAH3=1,DNAH5=1,DNAH7=1,DNAH8=1,DNAH9=1,DNAI1=1,DNAI2=1,DNAJA1=14,DNAJA2=3,DNAJA3=2,DNAJA4=2,DNAJB1=3,DNAJB11=3,DNAJB12=2,DNAJB13=1,DNAJB14=3,DNAJB2=1,DNAJB4=1,DNAJB5=1,DNAJB6=1,DNAJB8=1,DNAJB9=3,DNAJC1=2,DNAJC10=2,DNAJC11=1,DNAJC13=1,DNAJC14=1,DNAJC15=3,DNAJC16=1,DNAJC18=1,DNAJC19=2,DNAJC2=3,DNAJC22=1,DNAJC24=3,DNAJC25=1,DNAJC27=1,DNAJC28=2,DNAJC3=2,DNAJC30=1,DNAJC4=2,DNAJC5=2,DNAJC5B=1,DNAJC5G=1,DNAJC7=1,DNAJC8=7,DNAJC9=1,DNAL1=2,DNAL4=2,DNALI1=1,DNASE1=1,DNASE1L1=1,DNASE1L2=1,DNASE1L3=1,DNASE2=1,DNASE2B=1,DND1=1,DNER=1,DNHD1=1,DNM1=1,DNM1L=1,DNM2=1,DNM3=1,DNMBP=1,DNMT1=1,DNMT3A=3,DNMT3B=2,DNMT3L=1,DNPH1=1,DNTT=1,DNTTIP2=1,DOC2A=1,DOC2B=1,DOCK1=1,DOCK11=1,DOCK2=1,DOCK4=1,DOCK5=1,DOCK6=1,DOCK7=1,DOCK9=1,DOHH=1,DOK1=1,DOK2=1,DOK3=2,DOK4=1,DOK5=1,DOK6=1,DOK7=1,DOLK=1,DOLPP1=2,DOPEY1=1,DOT1L=1,DPAGT1=2,DPCD=3,DPEP1=1,DPEP3=1,DPF1=1,DPF2=2,DPF3=1,DPH1=1,DPH3=4,DPH6=1,DPH7=1,DPM1=2,DPM2=2,DPM3=6,DPP3=5,DPP4=1,DPP7=1,DPP8=1,DPPA2=1,DPT=1,DPY19L1=1,DPY19L3=1,DPY30=6,DPYD=1,DPYS=1,DPYSL2=1,DPYSL3=1,DPYSL4=1,DPYSL5=1,DQX1=1,DR1=1,DRAM1=1,DRAM2=3,DRAP1=2,DRAXIN=1,DRC3=1,DRD1=1,DRD2=1,DRD3=1,DRD4=1,DRD5=1,DRGX=1,DROSHA=1,DRP2=1,DSC1=1,DSC2=1,DSC3=1,DSCAM=1,DSCAML1=1,DSCC1=2,DSCR3=1,DSE=1,DSEL=1,DSG1=1,DSG2=1,DSG3=1,DSG4=1,DSN1=1,DSP=1,DST=1,DSTN=2,DSTYK=1,DTD1=1,DTHD1=1,DTL=1,DTNA=1,DTNB=4,DTWD1=3,DTX1=1,DTX2=2,DTX3=1,DTX3L=1,DTYMK=1,DUOX1=2,DUOX2=1,DUOXA1=1,DUOXA2=1,DUPD1=1,DUS1L=2,DUS2=1,DUS4L=1,DUSP1=1,DUSP10=2,DUSP11=4,DUSP12=2,DUSP13=1,DUSP14=1,DUSP15=1,DUSP16=1,DUSP18=1,DUSP19=1,DUSP2=1,DUSP23=2,DUSP26=1,DUSP27=1,DUSP28=1,DUSP3=2,DUSP4=1,DUSP5=2,DUSP6=1,DUSP7=2,DUSP8=1,DUSP9=1,DUT=2,DVL1=1,DVL2=1,DVL3=1,DXO=1,DYDC1=1,DYNAP=1,DYNC1H1=1,DYNC1I1=1,DYNC1I2=1,DYNC1LI1=3,DYNC1LI2=1,DYNC2H1=1,DYNC2LI1=2,DYNLL1=32,DYNLL2=1,DYNLRB1=16,DYNLRB2=1,DYNLT3=2,DYRK1A=1,DYRK1B=1,DYRK2=1,DYRK3=1,DYTN=1,DZIP1=1,DZIP1L=1,DZIP3=1,E2F1=1,E2F2=1,E2F3=1,E2F4=7,E2F5=2,E2F7=1,E2F8=1,E4F1=1,EAF1=1,EAPP=7,EBAG9=3,EBF1=1,EBF2=1,EBF3=1,EBI3=1,EBNA1BP2=3,EBP=3,EBPL=1,ECD=1,ECE1=1,ECE2=1,ECEL1=1,ECHDC3=1,ECHS1=2,ECI1=1,ECI2=2,ECM1=1,ECM2=1,ECPAS=1,ECSCR=1,ECT2=1,ECT2L=1,EDA=1,EDAR=1,EDARADD=1,EDC3=2,EDC4=1,EDEM2=1,EDEM3=1,EDF1=7,EDIL3=1,EDN1=1,EDN2=1,EDN3=1,EDNRA=1,EDNRB=1,EDRF1=1,EEA1=1,EED=1,EEF1A1=3,EEF1A2=1,EEF1AKMT1=1,EEF1AKMT2=2,EEF1AKMT3=2,EEF1AKMT4=1,EEF1B2=7,EEF1D=1,EEF1E1=1,EEF1G=3,EEF2=7,EEF2K=2,EEFSEC=1,EEPD1=1,EFCAB11=1,EFCAB12=1,EFCAB14=1,EFCAB2=1,EFCAB3=1,EFCAB7=1,EFCAB9=1,EFCC1=1,EFHB=1,EFHD1=1,EFHD2=1,EFNA1=1,EFNA3=2,EFNA4=1,EFNA5=1,EFNB1=1,EFNB2=1,EFNB3=1,EFR3A=2,EFS=1,EFTUD2=1,EGF=1,EGFL6=1,EGFL7=1,EGFR=1,EGLN1=2,EGLN2=1,EGLN3=1,EGR1=1,EGR2=1,EGR3=1,EGR4=1,EHBP1=1,EHBP1L1=1,EHD1=1,EHD2=1,EHD3=1,EHD4=1,EHF=1,EHHADH=1,EHMT1=1,EID1=1,EID3=1,EIF1=24,EIF1AD=3,EIF1B=6,EIF2AK3=1,EIF2AK4=1,EIF2B1=1,EIF2B2=2,EIF2B3=1,EIF2B5=1,EIF2D=1,EIF2S1=4,EIF2S2=1,EIF2S3=1,EIF3A=1,EIF3B=1,EIF3C=1,EIF3D=2,EIF3E=6,EIF3F=2,EIF3H=3,EIF3I=4,EIF3J=3,EIF3K=5,EIF3L=6,EIF4A2=7,EIF4A3=9,EIF4B=1,EIF4E=1,EIF4E1B=3,EIF4E2=5,EIF4EBP1=2,EIF4EBP2=1,EIF4EBP3=2,EIF4ENIF1=2,EIF4G1=3,EIF4G2=4,EIF4G3=1,EIF4H=1,EIF5=6,EIF5A=4,EIF5A2=3,EIF5AL1=2,EIF5B=4,EIF6=1,ELAC1=1,ELAC2=1,ELANE=1,ELAVL1=1,ELAVL2=1,ELAVL3=1,ELAVL4=1,ELF1=1,ELF2=1,ELF3=1,ELF4=1,ELF5=1,ELFN1=1,ELFN2=1,ELK1=1,ELK3=1,ELK4=1,ELL=1,ELL2=1,ELL3=1,ELMO1=1,ELMO2=1,ELMO3=1,ELMOD1=2,ELMOD2=1,ELMSAN1=1,ELOA=4,ELOB=23,ELOC=14,ELOF1=4,ELOVL1=1,ELOVL2=1,ELOVL3=1,ELOVL4=2,ELOVL5=3,ELOVL6=3,ELOVL7=1,ELP1=1,ELP2=2,ELP3=1,ELP4=1,ELP5=2,ELP6=1,ELSPBP1=2,EMC1=1,EMC2=2,EMC3=3,EMC7=2,EMC8=1,EMC9=1,EMCN=1,EME2=1,EMG1=4,EMILIN1=1,EMILIN3=1,EML1=1,EML2=1,EML3=1,EML4=1,EML5=1,EMP1=1,EMP2=1,EMP3=1,EMSY=1,EMX1=1,EMX2=1,EN1=1,EN2=1,ENAH=2,ENAM=1,ENC1=1,ENDOD1=1,ENDOG=1,ENDOU=2,ENDOV=1,ENG=1,ENGASE=1,ENHO=3,ENKD1=1,ENKUR=1,ENO1=4,ENO2=2,ENO3=2,ENO4=1,ENOPH1=1,ENOSF1=1,ENOX1=1,ENOX2=1,ENPP1=1,ENPP2=1,ENPP4=1,ENPP5=1,ENPP6=2,ENPP7=1,ENSA=1,ENTHD1=1,ENTPD2=1,ENTPD3=1,ENTPD4=1,ENTPD5=1,ENTPD7=1,ENTPD8=1,ENY2=14,EOMES=1,EP300=2,EP400=1,EPAS1=1,EPB41=1,EPB41L1=1,EPB41L2=1,EPB41L3=2,EPB41L4A=1,EPB41L4B=1,EPB41L5=1,EPB42=1,EPC1=1,EPC2=1,EPCAM=3,EPDR1=1,EPG5=1,EPHA1=1,EPHA10=1,EPHA2=1,EPHA3=1,EPHA5=1,EPHA6=1,EPHA7=1,EPHA8=1,EPHB2=2,EPHB3=1,EPHB4=1,EPHX1=1,EPHX3=2,EPHX4=1,EPM2AIP1=2,EPN1=1,EPN3=1,EPO=1,EPOP=1,EPOR=1,EPPIN=1,EPPK1=1,EPRS=1,EPS15=2,EPS15L1=1,EPS8L2=1,EPX=1,EPYC=1,ERAL1=1,ERAP1=1,ERAP2=1,ERBB2=1,ERBB4=1,ERBIN=2,ERC1=1,ERC2=1,ERCC1=1,ERCC4=1,ERCC6=1,ERCC6L=1,ERCC6L2=1,ERCC8=1,EREG=1,ERF=3,ERFE=1,ERG=3,ERG28=1,ERGIC1=1,ERGIC2=3,ERGIC3=1,ERH=18,ERI2=1,ERI3=2,ERICH2=1,ERICH3=1,ERICH4=1,ERICH5=1,ERICH6=1,ERICH6B=1,ERLIN1=1,ERLIN2=1,ERMAP=1,ERMP1=1,ERN1=1,ERO1A=1,ERO1B=1,ERP27=1,ERP29=1,ERP44=3,ERRFI1=2,ESAM=1,ESCO1=2,ESCO2=1,ESD=3,ESF1=1,ESM1=1,ESPL1=1,ESR2=1,ESRP1=3,ESRP2=1,ESRRA=1,ESRRB=1,ESS2=1,ESYT1=1,ESYT2=1,ETAA1=1,ETF1=8,ETFB=2,ETFBKMT=1,ETFDH=2,ETNK1=1,ETNK2=1,ETS1=1,ETS2=1,ETV1=1,ETV3=1,ETV3L=1,ETV4=1,ETV5=1,ETV6=2,ETV7=2,EURL=1,EVA1A=1,EVA1C=1,EVI2A=1,EVI5=1,EVI5L=1,EVPL=1,EVX1=1,EVX2=1,EWSR1=2,EXD1=1,EXD2=1,EXO1=1,EXO5=1,EXOC1=1,EXOC1L=1,EXOC2=1,EXOC3=1,EXOC3L1=1,EXOC3L2=1,EXOC3L4=1,EXOC4=1,EXOC5=1,EXOC6=1,EXOC6B=1,EXOC7=1,EXOC8=1,EXOG=1,EXOSC1=2,EXOSC10=3,EXOSC2=1,EXOSC3=3,EXOSC4=2,EXOSC5=1,EXOSC6=1,EXOSC7=2,EXOSC9=2,EXPH5=1,EXT1=1,EXT2=1,EXTL1=1,EXTL2=2,EXTL3=1,EYA1=1,EYA2=1,EYA3=2,EYA4=1,EZH2=2,EZR=9,F10=1,F11=1,F11R=1,F12=1,F13A1=1,F13B=1,F2RL1=1,F2RL2=1,F2RL3=1,F3=1,F5=1,F8=1,F8A1=2,F9=1,FA2H=1,FAAH=1,FAAP100=1,FAAP24=2,FABP1=1,FABP2=1,FABP3=3,FABP4=1,FABP5=1,FABP6=1,FABP7=1,FADD=1,FADS3=1,FADS6=1,FAF1=3,FAF2=1,FAH=1,FAHD1=1,FAHD2B=1,FAIM=1,FAIM2=1,FAM102A=1,FAM102B=1,FAM104A=5,FAM105A=2,FAM107A=1,FAM107B=1,FAM109A=1,FAM109B=1,FAM110A=2,FAM110B=1,FAM110C=1,FAM110D=1,FAM111A=1,FAM114A1=1,FAM114A2=1,FAM117A=1,FAM117B=1,FAM118A=1,FAM118B=2,FAM120B=2,FAM122A=2,FAM122B=1,FAM124A=1,FAM124B=1,FAM126A=1,FAM126B=1,FAM129A=1,FAM129B=1,FAM129C=1,FAM131A=1,FAM131C=1,FAM133B=1,FAM135B=1,FAM136A=2,FAM13A=2,FAM13B=1,FAM13C=1,FAM149A=1,FAM151A=1,FAM151B=3,FAM155A=1,FAM155B=1,FAM160A1=2,FAM160A2=1,FAM160B1=1,FAM161B=1,FAM162A=3,FAM162B=1,FAM163A=1,FAM163B=1,FAM166A=1,FAM166B=1,FAM167A=1,FAM167B=1,FAM168A=1,FAM168B=1,FAM169A=1,FAM170A=1,FAM170B=1,FAM171A1=1,FAM171A2=1,FAM171B=1,FAM172A=1,FAM173A=1,FAM174A=1,FAM178B=1,FAM180A=1,FAM180B=1,FAM181A=1,FAM181B=1,FAM184A=2,FAM184B=1,FAM186A=1,FAM186B=1,FAM189A1=1,FAM189A2=1,FAM189B=1,FAM192A=2,FAM193A=1,FAM193B=1,FAM196A=1,FAM198A=1,FAM198B=1,FAM199X=2,FAM19A3=1,FAM19A4=1,FAM19A5=1,FAM205A=1,FAM206A=2,FAM208A=1,FAM208B=1,FAM20B=3,FAM20C=1,FAM210A=1,FAM212A=1,FAM212B=1,FAM213A=2,FAM214B=2,FAM217A=1,FAM217B=1,FAM219A=1,FAM221A=1,FAM222A=1,FAM222B=5,FAM229A=1,FAM229B=2,FAM234A=1,FAM234B=1,FAM237A=1,FAM237B=1,FAM240A=1,FAM3C=1,FAM43A=1,FAM43B=1,FAM45A=1,FAM46A=1,FAM49A=1,FAM49B=1,FAM50A=1,FAM50B=1,FAM53C=1,FAM69A=1,FAM69B=1,FAM69C=1,FAM71A=2,FAM71B=1,FAM71C=2,FAM71E1=1,FAM71F2=1,FAM76A=1,FAM76B=2,FAM78A=1,FAM78B=1,FAM81A=1,FAM81B=1,FAM83A=1,FAM83B=1,FAM83C=1,FAM83D=1,FAM83E=1,FAM83F=1,FAM83H=1,FAM84A=1,FAM84B=1,FAM89A=1,FAM89B=2,FAM8A1=1,FAM91A1=1,FAM92A=6,FAM92B=1,FAM96B=2,FAM98A=2,FAM98B=3,FAN1=2,FANCB=1,FANCD2OS=1,FANCE=1,FANCF=2,FANCG=1,FANCI=1,FANCL=4,FANCM=1,FANK1=1,FAP=1,FAR1=1,FAR2=1,FARP1=1,FARS2=1,FARSA=4,FARSB=7,FASLG=1,FASN=1,FASTK=3,FASTKD1=1,FASTKD2=1,FASTKD5=1,FAT3=1,FAU=4,FAXC=2,FBLIM1=1,FBLL1=1,FBLN2=1,FBLN7=1,FBN1=1,FBN2=1,FBN3=1,FBP1=1,FBP2=1,FBRS=1,FBXL15=1,FBXL16=1,FBXL17=1,FBXL18=1,FBXL19=1,FBXL2=1,FBXL20=2,FBXL22=2,FBXL3=1,FBXL4=1,FBXL5=1,FBXL6=1,FBXL7=1,FBXO10=1,FBXO16=1,FBXO17=1,FBXO18=1,FBXO2=1,FBXO21=1,FBXO22=1,FBXO25=2,FBXO27=1,FBXO28=2,FBXO3=3,FBXO30=1,FBXO31=1,FBXO32=1,FBXO33=1,FBXO34=1,FBXO38=1,FBXO39=1,FBXO4=1,FBXO40=1,FBXO41=1,FBXO42=1,FBXO44=1,FBXO45=1,FBXO46=1,FBXO47=1,FBXO48=1,FBXO5=2,FBXO8=2,FBXO9=1,FBXW11=4,FBXW2=6,FBXW4=1,FBXW5=1,FBXW7=1,FBXW8=1,FBXW9=1,FCER1G=1,FCGBP=1,FCGR1A=1,FCGR2A=1,FCGR3B=1,FCHO1=1,FCHO2=1,FCHSD1=1,FCRL2=1,FCRL5=1,FCRL6=1,FCRLB=1,FDX1=2,FDX2=2,FDXACB1=1,FECH=1,FEM1A=1,FEM1B=1,FEM1C=1,FEN1=1,FER=1,FER1L5=1,FER1L6=1,FERD3L=1,FERMT1=1,FERMT2=1,FERMT3=1,FES=1,FEV=1,FEZ1=1,FEZ2=1,FEZF1=1,FEZF2=1,FFAR1=1,FFAR2=2,FFAR4=1,FGA=1,FGD1=1,FGD4=1,FGD5=1,FGF1=1,FGF10=1,FGF11=1,FGF12=2,FGF13=1,FGF14=1,FGF17=1,FGF18=1,FGF19=1,FGF2=1,FGF20=1,FGF21=1,FGF22=1,FGF23=1,FGF4=2,FGF5=1,FGF6=1,FGF9=1,FGFBP3=1,FGFR1=1,FGFR1OP=3,FGFR1OP2=5,FGFR3=1,FGFRL1=1,FGG=1,FGGY=1,FGL1=1,FGL2=1,FGR=1,FH=4,FHAD1=1,FHDC1=1,FHIT=2,FHL1=2,FHL3=1,FHL5=1,FHOD1=1,FHOD3=1,FIBCD1=1,FIBIN=1,FIBP=3,FICD=1,FIGLA=2,FIGNL1=1,FILIP1=1,FIP1L1=2,FITM1=1,FITM2=1,FJX1=2,FKBP10=1,FKBP11=4,FKBP14=1,FKBP15=1,FKBP1A=2,FKBP1C=1,FKBP2=1,FKBP3=6,FKBP4=1,FKBP5=1,FKBP7=1,FKBP8=1,FKBP9=1,FKBPL=2,FKRP=1,FKTN=2,FLAD1=1,FLCN=1,FLI1=1,FLII=1,FLNA=1,FLNB=1,FLNC=1,FLOT1=1,FLOT2=1,FLRT2=1,FLRT3=1,FLT1=1,FLT3=2,FLT4=1,FLVCR1=1,FLVCR2=1,FLYWCH1=1,FMC1=1,FMN1=1,FMNL1=1,FMNL2=1,FMNL3=2,FMO1=1,FMO2=1,FMO3=2,FMO4=1,FMO5=1,FMOD=1,FN1=1,FN3K=1,FN3KRP=2,FNBP1=5,FNBP1L=1,FNBP4=1,FNDC1=1,FNDC10=1,FNDC11=1,FNDC3A=1,FNDC3B=2,FNDC4=2,FNDC5=1,FNDC7=2,FNDC8=1,FNDC9=1,FNIP1=1,FNIP2=2,FNTB=1,FOCAD=1,FOLR2=1,FOS=1,FOSL1=1,FOSL2=1,FOXA1=1,FOXA2=1,FOXA3=1,FOXB1=1,FOXB2=1,FOXC1=1,FOXC2=1,FOXD1=1,FOXD2=1,FOXD3=1,FOXD4L1=1,FOXE3=1,FOXF1=1,FOXF2=1,FOXG1=1,FOXH1=2,FOXI1=1,FOXI2=2,FOXJ1=1,FOXJ2=1,FOXJ3=2,FOXK1=1,FOXK2=3,FOXL1=1,FOXL2=1,FOXM1=5,FOXN1=1,FOXN2=1,FOXN3=1,FOXO1=1,FOXO3=1,FOXO4=1,FOXO6=1,FOXP1=2,FOXP3=1,FOXP4=1,FOXQ1=1,FOXR1=2,FOXRED2=1,FOXS1=1,FPGS=1,FPGT=1,FPR1=1,FRA10AC1=1,FRAT1=2,FRAT2=1,FREM1=1,FREM2=1,FREM3=1,FRK=1,FRMD1=1,FRMD3=2,FRMD4B=1,FRMD5=1,FRMD6=2,FRMD7=1,FRMD8=1,FRMPD3=1,FRMPD4=1,FRRS1=1,FRRS1L=1,FRS2=2,FRS3=2,FRYL=1,FRZB=1,FSCB=1,FSCN1=2,FSCN2=1,FSD1=1,FSD1L=1,FSD2=1,FSHB=2,FSHR=1,FSIP1=1,FST=1,FSTL1=1,FSTL3=1,FSTL4=1,FSTL5=1,FTCD=1,FTCDNL1=1,FTH1=30,FTL=3,FTMT=1,FUBP1=4,FUBP3=1,FUCA1=1,FUCA2=1,FUK=1,FUNDC1=5,FUNDC2=2,FUOM=1,FURIN=1,FUS=4,FUT1=1,FUT10=1,FUT11=1,FUT2=1,FUT4=1,FUT5=1,FUT7=1,FUT8=2,FUT9=1,FUZ=1,FXN=2,FXR1=3,FXR2=1,FXYD1=1,FYB1=1,FYCO1=1,FYN=1,FYTTD1=1,FZD1=1,FZD10=2,FZD2=1,FZD3=2,FZD4=2,FZD5=1,FZD6=1,FZD7=1,FZD8=1,FZD9=1,FZR1=1,G0S2=1,G2E3=1,G3BP1=1,G3BP2=2,G6PC=1,G6PC2=1,G6PC3=3,G6PD=2,GAB1=1,GAB2=1,GAB3=1,GABARAP=20,GABARAPL1=3,GABARAPL2=8,GABBR1=1,GABBR2=1,GABPA=1,GABPB1=2,GABPB2=1,GABRA3=1,GABRA6=1,GABRB1=1,GABRB3=1,GABRG1=1,GABRG2=1,GABRP=1,GABRQ=1,GABRR2=1,GAD1=1,GAD2=1,GADD45A=1,GADD45B=1,GADD45G=1,GADD45GIP1=1,GADL1=1,GAL=1,GAL3ST1=1,GAL3ST2=1,GAL3ST3=1,GAL3ST4=1,GALC=1,GALE=1,GALK1=1,GALM=1,GALNT1=3,GALNT10=1,GALNT12=1,GALNT13=1,GALNT14=1,GALNT16=1,GALNT17=1,GALNT2=2,GALNT3=1,GALNT4=1,GALNT5=1,GALNT6=1,GALNT7=1,GALNT8=1,GALNT9=1,GALNTL6=1,GALR1=1,GALR2=1,GALR3=1,GALT=1,GAMT=1,GAN=1,GANAB=1,GAP43=1,GAPVD1=1,GAR1=1,GAREM1=1,GAREM2=1,GARNL3=3,GARS=1,GART=1,GAS1=1,GAS2=2,GAS2L1=2,GAS2L2=1,GAS2L3=1,GAS6=1,GAS7=1,GATA1=1,GATA2=1,GATA3=1,GATA4=1,GATA5=1,GATA6=1,GATAD1=3,GATAD2B=1,GATB=1,GATC=2,GATD1=1,GATM=1,GBA2=1,GBA3=2,GBE1=1,GBF1=1,GBP1=1,GBP2=2,GBP4=1,GBP5=1,GBX1=1,GBX2=1,GCA=2,GCC1=1,GCC2=1,GCFC2=1,GCG=1,GCGR=1,GCH1=2,GCK=1,GCKR=1,GCLC=1,GCLM=1,GCM1=1,GCM2=1,GCN1=1,GCNT1=1,GCNT2=3,GCNT3=1,GCNT4=1,GDAP1=1,GDAP1L1=1,GDAP2=2,GDE1=2,GDF10=1,GDF11=1,GDF2=1,GDF3=1,GDF5=1,GDF6=1,GDF7=1,GDF9=1,GDI1=3,GDI2=8,GDNF=1,GDPD1=1,GDPD2=1,GDPD3=1,GDPD4=1,GDPD5=1,GDPGP1=1,GEM=1,GEMIN2=2,GEMIN4=1,GEMIN5=1,GEMIN6=1,GEMIN7=2,GEMIN8=2,GEN1=1,GET4=1,GFAP=1,GFER=1,GFI1=1,GFI1B=1,GFM1=1,GFM2=1,GFOD1=1,GFOD2=1,GFPT1=1,GFPT2=1,GFRA1=1,GFRA3=1,GFRA4=1,GFRAL=1,GFY=1,GGA1=1,GGACT=1,GGCT=2,GGCX=1,GGH=2,GGN=1,GGNBP2=1,GGPS1=3,GGT5=1,GGT6=1,GGT7=1,GHDC=1,GHITM=4,GHR=1,GHSR=1,GID4=1,GID8=2,GIGYF1=1,GIGYF2=1,GIMD1=1,GIN1=1,GINM1=2,GINS1=1,GINS2=1,GINS3=1,GINS4=1,GIP=1,GIPC1=2,GIPC3=1,GIPR=1,GIT1=1,GIT2=1,GJA1=2,GJA10=1,GJA3=1,GJA5=1,GJA8=1,GJA9=1,GJB1=1,GJB2=2,GJB6=2,GJC1=1,GJC2=1,GJC3=2,GJD2=1,GJD3=1,GJD4=1,GK2=1,GKAP1=2,GKN2=1,GKN3P=1,GLA=1,GLCCI1=1,GLCE=1,GLDN=1,GLE1=2,GLG1=1,GLI1=1,GLI3=1,GLIPR1=2,GLIPR1L2=1,GLIPR2=9,GLIS1=1,GLIS2=1,GLMN=1,GLO1=4,GLOD4=5,GLP1R=1,GLRA1=1,GLRA2=1,GLRA3=1,GLRB=1,GLRX=2,GLRX2=1,GLRX3=1,GLRX5=1,GLS=1,GLS2=1,GLT6D1=1,GLT8D1=1,GLT8D2=1,GLTP=6,GLTPD2=1,GLUD1=1,GLUD2=3,GLUL=9,GLYAT=2,GLYATL2=1,GLYATL3=1,GLYCTK=1,GM2A=1,GMCL1=2,GMEB1=1,GMEB2=2,GMIP=1,GMNC=1,GMNN=2,GMPPA=1,GMPPB=1,GMPR=1,GMPR2=1,GMPS=3,GNA11=1,GNA12=2,GNA13=1,GNA14=1,GNAI1=1,GNAI2=5,GNAI3=2,GNAL=1,GNAO1=1,GNAQ=1,GNAT1=1,GNAT2=1,GNAT3=1,GNAZ=5,GNB1=1,GNB1L=1,GNB2=2,GNB3=1,GNB4=1,GNB5=1,GNE=1,GNG10=1,GNG11=1,GNG12=1,GNG13=1,GNG3=1,GNG4=1,GNG5=6,GNG7=1,GNG8=1,GNGT1=1,GNGT2=1,GNL1=1,GNL2=1,GNL3=2,GNL3L=2,GNMT=1,GNPAT=2,GNPDA1=1,GNPDA2=3,GNPNAT1=2,GNRHR=1,GNS=1,GOLGA1=1,GOLGA3=1,GOLGA4=2,GOLGA5=1,GOLGA7=6,GOLGA7B=1,GOLIM4=1,GOLM1=1,GOLPH3=1,GOLT1A=1,GOLT1B=4,GON4L=1,GON7=2,GOPC=1,GORAB=1,GORASP1=1,GOSR1=4,GOT1=1,GOT2=5,GP1BA=1,GP1BB=1,GP2=1,GP5=1,GP9=1,GPAA1=1,GPAM=1,GPAT2=1,GPAT3=3,GPAT4=1,GPATCH1=1,GPATCH11=2,GPATCH2=1,GPATCH3=2,GPATCH4=8,GPATCH8=1,GPBAR1=1,GPBP1=1,GPBP1L1=2,GPC1=1,GPC2=1,GPC3=2,GPC4=1,GPC5=1,GPC6=1,GPCPD1=3,GPD1L=2,GPD2=1,GPHN=1,GPI=32,GPKOW=1,GPLD1=1,GPM6A=1,GPM6B=1,GPN1=2,GPN2=1,GPN3=3,GPNMB=1,GPR1=3,GPR101=1,GPR108=2,GPR119=1,GPR12=1,GPR135=1,GPR137=1,GPR137B=1,GPR141=1,GPR143=1,GPR146=1,GPR149=1,GPR15=1,GPR150=1,GPR151=1,GPR152=1,GPR153=1,GPR155=1,GPR156=1,GPR158=1,GPR160=3,GPR161=1,GPR162=1,GPR173=1,GPR176=1,GPR180=1,GPR183=1,GPR19=1,GPR20=1,GPR22=1,GPR25=1,GPR27=1,GPR3=1,GPR31=1,GPR33=1,GPR35=1,GPR37=1,GPR37L1=1,GPR39=1,GPR4=1,GPR42=2,GPR45=1,GPR50=1,GPR52=1,GPR55=1,GPR6=1,GPR61=1,GPR62=1,GPR63=1,GPR65=1,GPR68=1,GPR75=1,GPR83=1,GPR84=1,GPR85=1,GPR88=1,GPR98=1,GPRC5A=3,GPRC5B=1,GPRC5C=2,GPRC5D=1,GPRC6A=1,GPRIN1=1,GPRIN2=1,GPRIN3=1,GPS2=2,GPSM1=1,GPSM2=1,GPT=1,GPT2=1,GPX1=3,GPX2=2,GPX3=1,GPX4=2,GPX5=1,GPX6=3,GPX7=2,GPX8=1,GRAMD1A=1,GRAMD1B=1,GRAMD2B=1,GRAP2=1,GRASP=1,GRB14=1,GRB2=1,GRB7=1,GREB1=1,GREB1L=1,GREM1=1,GREM2=1,GRHL1=2,GRHL2=1,GRHL3=1,GRHPR=2,GRIA1=1,GRIA2=1,GRIA3=1,GRIA4=1,GRID2=1,GRID2IP=1,GRIK1=1,GRIK2=1,GRIK3=1,GRIK4=1,GRIK5=2,GRIN1=1,GRIN2B=1,GRIN2C=1,GRIN2D=1,GRIN3A=1,GRIN3B=1,GRINA=1,GRIP1=1,GRIP2=1,GRIPAP1=1,GRK1=1,GRK2=1,GRK3=1,GRK5=1,GRK6=1,GRK7=1,GRM1=1,GRM2=1,GRM3=1,GRM4=1,GRM5=1,GRM6=1,GRN=1,GRP=1,GRPEL1=1,GRPEL2=3,GRPR=1,GRSF1=4,GRTP1=1,GRWD1=1,GRXCR1=1,GRXCR2=1,GSC=1,GSC2=1,GSDMA=1,GSDMB=1,GSDMD=1,GSE1=1,GSG1=1,GSG1L=1,GSK3A=1,GSK3B=1,GSN=3,GSPT1=2,GSPT2=1,GSR=2,GSS=1,GSTA4=3,GSTCD=1,GSTK1=1,GSTM1=3,GSTM3=5,GSTO1=1,GSTO2=1,GSTP1=5,GSTZ1=1,GSX1=1,GSX2=1,GTDC1=1,GTF2A1=2,GTF2A1L=1,GTF2A2=21,GTF2B=1,GTF2E1=3,GTF2E2=1,GTF2F1=3,GTF2F2=2,GTF2H1=2,GTF2H3=3,GTF2H4=2,GTF2H5=4,GTF2I=1,GTF2IRD1=1,GTF3A=2,GTF3C1=1,GTF3C2=1,GTF3C3=1,GTF3C4=1,GTF3C5=2,GTF3C6=1,GTPBP1=1,GTPBP10=2,GTPBP2=1,GTPBP8=2,GTSF1=6,GUCA1A=1,GUCA1B=1,GUCA2A=1,GUCA2B=1,GUCD1=1,GUCY1A1=1,GUCY1A2=1,GUCY2C=1,GUCY2D=1,GUCY2F=1,GUF1=1,GUK1=4,GULP1=1,GXYLT1=1,GXYLT2=1,GYG1=2,GYPC=1,GYS1=1,GYS2=1,GZF1=1,GZMH=1,GZMK=1,H6PD=1,HAAO=1,HABP2=1,HABP4=1,HACD1=1,HACD2=2,HACD3=1,HACD4=3,HACE1=1,HACL1=1,HADHA=1,HADHB=2,HAGH=1,HAL=1,HAND1=1,HAND2=1,HAO1=1,HAO2=1,HAP1=1,HAPLN1=1,HAPLN2=1,HAPLN3=1,HAPLN4=1,HARS=1,HAS1=1,HAS2=1,HAS3=1,HAT1=4,HAUS3=1,HAUS4=2,HAUS6=1,HAX1=1,HBE1=2,HBEGF=1,HBP1=1,HBS1L=1,HBZ=1,HCAR1=1,HCAR2=2,HCCS=3,HCFC1=1,HCFC1R1=1,HCFC2=1,HCN1=1,HCN2=1,HCN3=1,HCN4=1,HCRT=1,HCRTR1=1,HCRTR2=1,HDAC1=15,HDAC10=1,HDAC11=1,HDAC2=1,HDAC3=1,HDAC4=1,HDAC5=1,HDAC6=1,HDAC9=1,HDC=1,HDDC2=2,HDGF=3,HDGFL2=1,HDHD2=1,HDHD3=1,HDHD5=1,HDLBP=1,HDX=1,HEATR1=1,HEATR3=1,HEATR4=1,HEATR5A=1,HEATR5B=1,HEATR6=1,HEATR9=1,HEBP1=1,HEBP2=3,HECA=1,HECTD1=1,HECTD2=1,HECTD3=2,HECTD4=1,HECW2=1,HEG1=1,HELB=1,HELLS=2,HELQ=1,HELT=1,HELZ=1,HELZ2=1,HEMK1=1,HENMT1=1,HEPACAM=1,HEPACAM2=1,HEPH=1,HEPHL1=1,HERC1=1,HERC2=1,HERC3=1,HERC4=1,HERPUD1=1,HERPUD2=4,HES1=1,HES2=1,HES4=1,HES5=1,HES7=1,HESX1=1,HEXA=2,HEXIM1=1,HEXIM2=1,HEY1=1,HEY2=1,HEYL=1,HFE=1,HFE2=1,HFM1=1,HGD=1,HGF=1,HGS=1,HGSNAT=1,HHAT=1,HHATL=1,HHEX=1,HHIP=1,HHIPL1=1,HIBCH=1,HIC1=1,HIC2=1,HID1=1,HIDE1=1,HIF1A=1,HIF3A=1,HIGD1C=1,HIGD2A=2,HINFP=1,HINT1=26,HINT2=2,HINT3=1,HIP1=1,HIP1R=1,HIPK1=1,HIPK3=1,HIPK4=1,HIRA=2,HIRIP3=1,HIVEP2=1,HIVEP3=1,HK1=2,HK3=1,HLCS=1,HLF=1,HLTF=1,HLX=1,HM13=1,HMBOX1=1,HMCES=1,HMCN1=1,HMCN2=1,HMG20A=1,HMG20B=1,HMGA1=1,HMGA2=1,HMGB1=2,HMGB2=12,HMGB3=1,HMGB4=2,HMGCR=2,HMGCS1=2,HMGCS2=1,HMGN2=1,HMGN3=1,HMGN4=1,HMGXB3=1,HMGXB4=1,HMMR=1,HMOX1=2,HMOX2=1,HMX1=1,HMX2=1,HMX3=1,HNF1A=1,HNF1B=1,HNF4A=1,HNF4G=1,HNMT=1,HNRNPA0=1,HNRNPA1=2,HNRNPA1L2=9,HNRNPA2B1=10,HNRNPA3=2,HNRNPAB=3,HNRNPC=6,HNRNPD=2,HNRNPDL=16,HNRNPF=11,HNRNPH1=7,HNRNPH2=2,HNRNPH3=2,HNRNPK=2,HNRNPL=3,HNRNPLL=1,HNRNPM=12,HNRNPR=3,HNRNPU=2,HNRNPUL1=3,HNRNPUL2=1,HOGA1=1,HOMER1=1,HOMER2=2,HOMER3=1,HOMEZ=1,HOOK1=1,HOOK2=1,HOOK3=2,HOPX=3,HORMAD1=1,HORMAD2=1,HOXA1=2,HOXA10=1,HOXA11=1,HOXA13=1,HOXA2=1,HOXA3=1,HOXA4=1,HOXA5=1,HOXA9=1,HOXB1=1,HOXB13=1,HOXB2=2,HOXB3=1,HOXB4=1,HOXB5=1,HOXB6=1,HOXB7=1,HOXB8=1,HOXB9=1,HOXC10=1,HOXC11=1,HOXC12=1,HOXC13=1,HOXC4=1,HOXC5=1,HOXC6=1,HOXC8=1,HOXC9=1,HOXD1=1,HOXD10=1,HOXD11=1,HOXD12=1,HOXD13=1,HOXD3=1,HOXD4=1,HOXD8=1,HOXD9=1,HP=2,HP1BP3=3,HPCA=1,HPCAL1=1,HPCAL4=1,HPD=1,HPDL=1,HPF1=2,HPGD=1,HPGDS=1,HPN=1,HPRT1=2,HPS1=1,HPS3=1,HPS5=1,HPS6=1,HPSE=1,HPSE2=1,HPX=1,HR=1,HRAS=1,HRASLS=1,HRASLS2=1,HRASLS5=1,HRC=1,HRG=1,HRH1=1,HRH2=1,HRH4=1,HRK=1,HRNR=2,HS2ST1=1,HS3ST1=1,HS3ST2=1,HS3ST3B1=2,HS3ST4=1,HS3ST5=1,HS3ST6=1,HS6ST2=1,HS6ST3=1,HSCB=1,HSD11B1=1,HSD11B2=1,HSD17B1=1,HSD17B10=4,HSD17B13=1,HSD17B2=2,HSD17B3=1,HSD17B4=1,HSD17B6=1,HSD17B7=1,HSD17B8=2,HSD3B7=1,HSDL1=2,HSDL2=3,HSF1=3,HSF2=2,HSF2BP=1,HSF4=1,HSF5=1,HSH2D=1,HSP90AA2P=1,HSP90AB1=12,HSP90B1=2,HSPA12A=1,HSPA12B=1,HSPA13=1,HSPA14=1,HSPA4=1,HSPA4L=1,HSPA5=2,HSPA8=25,HSPB1=1,HSPB3=1,HSPB6=1,HSPB7=1,HSPB8=1,HSPBAP1=1,HSPBP1=1,HSPD1=2,HSPE1=19,HSPG2=1,HSPH1=2,HTATIP2=1,HTATSF1=2,HTR1A=1,HTR1B=1,HTR1D=1,HTR1E=1,HTR1F=1,HTR2A=1,HTR2C=1,HTR3A=1,HTR3B=1,HTR3C=3,HTR3E=1,HTR5A=1,HTR6=1,HTR7=1,HTRA2=3,HTRA3=1,HUNK=1,HUS1=2,HUWE1=1,HYAL1=1,HYAL2=1,HYAL3=1,HYAL4=1,HYDIN=1,HYKK=1,HYLS1=1,HYOU1=1,HYPK=4,IARS2=2,IBSP=1,IBTK=1,ICA1=1,ICA1L=3,ICAM1=1,ICAM4=1,ICAM5=1,ICE1=1,ICE2=1,ICK=1,ICMT=6,ICOS=1,ID1=1,ID2=1,ID3=1,ID4=1,IDH1=1,IDH2=1,IDH3A=4,IDH3B=1,IDH3G=3,IDI1=2,IDI2=1,IDO1=1,IDS=2,IDUA=1,IER2=1,IER3=1,IER3IP1=4,IER5=1,IER5L=1,IFFO1=1,IFFO2=1,IFI16=1,IFI27L2=2,IFI30=2,IFI35=1,IFI44=1,IFI6=1,IFIH1=1,IFIT5=1,IFITM5=1,IFNA1=1,IFNA13=2,IFNAR1=2,IFNB1=1,IFNGR1=1,IFNLR1=1,IFRD1=1,IFRD2=1,IFT122=1,IFT140=1,IFT172=1,IFT20=6,IFT27=1,IFT46=2,IFT52=2,IFT57=2,IFT74=4,IFT80=1,IFT81=1,IFT88=1,IGBP1=1,IGDCC3=1,IGDCC4=1,IGF1=1,IGF1R=1,IGF2=1,IGF2BP1=1,IGF2BP2=1,IGF2BP3=1,IGF2R=1,IGFBP1=1,IGFBP2=1,IGFBP3=1,IGFBP4=1,IGFBP5=1,IGFBP6=1,IGFBP7=1,IGFBPL1=1,IGFL3=1,IGFN1=1,IGHA1=1,IGHG1=1,IGHG4=1,IGHM=1,IGHMBP2=2,IGHV1-18=1,IGHV1-2=1,IGHV2-26=2,IGHV2-70D=3,IGHV4-39=1,IGHV4-61=1,IGHV6-1=1,IGIP=1,IGKC=1,IGKV4-1=1,IGLON5=1,IGLV1-40=2,IGLV1-47=1,IGLV10-54=7,IGLV2-18=1,IGLV3-12=1,IGLV3-9=3,IGLV4-60=1,IGLV7-46=1,IGLV9-49=2,IGSF1=1,IGSF10=1,IGSF11=1,IGSF21=2,IGSF22=1,IGSF5=1,IGSF8=1,IGSF9=1,IGSF9B=1,IHH=1,IK=1,IKBIP=1,IKBKB=1,IKBKE=1,IKZF2=1,IKZF3=2,IKZF4=1,IKZF5=3,IL10=1,IL10RB=1,IL11=1,IL11RA=1,IL12A=1,IL12B=1,IL12RB1=1,IL13RA1=1,IL13RA2=1,IL15=2,IL16=1,IL17B=1,IL17C=1,IL17D=1,IL17RA=1,IL17RB=1,IL17RD=1,IL18RAP=1,IL19=1,IL1B=1,IL1F10=1,IL1R2=1,IL1RAP=1,IL1RAPL1=1,IL1RAPL2=1,IL1RL2=1,IL1RN=1,IL20=1,IL21=1,IL21R=1,IL22=1,IL22RA1=1,IL22RA2=1,IL23A=1,IL23R=1,IL25=1,IL26=1,IL27=1,IL27RA=1,IL2RB=1,IL2RG=1,IL31RA=1,IL34=1,IL36RN=1,IL5RA=1,IL6R=1,IL7=1,ILDR1=1,ILDR2=1,ILF2=6,ILF3=4,ILK=7,ILKAP=1,ILVBL=1,IMMP1L=3,IMMP2L=1,IMMT=3,IMP3=3,IMP4=4,IMPACT=1,IMPAD1=1,IMPDH1=2,IMPDH2=4,IMPG1=1,IMPG2=1,INA=1,INAVA=1,INCENP=1,ING1=1,ING2=3,ING3=4,ING4=2,ING5=1,INHA=1,INHBA=1,INHBB=1,INHBC=1,INHBE=1,INMT=1,INO80=1,INO80D=2,INO80E=4,INPP1=1,INPP4A=1,INPP4B=1,INPP5A=2,INPP5B=1,INPP5E=1,INPP5F=2,INPP5J=1,INPPL1=1,INSC=1,INSIG1=2,INSIG2=2,INSL5=1,INSL6=1,INSM1=1,INSM2=1,INSR=1,INSRR=1,INTS1=1,INTS10=1,INTS12=2,INTS13=1,INTS2=1,INTS3=1,INTS4=1,INTS5=1,INTS6=1,INTS6L=1,INTS7=2,INTS8=1,INTU=1,INVS=2,IP6K1=1,IP6K2=1,IP6K3=1,IPCEF1=1,IPMK=2,IPO13=1,IPO5=5,IPO7=3,IPO8=1,IPO9=1,IPP=1,IQCA1=1,IQCA1L=1,IQCB1=1,IQCC=1,IQCD=1,IQCF5=2,IQCF6=1,IQCG=2,IQCJ=1,IQCN=1,IQGAP1=1,IQGAP3=1,IQSEC1=1,IQUB=1,IRAK1=1,IRAK1BP1=2,IRAK3=1,IRAK4=1,IRF1=1,IRF2=2,IRF2BP1=3,IRF2BP2=1,IRF2BPL=1,IRF4=1,IRF5=1,IRF6=1,IRF8=1,IRF9=1,IRGC=1,IRGQ=1,IRS1=1,IRS2=1,IRS4=1,IRX1=1,IRX2=1,IRX3=1,IRX4=1,IRX5=1,IRX6=1,ISCU=2,ISG20=1,ISG20L2=4,ISL1=3,ISL2=1,ISLR=1,ISLR2=1,ISM1=1,ISM2=1,ISOC1=1,ISOC2=1,ISPD=1,IST1=2,ISX=1,ISY1=2,ISYNA1=2,ITFG1=1,ITFG2=1,ITGA10=1,ITGA11=1,ITGA2=1,ITGA2B=1,ITGA3=1,ITGA4=1,ITGA5=1,ITGA6=2,ITGA8=1,ITGA9=1,ITGAE=1,ITGAM=1,ITGAV=1,ITGB1=1,ITGB3=1,ITGB4=1,ITGB6=1,ITGB7=1,ITGB8=1,ITGBL1=1,ITIH1=1,ITIH2=1,ITIH3=1,ITIH4=1,ITIH5=1,ITLN2=5,ITM2B=2,ITPA=1,ITPK1=2,ITPKA=1,ITPKB=1,ITPKC=1,ITPR1=1,ITPR3=1,ITPRIP=1,ITPRIPL1=1,ITPRIPL2=1,ITSN1=1,ITSN2=1,IVD=1,IVNS1ABP=1,IWS1=1,IYD=1,IZUMO1=1,IZUMO1R=1,IZUMO3=1,IZUMO4=1,JADE1=1,JADE2=1,JAG1=1,JAG2=1,JAGN1=2,JAK1=1,JAK2=1,JAK3=1,JAKMIP2=1,JAKMIP3=1,JAM2=2,JARID2=1,JAZF1=2,JCAD=2,JCHAIN=1,JDP2=1,JHY=1,JKAMP=1,JMJD1C=1,JMJD4=1,JMJD6=2,JMJD7=1,JMJD8=1,JMY=1,JOSD1=6,JOSD2=1,JPH1=2,JPH2=1,JPH3=1,JPH4=1,JRKL=1,JSRP1=1,JTB=3,JUN=1,JUNB=1,JUND=1,JUP=2,KALRN=1,KANK1=1,KANK2=1,KANK3=1,KANK4=1,KANSL1L=1,KANSL2=3,KANSL3=1,KARS=6,KAT14=2,KAT2A=2,KAT2B=5,KAT5=2,KAT6A=1,KAT6B=1,KAT7=1,KAT8=1,KATNA1=1,KATNAL2=1,KATNB1=1,KATNBL1=2,KAZALD1=1,KAZN=1,KBTBD11=1,KBTBD12=1,KBTBD13=1,KBTBD2=1,KBTBD3=1,KBTBD6=1,KBTBD7=1,KBTBD8=1,KCMF1=8,KCNA1=1,KCNA10=1,KCNA2=1,KCNA3=1,KCNA4=1,KCNA5=1,KCNA6=2,KCNA7=1,KCNAB2=1,KCNAB3=1,KCNB1=1,KCNB2=1,KCNC1=1,KCNC2=1,KCNC3=1,KCNC4=1,KCND1=1,KCND2=1,KCND3=1,KCNE1=1,KCNE2=1,KCNE3=1,KCNE4=1,KCNE5=1,KCNF1=1,KCNG1=1,KCNG2=1,KCNG3=1,KCNG4=1,KCNH1=1,KCNH2=1,KCNH3=1,KCNH4=1,KCNH5=1,KCNH6=1,KCNH7=1,KCNH8=1,KCNIP1=1,KCNIP2=1,KCNJ1=1,KCNJ10=1,KCNJ11=1,KCNJ12=1,KCNJ15=1,KCNJ16=1,KCNJ2=1,KCNJ3=1,KCNJ4=1,KCNJ5=1,KCNJ6=1,KCNJ8=1,KCNJ9=1,KCNK1=2,KCNK10=1,KCNK12=1,KCNK13=1,KCNK15=1,KCNK16=1,KCNK17=1,KCNK18=1,KCNK2=1,KCNK5=1,KCNK6=1,KCNK7=1,KCNMA1=1,KCNMB2=1,KCNMB3=1,KCNMB4=2,KCNN1=1,KCNN2=1,KCNN3=1,KCNN4=1,KCNQ2=1,KCNQ3=1,KCNQ4=1,KCNQ5=1,KCNRG=1,KCNS1=1,KCNS2=1,KCNS3=3,KCNT1=1,KCNT2=1,KCNV1=1,KCNV2=1,KCP=1,KCT2=1,KCTD1=1,KCTD11=1,KCTD12=1,KCTD13=1,KCTD14=3,KCTD15=1,KCTD16=1,KCTD17=1,KCTD18=1,KCTD2=1,KCTD20=1,KCTD21=1,KCTD3=1,KCTD4=1,KCTD5=1,KCTD6=4,KCTD7=1,KCTD8=1,KCTD9=1,KDELC1=1,KDELC2=1,KDELR1=2,KDELR2=2,KDELR3=2,KDF1=1,KDM1B=1,KDM3A=1,KDM3B=1,KDM4A=2,KDM4B=1,KDM4C=1,KDM4D=2,KDM4E=1,KDM5A=1,KDM5B=1,KDM5C=1,KDM6B=1,KDM7A=1,KDM8=2,KDR=1,KDSR=1,KEAP1=1,KEL=1,KERA=1,KHDC4=1,KHDRBS1=1,KHDRBS2=1,KHDRBS3=6,KHK=1,KHNYN=1,KHSRP=1,KIAA0100=1,KIAA0141=1,KIAA0391=1,KIAA0556=1,KIAA0586=1,KIAA0753=2,KIAA1024=1,KIAA1024L=1,KIAA1217=1,KIAA1324L=1,KIAA1468=1,KIAA1549=1,KIAA1549L=1,KIDINS220=1,KIF11=1,KIF12=1,KIF13A=1,KIF14=1,KIF16B=2,KIF17=1,KIF18A=1,KIF18B=1,KIF19=1,KIF1A=1,KIF1B=1,KIF1BP=1,KIF1C=3,KIF20A=4,KIF20B=1,KIF21A=1,KIF21B=1,KIF22=1,KIF23=2,KIF24=1,KIF26A=1,KIF26B=1,KIF2A=2,KIF2B=1,KIF2C=2,KIF3A=1,KIF3B=1,KIF3C=1,KIF4A=1,KIF4B=1,KIF5A=1,KIF5B=1,KIF5C=1,KIF6=1,KIF7=1,KIF9=2,KIFAP3=1,KIFC2=1,KIFC3=1,KIN=4,KIRREL1=1,KIRREL2=1,KIRREL3=1,KISS1=1,KISS1R=1,KIT=1,KITLG=1,KL=1,KLC1=2,KLC2=1,KLC3=1,KLF1=1,KLF10=2,KLF11=1,KLF12=1,KLF14=1,KLF15=1,KLF16=1,KLF2=1,KLF3=2,KLF4=2,KLF5=1,KLF6=1,KLF7=1,KLF9=1,KLHDC1=1,KLHDC10=1,KLHDC2=1,KLHDC3=8,KLHDC7A=1,KLHDC7B=1,KLHDC8A=1,KLHDC8B=2,KLHDC9=1,KLHL1=1,KLHL10=1,KLHL11=1,KLHL12=1,KLHL13=1,KLHL14=1,KLHL15=1,KLHL17=1,KLHL20=2,KLHL22=1,KLHL23=1,KLHL24=1,KLHL25=1,KLHL28=1,KLHL29=1,KLHL3=1,KLHL30=1,KLHL31=1,KLHL32=1,KLHL33=1,KLHL34=1,KLHL35=1,KLHL36=1,KLHL38=1,KLHL40=1,KLHL41=1,KLHL42=1,KLHL5=1,KLHL6=1,KLHL7=1,KLHL8=1,KLHL9=1,KLK11=1,KLK14=1,KLK5=1,KLK9=1,KLKB1=1,KLLN=1,KLRF2=1,KMO=1,KMT2A=1,KMT2B=1,KMT2C=1,KMT2D=1,KMT2E=1,KMT5B=1,KMT5C=1,KNCN=1,KNDC1=1,KNG1=1,KNOP1=3,KNSTRN=4,KNTC1=1,KPNA1=1,KPNA2=8,KPNA3=1,KPNA4=2,KPNA5=1,KPNA6=2,KPNA7=1,KPNB1=1,KPRP=1,KPTN=1,KRAS=3,KRBA1=1,KRCC1=1,KREMEN1=1,KREMEN2=1,KRI1=1,KRIT1=1,KRR1=7,KRTAP1-5=1,KRTAP10-2=2,KRTAP10-3=3,KRTAP10-5=3,KRTAP10-6=7,KRTAP11-1=1,KRTAP13-1=3,KRTAP13-2=1,KRTAP16-1=1,KRTAP19-3=1,KRTAP2-1=1,KRTAP20-1=1,KRTAP24-1=1,KRTAP26-1=2,KRTAP27-1=1,KRTAP29-1=1,KRTAP3-1=2,KRTAP3-3=2,KRTAP4-12=3,KRTAP4-9=6,KRTAP5-3=2,KRTAP6-2=1,KRTAP7-1=1,KRTAP9-6=1,KRTCAP2=5,KSR2=1,KTI12=1,KTN1=2,KXD1=4,KYAT1=3,KYAT3=1,KYNU=1,L1CAM=1,L3HYPDH=1,L3MBTL1=1,L3MBTL3=1,LACC1=1,LACTB=1,LACTB2=1,LAD1=1,LAG3=1,LAGE3=1,LALBA=1,LAMA2=1,LAMA3=1,LAMA4=1,LAMA5=1,LAMB1=1,LAMB2=1,LAMB3=1,LAMB4=1,LAMC1=1,LAMC2=1,LAMC3=1,LAMP1=1,LAMP2=1,LAMP3=1,LAMP5=1,LAMTOR2=3,LAMTOR3=2,LAMTOR5=2,LANCL1=1,LAP3=1,LAPTM4A=1,LAPTM4B=2,LAPTM5=1,LARGE1=1,LARGE2=1,LARP1=2,LARP1B=2,LARP4=1,LARP4B=1,LARP6=1,LARS=1,LARS2=1,LAS1L=2,LAS2=2,LASP1=1,LATS1=3,LAYN=1,LBH=1,LBHD1=1,LBP=1,LBR=2,LBX1=1,LCA5=1,LCA5L=1,LCAT=1,LCE1B=1,LCE1C=1,LCE1E=10,LCE3B=1,LCE3C=1,LCE3E=1,LCHN=1,LCK=1,LCMT2=1,LCN15=1,LCN2=2,LCOR=1,LCORL=1,LCP1=1,LCP2=1,LCT=1,LCTL=1,LDAH=2,LDB1=1,LDB2=1,LDB3=1,LDHA=32,LDHAL6A=1,LDHB=13,LDLR=1,LDLRAD1=1,LDLRAD2=1,LDLRAD3=1,LDLRAP1=1,LDOC1=1,LEAP2=1,LECT2=2,LEF1=1,LEFTY1=1,LEG1=1,LEKR1=1,LELP1=1,LEMD1=1,LEMD2=1,LEMD3=1,LENEP=1,LENG1=1,LENG8=1,LEO1=2,LEPR=1,LEPROT=1,LEPROTL1=5,LETM2=1,LEXM=1,LFNG=1,LGALS12=2,LGALS2=1,LGALS3=2,LGALS4=1,LGI1=1,LGI2=1,LGI3=1,LGI4=1,LGR4=1,LGR5=1,LGR6=1,LGSN=1,LHCGR=1,LHFPL1=1,LHFPL2=1,LHFPL3=1,LHFPL5=1,LHFPL6=1,LHPP=1,LHX1=1,LHX2=1,LHX3=1,LHX4=1,LHX5=1,LHX8=2,LHX9=3,LIF=1,LIFR=1,LIG1=1,LIG3=1,LIG4=1,LILRB3=1,LIM2=1,LIMA1=2,LIMCH1=1,LIMD1=1,LIMD2=1,LIMK1=1,LIMK2=1,LIN28A=2,LIN28B=3,LIN37=2,LIN52=1,LIN54=2,LIN7A=1,LIN7B=1,LIN7C=4,LIN9=3,LINGO1=1,LINGO2=1,LINGO3=1,LINGO4=1,LINS1=1,LIPC=1,LIPE=1,LIPF=1,LIPI=1,LIPK=1,LIPM=1,LIPN=1,LIPT1=2,LIX1=1,LIX1L=1,LKAAEAR1=1,LLGL1=1,LLGL2=2,LLPH=6,LMAN1=2,LMAN1L=1,LMAN2=1,LMAN2L=1,LMBRD1=1,LMBRD2=2,LMCD1=1,LMF2=2,LMLN=1,LMLN2=1,LMNB2=1,LMNTD1=2,LMO1=1,LMO2=1,LMO3=1,LMO4=2,LMO7=1,LMOD1=1,LMOD2=1,LMOD3=1,LMTK2=1,LMTK3=1,LMX1A=1,LMX1B=1,LNP1=1,LNPEP=1,LNPK=1,LNX1=1,LNX2=1,LONP1=1,LONP2=1,LONRF2=1,LONRF3=1,LOR=1,LOX=1,LOXHD1=1,LOXL1=1,LOXL2=1,LOXL3=1,LOXL4=1,LPAR1=1,LPAR2=1,LPAR3=1,LPAR5=1,LPAR6=1,LPCAT1=1,LPCAT2=1,LPCAT3=1,LPCAT4=3,LPGAT1=1,LPIN1=1,LPIN2=4,LPIN3=1,LPO=1,LPP=1,LPXN=1,LRAT=1,LRBA=1,LRCH1=1,LRCH2=1,LRCH3=1,LRCH4=1,LRFN1=1,LRFN2=1,LRFN3=1,LRFN5=1,LRG1=1,LRGUK=1,LRIF1=2,LRIG1=1,LRIG2=1,LRIG3=1,LRIT1=1,LRIT3=1,LRMDA=1,LRP1=1,LRP10=1,LRP12=1,LRP1B=1,LRP2=1,LRP2BP=1,LRP3=1,LRP4=1,LRP8=1,LRPAP1=1,LRPPRC=1,LRR1=2,LRRC1=2,LRRC10=1,LRRC10B=1,LRRC14B=1,LRRC15=1,LRRC18=1,LRRC19=1,LRRC2=1,LRRC26=1,LRRC28=2,LRRC29=1,LRRC3=1,LRRC30=2,LRRC31=1,LRRC32=1,LRRC34=1,LRRC38=1,LRRC39=1,LRRC3B=2,LRRC3C=1,LRRC4=1,LRRC40=1,LRRC41=1,LRRC42=1,LRRC43=1,LRRC45=1,LRRC47=1,LRRC49=1,LRRC4B=1,LRRC4C=1,LRRC52=1,LRRC53=1,LRRC55=1,LRRC56=1,LRRC57=1,LRRC58=1,LRRC59=1,LRRC6=1,LRRC61=1,LRRC66=1,LRRC7=1,LRRC70=1,LRRC71=1,LRRC73=1,LRRC8A=2,LRRC8B=1,LRRC8C=1,LRRC8D=1,LRRC8E=1,LRRC9=1,LRRD1=1,LRRFIP1=1,LRRFIP2=2,LRRIQ1=1,LRRIQ3=1,LRRIQ4=1,LRRK2=1,LRRN1=1,LRRN2=1,LRRN3=1,LRRN4=1,LRRN4CL=1,LRRTM2=1,LRRTM4=1,LRSAM1=1,LRTM1=1,LRTM2=1,LRWD1=1,LSAMP=1,LSG1=2,LSM1=2,LSM10=2,LSM11=1,LSM12=2,LSM14A=10,LSM14B=2,LSM2=2,LSM3=2,LSM4=4,LSM6=2,LSM7=8,LSM8=8,LSMEM1=1,LSMEM2=1,LSR=1,LSS=1,LTA4H=1,LTB=1,LTB4R2=1,LTBP1=1,LTBP2=1,LTBP3=1,LTF=1,LTK=1,LTN1=1,LTV1=2,LUC7L=1,LUC7L3=4,LUM=1,LURAP1=1,LURAP1L=1,LUZP1=1,LUZP2=1,LVRN=1,LXN=2,LY6G6C=1,LY6G6D=1,LY6G6F=1,LY75=1,LY86=1,LY96=1,LYG2=1,LYL1=1,LYN=1,LYNX1=2,LYPD1=1,LYPD2=1,LYPD3=1,LYPD4=1,LYPD5=1,LYPD6=1,LYPLA2=2,LYPLAL1=1,LYRM1=1,LYRM4=3,LYRM7=3,LYRM9=2,LYSMD3=1,LYST=1,LYZ=1,LYZL6=2,LZIC=2,LZTR1=1,M6PR=1,MAB21L2=2,MAB21L3=1,MACC1=1,MACF1=1,MACO1=2,MACROD1=1,MACROD2=1,MAD2L1=1,MAD2L1BP=3,MAD2L2=1,MADD=1,MAEA=1,MAEL=1,MAF=1,MAF1=1,MAFA=1,MAFB=1,MAFF=1,MAFG=1,MAFK=1,MAG=1,MAGEA12=1,MAGEB1=5,MAGEB10=1,MAGEB16=3,MAGEB18=2,MAGEB2=2,MAGEB3=1,MAGEB4=6,MAGED2=1,MAGEH1=1,MAGEL2=1,MAGI1=1,MAGI2=1,MAGI3=1,MAGOH=6,MAIP1=1,MAJIN=1,MAK16=6,MAL=1,MAL2=2,MALL=1,MALRD1=1,MALSU1=3,MALT1=1,MAMDC2=1,MAMDC4=1,MAML1=1,MAML2=1,MAML3=1,MAMLD1=1,MAMSTR=1,MAN1A1=1,MAN1A2=1,MAN1B1=2,MAN1C1=1,MAN2A2=1,MAN2B1=2,MAN2C1=1,MANBA=1,MANBAL=1,MANEA=1,MANEAL=1,MANF=1,MANSC1=1,MANSC4=1,MAP10=1,MAP1A=1,MAP1B=2,MAP1LC3A=3,MAP1LC3B2=1,MAP2=1,MAP2K1=1,MAP2K2=1,MAP2K4=2,MAP2K5=1,MAP2K6=1,MAP2K7=2,MAP3K1=1,MAP3K10=1,MAP3K11=1,MAP3K12=1,MAP3K14=1,MAP3K15=1,MAP3K19=1,MAP3K2=1,MAP3K20=1,MAP3K21=1,MAP3K3=5,MAP3K5=1,MAP3K6=1,MAP3K7=3,MAP3K7CL=1,MAP3K8=1,MAP3K9=1,MAP4=1,MAP4K1=1,MAP4K2=1,MAP4K3=1,MAP4K4=1,MAP4K5=1,MAP6=1,MAP6D1=2,MAP7=1,MAP7D1=1,MAP7D2=2,MAPK1=1,MAPK11=1,MAPK12=1,MAPK13=1,MAPK14=1,MAPK15=1,MAPK1IP1L=4,MAPK3=9,MAPK4=1,MAPK6=1,MAPK7=1,MAPK8=1,MAPK8IP1=1,MAPK8IP2=1,MAPK8IP3=1,MAPK9=1,MAPKAP1=2,MAPKAPK2=1,MAPKAPK3=1,MAPKBP1=1,MAPRE1=3,MAPRE2=3,MAPRE3=1,MARC2=1,MARCH10=1,MARCH11=2,MARCH2=2,MARCH3=1,MARCH4=1,MARCH5=2,MARCH7=1,MARCH8=2,MARCH9=1,MARCKS=2,MARCKSL1=5,MARCO=1,MARCOL=1,MARF1=1,MARK1=1,MARK2=1,MARK3=4,MARK4=2,MARS2=1,MARVELD1=1,MARVELD2=1,MARVELD3=1,MAS1=1,MASP1=1,MASP2=1,MAST1=1,MAST3=1,MAST4=1,MASTL=1,MAT1A=1,MAT2A=2,MAT2B=1,MATK=1,MATN1=1,MATN2=1,MATN3=1,MATN4=1,MATR3=2,MAU2=1,MAVS=1,MAX=1,MAZ=2,MB21D2=1,MBD1=2,MBD2=1,MBD3=1,MBD3L1=1,MBD5=2,MBD6=1,MBIP=2,MBL2=1,MBLAC1=1,MBLAC2=1,MBNL1=1,MBNL2=1,MBNL3=1,MBOAT1=1,MBOAT2=1,MBOAT7=1,MBTD1=1,MBTPS1=1,MBTPS2=2,MC1R=1,MC2R=1,MC3R=1,MC4R=1,MC5R=1,MCAM=1,MCAT=1,MCC=1,MCCC1=1,MCCC2=1,MCEE=2,MCF2=1,MCF2L2=1,MCFD2=2,MCHR1=1,MCHR2=1,MCIDAS=1,MCL1=3,MCM10=1,MCM2=1,MCM3=3,MCM3AP=1,MCM5=1,MCM6=1,MCM7=3,MCM8=1,MCM9=1,MCMBP=3,MCOLN1=1,MCOLN2=1,MCOLN3=1,MCRIP1=2,MCRIP2=2,MCTP1=1,MCTS1=1,MCUB=4,MCUR1=1,MDFI=1,MDFIC2=1,MDGA1=1,MDGA2=1,MDH1=5,MDH2=4,MDK=18,MDM1=1,MDM4=2,MDN1=1,MDP1=2,ME1=2,ME2=3,ME3=1,MEA1=6,MECOM=1,MECR=1,MED1=1,MED10=2,MED11=2,MED12=1,MED12L=1,MED13=1,MED13L=1,MED14=1,MED18=2,MED19=3,MED20=2,MED22=2,MED23=1,MED24=2,MED25=2,MED26=2,MED27=2,MED28=4,MED29=4,MED30=1,MED31=3,MED4=7,MED6=5,MED7=5,MED8=2,MED9=1,MEDAG=1,MEF2B=1,MEF2C=1,MEF2D=1,MEFV=1,MEGF10=1,MEGF11=1,MEGF6=1,MEGF8=1,MEGF9=1,MEI1=1,MEI4=1,MEIG1=13,MEIOC=1,MEIS1=1,MEIS2=1,MEIS3=1,MELK=2,MELTF=1,MEMO1=5,MEN1=1,MENT=1,MEOX1=1,MEOX2=1,MEP1A=1,MEP1B=1,MEPCE=1,MESD=1,MESP1=1,MEST=1,MET=1,METAP1=1,METAP1D=2,METAP2=5,METRNL=1,METTL11B=1,METTL13=1,METTL14=1,METTL16=4,METTL17=1,METTL18=4,METTL21A=1,METTL21C=1,METTL25=1,METTL26=2,METTL27=1,METTL2B=1,METTL3=1,METTL4=1,METTL5=2,METTL6=1,METTL7A=3,METTL7B=1,METTL8=1,METTL9=2,MEX3A=1,MEX3B=1,MEX3C=2,MEX3D=1,MFAP1=3,MFAP2=2,MFAP3=1,MFAP3L=2,MFAP4=1,MFF=11,MFHAS1=1,MFN1=1,MFN2=1,MFNG=1,MFRP=1,MFSD1=2,MFSD11=3,MFSD2A=1,MFSD2B=1,MFSD3=1,MFSD4B=2,MFSD5=1,MFSD6=1,MFSD6L=1,MGAM=1,MGARP=1,MGAT1=4,MGAT2=1,MGAT3=1,MGAT4A=1,MGAT4B=1,MGAT4C=1,MGAT5=1,MGEA5=1,MGLL=1,MGME1=1,MGP=1,MGRN1=1,MGST2=2,MGST3=3,MIA3=1,MIB1=1,MIB2=1,MIC13=2,MICAL1=1,MICAL2=1,MICAL3=1,MICALCL=1,MICALL1=1,MICALL2=1,MICU1=1,MICU3=1,MID1=1,MID1IP1=1,MID2=1,MIDN=1,MIEF1=1,MIEN1=1,MIER1=1,MIER3=1,MIF=27,MIF4GD=2,MIGA1=1,MIGA2=1,MIIP=1,MILR1=1,MINDY1=1,MINDY2=1,MINDY3=1,MINDY4=1,MINDY4B=1,MINK1=1,MINOS1-NBL1=2,MINPP1=1,MIOS=1,MIOX=1,MIP=1,MIPEP=1,MIS12=1,MIS18A=1,MIS18BP1=2,MISP=1,MITF=2,MIXL1=1,MKKS=2,MKL1=1,MKL2=1,MKLN1=4,MKNK2=6,MKRN2=2,MKRN2OS=2,MKX=1,MLEC=1,MLF2=5,MLH1=1,MLH3=1,MLIP=1,MLKL=1,MLLT1=1,MLLT3=2,MLLT6=1,MLN=1,MLNR=1,MLST8=1,MLX=2,MLXIP=1,MLXIPL=1,MLYCD=1,MMAA=1,MMACHC=1,MMADHC=5,MMD=1,MMD2=1,MME=3,MMEL1=2,MMGT1=3,MMP1=1,MMP10=2,MMP12=1,MMP13=1,MMP14=1,MMP15=1,MMP16=1,MMP17=1,MMP2=1,MMP20=1,MMP21=1,MMP23A=1,MMP24=1,MMP25=1,MMP27=1,MMP28=1,MMP9=1,MMRN1=1,MMS19=1,MMS22L=1,MMTAG2=1,MN1=1,MNAT1=1,MND1=7,MNS1=1,MNT=1,MOB1B=1,MOB2=1,MOB3A=1,MOB3B=1,MOB3C=1,MOB4=3,MOBP=1,MOCOS=1,MOCS1=2,MOCS2=2,MOCS3=1,MOGAT1=1,MOGAT2=1,MOGAT3=1,MOGS=1,MON1A=3,MORC1=1,MORC2=1,MORC3=1,MORC4=1,MORF4L1=2,MORF4L2=5,MORN3=1,MORN4=6,MORN5=1,MOS=1,MOSMO=2,MOSPD1=4,MOSPD3=2,MOV10=2,MOXD1=1,MPC1=2,MPC1L=1,MPC2=2,MPDU1=2,MPDZ=1,MPEG1=1,MPG=1,MPHOSPH6=4,MPHOSPH8=1,MPI=3,MPL=1,MPLKIP=1,MPND=1,MPO=1,MPP2=1,MPP3=1,MPP4=1,MPP5=1,MPP6=1,MPP7=2,MPPED2=1,MPST=1,MPV17=1,MPV17L=2,MPV17L2=1,MPZ=1,MPZL2=2,MR1=1,MRAP2=1,MRAS=2,MRC1=1,MRC2=1,MRGBP=6,MRGPRD=2,MRGPRG=1,MRGPRX1=1,MRGPRX3=1,MRGPRX4=1,MRI1=2,MRLN=1,MRM1=1,MRM2=1,MRM3=1,MROH1=1,MROH2A=1,MROH2B=1,MROH8=1,MROH9=1,MRPL1=6,MRPL11=2,MRPL12=2,MRPL13=3,MRPL14=5,MRPL15=2,MRPL16=1,MRPL17=4,MRPL18=4,MRPL19=3,MRPL20=2,MRPL22=3,MRPL23=6,MRPL24=6,MRPL27=5,MRPL30=4,MRPL36=1,MRPL37=4,MRPL38=2,MRPL39=3,MRPL4=1,MRPL40=2,MRPL41=1,MRPL44=1,MRPL47=5,MRPL50=1,MRPL51=7,MRPL54=1,MRPL57=1,MRPL58=3,MRPL9=4,MRPS10=1,MRPS11=2,MRPS12=1,MRPS15=9,MRPS16=3,MRPS18A=2,MRPS18B=2,MRPS2=2,MRPS21=12,MRPS22=3,MRPS23=2,MRPS24=3,MRPS25=2,MRPS26=1,MRPS27=2,MRPS30=1,MRPS31=2,MRPS34=2,MRPS36=5,MRPS6=2,MRPS7=4,MRPS9=3,MRRF=2,MRS2=1,MRTO4=6,MRVI1=1,MS4A1=1,MS4A15=1,MSANTD1=1,MSANTD2=1,MSANTD3=2,MSANTD4=2,MSC=1,MSGN1=1,MSH2=1,MSH3=1,MSH4=1,MSI1=1,MSI2=2,MSL1=1,MSL2=1,MSL3=1,MSLNL=1,MSMO1=2,MSRA=1,MSRB1=3,MSRB2=2,MST1=1,MST1R=1,MSTN=1,MSTO1=2,MSX1=1,MSX2=2,MT-ATP6=1,MT-CO3=2,MT-CYB=4,MT-ND1=2,MT-ND6=2,MT1A=1,MT2A=1,MT4=2,MTA1=1,MTA2=3,MTA3=5,MTAP=1,MTBP=1,MTCH1=2,MTCH2=3,MTCP1=1,MTDH=1,MTERF1=1,MTERF2=1,MTERF3=2,MTF1=1,MTF2=3,MTFMT=1,MTFP1=1,MTFR1=1,MTFR2=1,MTG1=1,MTHFD1=1,MTHFD1L=2,MTHFD2L=1,MTHFR=1,MTHFS=1,MTIF2=1,MTIF3=1,MTM1=1,MTMR1=1,MTMR10=1,MTMR11=1,MTMR12=2,MTMR2=2,MTMR3=1,MTMR4=1,MTMR6=1,MTMR7=1,MTMR9=1,MTNR1A=1,MTO1=2,MTOR=1,MTPAP=1,MTPN=1,MTR=1,MTRF1=1,MTRF1L=1,MTSS1L=1,MTURN=1,MTUS1=2,MTUS2=1,MTX1=1,MTX3=1,MUC12=1,MUC5AC=1,MUC5B=1,MUC6=1,MUL1=1,MUM1L1=1,MUS81=1,MUSK=1,MUT=1,MVB12A=1,MVB12B=1,MVK=1,MVP=1,MX2=1,MXD1=1,MXD3=1,MXD4=1,MXI1=2,MXRA5=1,MXRA8=1,MYADM=1,MYADML2=1,MYB=1,MYBBP1A=1,MYBL1=1,MYBL2=1,MYBPC1=1,MYBPC2=1,MYBPC3=1,MYBPH=1,MYBPHL=1,MYCBP=5,MYCL=1,MYCN=1,MYD88=2,MYEF2=3,MYF5=1,MYF6=1,MYH1=1,MYH10=1,MYH11=1,MYH13=1,MYH14=1,MYH15=1,MYH3=1,MYH4=1,MYH6=1,MYH7=1,MYH7B=1,MYH8=1,MYH9=1,MYL1=1,MYL10=2,MYL12A=5,MYL12B=17,MYL2=1,MYL3=1,MYL4=1,MYL6=32,MYL6B=11,MYL9=9,MYLIP=1,MYLK=1,MYLK2=1,MYLPF=1,MYMX=1,MYNN=1,MYO15A=1,MYO16=1,MYO18A=1,MYO18B=1,MYO19=1,MYO1A=1,MYO1B=1,MYO1C=1,MYO1D=1,MYO1E=1,MYO1F=1,MYO1G=1,MYO1H=1,MYO3A=1,MYO3B=1,MYO5A=1,MYO5B=1,MYO5C=1,MYO6=1,MYO7A=1,MYO7B=1,MYO9B=1,MYOCD=1,MYOD1=1,MYOF=1,MYOG=1,MYOM1=1,MYOM2=1,MYOM3=1,MYORG=1,MYOT=1,MYOZ1=1,MYOZ2=1,MYOZ3=1,MYPN=1,MYPOP=1,MYRF=1,MYRFL=1,MYRIP=2,MYSM1=1,MYT1=1,MYT1L=1,MYZAP=1,MZB1=1,MZT1=3,MZT2B=2,N4BP1=1,N4BP2L1=1,N4BP2L2=1,N4BP3=1,N6AMT1=1,NAA10=2,NAA11=1,NAA16=1,NAA20=1,NAA25=1,NAA30=1,NAA35=1,NAA38=1,NAA40=1,NAA50=10,NAAA=1,NAALAD2=1,NAALADL2=1,NAB1=2,NAB2=1,NABP1=3,NABP2=1,NACA=17,NACA2=2,NACAD=1,NACC1=1,NACC2=1,NADK=3,NADK2=2,NAF1=1,NAGA=1,NAGLU=1,NAGPA=1,NAGS=1,NAIF1=1,NALCN=1,NAMPT=3,NANOG=1,NANOS1=1,NANOS2=1,NANOS3=3,NANP=3,NANS=1,NAP1L1=3,NAP1L4=1,NAPA=2,NAPEPLD=1,NAPG=1,NAPRT=1,NARFL=1,NARS=2,NARS2=1,NAT1=3,NAT10=1,NAT16=1,NAT2=1,NAT6=1,NAT8=1,NAT8L=1,NAT9=1,NATD1=1,NAV1=1,NAV2=1,NAV3=1,NAXD=1,NAXE=3,NBEA=1,NBEAL1=1,NBEAL2=1,NBL1=1,NBN=4,NBR1=2,NCALD=1,NCAM1=1,NCAM2=1,NCAN=1,NCAPD2=1,NCAPG=1,NCAPG2=2,NCAPH=1,NCAPH2=1,NCBP1=1,NCBP2=1,NCBP3=1,NCCRP1=1,NCDN=1,NCEH1=1,NCF2=1,NCF4=1,NCK1=2,NCK2=2,NCKAP1=2,NCKAP1L=1,NCKAP5=1,NCKAP5L=2,NCKIPSD=1,NCL=9,NCLN=1,NCMAP=1,NCOA1=1,NCOA2=1,NCOA3=1,NCOA5=1,NCOA6=2,NCOA7=2,NCOR1=1,NCOR2=1,NCR1=1,NCR2=1,NCR3LG1=1,NCS1=1,NCSTN=1,NDC1=2,NDC80=2,NDE1=5,NDEL1=2,NDFIP1=1,NDFIP2=1,NDN=1,NDNF=1,NDOR1=1,NDRG2=1,NDRG3=3,NDST1=1,NDST2=1,NDST3=1,NDST4=1,NDUFA1=9,NDUFA12=11,NDUFA13=2,NDUFA2=15,NDUFA3=12,NDUFA4L2=1,NDUFA6=1,NDUFA7=3,NDUFA8=4,NDUFA9=3,NDUFAB1=11,NDUFAF1=1,NDUFAF2=3,NDUFAF3=1,NDUFAF4=1,NDUFAF5=1,NDUFAF6=2,NDUFAF7=1,NDUFAF8=2,NDUFB1=8,NDUFB10=2,NDUFB11=2,NDUFB3=1,NDUFB5=1,NDUFB6=2,NDUFB7=4,NDUFB8=2,NDUFB9=2,NDUFC1=6,NDUFS1=2,NDUFS2=1,NDUFS3=2,NDUFS5=4,NDUFS6=1,NDUFV1=1,NDUFV3=9,NEB=1,NEBL=1,NECAB1=1,NECAB2=1,NECAP1=3,NECAP2=1,NECTIN1=1,NECTIN2=1,NECTIN3=2,NECTIN4=1,NEDD1=1,NEDD4=1,NEDD8=1,NEFH=1,NEFL=1,NEFM=1,NEGR1=1,NEIL1=1,NEIL2=1,NEK1=1,NEK10=1,NEK4=2,NEK5=1,NEK6=1,NEK7=1,NEK8=1,NEK9=1,NELFA=1,NELFB=1,NELFCD=1,NELFE=4,NELL1=2,NELL2=1,NEMF=1,NEMP1=1,NENF=2,NEO1=1,NES=1,NET1=1,NETO1=1,NETO2=1,NEU2=1,NEU4=1,NEURL1=1,NEURL1B=1,NEURL2=1,NEURL4=1,NEUROD1=1,NEUROD2=1,NEUROD4=1,NEUROD6=1,NEUROG1=1,NEUROG2=1,NEUROG3=1,NEXMIF=1,NEXN=1,NF1=1,NF2=1,NFASC=1,NFATC1=1,NFATC2=1,NFATC2IP=1,NFATC3=3,NFATC4=1,NFE2=1,NFE2L1=1,NFE2L2=1,NFE2L3=1,NFIA=1,NFIB=1,NFIC=1,NFIL3=1,NFKB1=1,NFKB2=1,NFKBIA=2,NFKBIB=1,NFKBID=1,NFKBIE=1,NFKBIL1=2,NFKBIZ=1,NFRKB=1,NFS1=5,NFX1=1,NFXL1=1,NFYB=1,NFYC=3,NGB=1,NGDN=3,NGEF=1,NGF=1,NGFR=1,NGLY1=1,NGRN=2,NHEJ1=1,NHLH1=1,NHLH2=1,NHLRC1=1,NHLRC2=2,NHLRC3=1,NHLRC4=1,NHP2=3,NHS=1,NHSL1=1,NICN1=1,NID1=1,NID2=1,NIF3L1=2,NIM1K=1,NIN=1,NINJ1=1,NINJ2=1,NINL=1,NIP7=1,NIPA1=1,NIPA2=1,NIPAL1=2,NIPAL2=1,NIPAL3=1,NIPBL=1,NIPSNAP1=3,NIPSNAP2=2,NIPSNAP3B=1,NISCH=1,NIT1=1,NKAIN1=1,NKAIN2=1,NKAIN3=1,NKAP=1,NKAPL=1,NKD1=1,NKIRAS2=1,NKPD1=1,NKRF=1,NKTR=2,NKX1-1=1,NKX1-2=1,NKX2-1=1,NKX2-2=1,NKX2-3=1,NKX2-4=1,NKX2-5=1,NKX2-6=1,NKX2-8=1,NKX3-1=1,NKX3-2=1,NKX6-1=1,NKX6-2=1,NKX6-3=1,NLE1=1,NLGN1=1,NLGN2=1,NLGN3=1,NLK=1,NLRC4=1,NLRP1=1,NLRP10=1,NLRP12=1,NLRP14=1,NLRP3=1,NLRP4=1,NLRP6=1,NLRP9=1,NLRX1=1,NMB=1,NMBR=1,NME1=1,NME1-NME2=1,NME2=3,NME3=2,NME5=2,NME6=2,NME9=1,NMES1=1,NMI=1,NMNAT1=2,NMNAT2=1,NMRK1=1,NMT1=8,NMT2=4,NMUR1=1,NNMT=1,NNT=1,NOA1=2,NOB1=3,NOBOX=1,NOC2L=1,NOC3L=1,NOC4L=1,NOCT=2,NOD1=1,NODAL=2,NOG=1,NOL10=1,NOL11=1,NOL12=1,NOL3=1,NOL4L=1,NOL6=1,NOL7=1,NOL9=2,NOLC1=3,NOM1=1,NONO=1,NOP10=7,NOP14=1,NOP16=2,NOP53=1,NOP56=5,NOP58=6,NOP9=1,NOS1=1,NOS1AP=1,NOS2=1,NOS3=1,NOSIP=2,NOSTRIN=2,NOTCH1=1,NOTCH2=1,NOTCH3=1,NOTCH4=1,NOTO=1,NOTUM=1,NOV=1,NOVA1=1,NOVA2=1,NOX3=1,NOXRED1=1,NPAS1=1,NPAS2=1,NPAS3=1,NPAS4=1,NPBWR1=1,NPC1=1,NPC1L1=1,NPC2=4,NPDC1=1,NPEPL1=1,NPFF=1,NPFFR1=1,NPFFR2=1,NPHP3=1,NPHP4=1,NPHS1=1,NPHS2=1,NPL=13,NPM1=1,NPM3=7,NPNT=1,NPPA=1,NPPC=1,NPR1=1,NPR2=1,NPR3=1,NPRL2=1,NPS=1,NPSR1=1,NPTN=2,NPTX1=1,NPTX2=2,NPTXR=1,NPVF=1,NPY=2,NPY1R=1,NPY2R=1,NPY5R=1,NQO1=1,NR0B1=1,NR0B2=1,NR1D1=1,NR1D2=1,NR1H2=1,NR1I2=1,NR1I3=1,NR2C1=2,NR2E1=1,NR2E3=1,NR2F1=1,NR2F2=1,NR2F6=2,NR3C1=1,NR3C2=1,NR4A1=1,NR4A2=1,NR4A3=1,NR5A1=2,NR6A1=1,NRAP=1,NRARP=1,NRAS=2,NRBF2=2,NRBP1=1,NRBP2=1,NRCAM=1,NRDC=1,NREP=2,NRF1=2,NRG1=1,NRG2=1,NRG4=1,NRGN=1,NRIP1=2,NRIP2=1,NRIP3=1,NRK=1,NRL=1,NRM=2,NRN1=2,NRN1L=1,NRP1=1,NRP2=1,NRROS=1,NRSN1=2,NRSN2=1,NRTN=1,NRXN2=1,NRXN3=1,NSA2=14,NSD2=1,NSD3=1,NSDHL=3,NSF=2,NSFL1C=4,NSG1=1,NSG2=1,NSL1=2,NSMAF=1,NSMCE1=3,NSMCE3=1,NSMCE4A=1,NSMF=1,NSUN2=1,NSUN3=1,NSUN5=1,NT5C1A=1,NT5C2=1,NT5C3B=1,NT5DC3=1,NTAN1=3,NTF3=1,NTHL1=1,NTM=1,NTMT1=2,NTN1=1,NTN3=1,NTN4=1,NTN5=1,NTNG1=1,NTNG2=1,NTPCR=1,NTRK1=1,NTRK2=1,NTRK3=1,NTS=1,NTSR1=1,NTSR2=1,NUAK1=1,NUAK2=1,NUB1=5,NUBP1=1,NUBPL=1,NUCB2=1,NUCKS1=4,NUDCD1=1,NUDCD2=4,NUDT1=1,NUDT12=1,NUDT13=1,NUDT14=1,NUDT15=2,NUDT16=1,NUDT16L1=2,NUDT17=2,NUDT18=2,NUDT19=1,NUDT2=5,NUDT21=17,NUDT22=1,NUDT3=1,NUDT4=4,NUDT5=3,NUDT6=1,NUDT8=1,NUF2=1,NUFIP1=1,NUFIP2=5,NUGGC=1,NUMA1=1,NUMB=1,NUMBL=1,NUP107=1,NUP133=1,NUP153=2,NUP155=1,NUP160=1,NUP188=1,NUP205=1,NUP210=1,NUP210L=1,NUP214=1,NUP35=1,NUP37=1,NUP43=1,NUP54=1,NUP58=1,NUP62=1,NUP62CL=1,NUP85=1,NUP88=4,NUP93=1,NUP98=1,NUPR2=1,NUS1=1,NUSAP1=1,NUTF2=16,NUTM1=2,NWD2=1,NXF1=1,NXF2=1,NXN=1,NXNL1=1,NXNL2=1,NXPE2=1,NXPE3=3,NXPE4=1,NXPH1=1,NXPH2=1,NXPH3=1,NXT1=1,NXT2=1,NYAP1=1,NYAP2=1,NYNRIN=1,NYX=1,OAF=1,OARD1=2,OAS3=1,OASL=2,OAZ1=5,OAZ2=1,OBSCN=1,OBSL1=1,OC90=1,OCC1=1,OCEL1=1,OCIAD2=1,OCLN=2,OCM=1,OCRL=2,OCSTAMP=1,ODC1=19,ODF2=3,ODF2L=1,ODF3B=1,ODF3L1=1,ODF3L2=1,ODR4=1,OFCC1=1,OFD1=1,OGDHL=1,OGFR=1,OGFRL1=3,OGG1=1,OGT=1,OIP5=2,OIT3=1,OLA1=1,OLFM1=1,OLFM2=1,OLFM3=1,OLFM4=1,OLFML1=1,OLFML2A=1,OLFML2B=1,OLFML3=1,OLIG1=1,OLIG2=1,OLIG3=1,OMA1=1,OMG=1,OMP=1,ONECUT2=1,OPA1=1,OPA3=2,OPALIN=1,OPCML=1,OPLAH=1,OPN1SW=1,OPN4=1,OPN5=1,OPRD1=1,OPRK1=1,OPRL1=1,OPRM1=1,ORAI1=1,ORAI2=1,ORAI3=1,ORC1=1,ORC2=1,ORC3=1,ORC4=1,ORC5=1,ORM2=1,ORMDL1=3,ORMDL2=6,ORMDL3=1,OS9=1,OSBP=1,OSBPL10=1,OSBPL11=1,OSBPL1A=1,OSBPL2=1,OSBPL3=1,OSBPL6=1,OSBPL7=1,OSBPL8=2,OSBPL9=7,OSCAR=1,OSCP1=1,OSER1=4,OSGEP=1,OSGEPL1=3,OSGIN1=1,OSGIN2=1,OSR1=1,OSR2=1,OST4=16,OSTC=5,OSTF1=2,OTC=1,OTOA=1,OTOF=1,OTOG=1,OTOGL=1,OTOL1=1,OTOP1=1,OTOP2=1,OTOR=1,OTOS=1,OTP=1,OTUB1=4,OTUB2=1,OTUD1=1,OTUD3=1,OTUD4=1,OTUD5=2,OTUD6B=4,OTUD7A=1,OTUD7B=1,OTX1=1,OTX2=2,OVCA2=1,OVCH2=1,OVGP1=1,OVOL1=1,OVOL2=1,OVOS1=1,OXA1L=1,OXCT1=1,OXCT2=1,OXER1=1,OXGR1=1,OXR1=2,OXSM=1,OXSR1=1,OXT=1,OXTR=1,P2RX1=1,P2RX2=2,P2RX3=1,P2RX4=2,P2RX5=1,P2RX6=1,P2RY1=1,P2RY13=1,P2RY14=1,P2RY2=1,P2RY6=1,P2RY8=1,P3H1=1,P3H2=1,P3H3=1,P3H4=1,P4HA1=1,P4HA2=1,P4HA3=1,P4HB=1,P4HTM=1,PA2G4=5,PAAF1=1,PABPC1=3,PABPC1L=2,PABPC1L2A=1,PABPC3=6,PABPC4=4,PABPC4L=1,PABPN1=3,PACRG=1,PACS1=1,PACSIN1=1,PACSIN2=1,PACSIN3=1,PADI1=1,PADI2=1,PADI3=1,PAF1=4,PAFAH1B2=2,PAFAH1B3=2,PAFAH2=1,PAG1=1,PAGR1=1,PAH=1,PAICS=4,PAIP1=3,PAIP2=3,PAIP2B=1,PAK1=1,PAK1IP1=3,PAK2=1,PAK3=1,PAK4=2,PAK5=1,PAK6=1,PALB2=1,PALD1=1,PALLD=1,PALM2=1,PALM3=1,PALMD=2,PAM=1,PAM16=6,PAMR1=1,PAN2=1,PAN3=1,PANK1=1,PANK2=1,PANK3=3,PANX1=1,PANX2=1,PANX3=1,PAOX=1,PAPD4=4,PAPD7=1,PAPLN=1,PAPOLA=3,PAPOLB=2,PAPOLG=1,PAPPA=1,PAPPA2=1,PAPSS1=2,PAPSS2=1,PAQR3=2,PAQR5=1,PAQR6=1,PAQR7=1,PAQR8=1,PAQR9=1,PARD3=1,PARD3B=1,PARD6A=1,PARD6B=1,PARD6G=1,PARG=1,PARK7=2,PARL=1,PARM1=1,PARN=2,PARP11=1,PARP14=1,PARP16=1,PARP2=2,PARP4=1,PARP6=4,PARP8=1,PARP9=2,PARS2=1,PARVA=1,PATJ=1,PATL1=1,PATL2=2,PATZ1=1,PAWR=2,PAX1=1,PAX2=1,PAX3=1,PAX5=1,PAX6=1,PAX7=1,PAX8=2,PAX9=1,PAXBP1=1,PAXIP1=1,PAXX=1,PBDC1=7,PBK=2,PBLD=1,PBRM1=1,PBX1=1,PBX2=1,PBX3=1,PBXIP1=1,PC=1,PCBD1=5,PCBD2=4,PCBP1=1,PCBP2=17,PCBP3=1,PCBP4=2,PCCA=1,PCCB=1,PCDH9=1,PCED1A=1,PCED1B=1,PCF11=1,PCGF1=2,PCGF2=2,PCGF5=1,PCGF6=1,PCID2=1,PCIF1=2,PCK1=1,PCLAF=1,PCLO=1,PCM1=1,PCMT1=3,PCMTD1=1,PCNA=4,PCNP=4,PCNT=1,PCNX1=1,PCNX3=1,PCNX4=1,PCOLCE=2,PCOLCE2=1,PCOTH=1,PCP2=1,PCP4=2,PCP4L1=1,PCSK1=1,PCSK2=1,PCSK4=1,PCSK5=1,PCSK7=1,PCSK9=1,PCTP=1,PCYOX1L=1,PCYT2=1,PDAP1=4,PDC=1,PDCD10=11,PDCD4=1,PDCD5=6,PDCD6IP=2,PDCD7=2,PDCL=1,PDCL2=1,PDCL3=1,PDE11A=1,PDE12=1,PDE1A=1,PDE1B=1,PDE1C=1,PDE2A=1,PDE3A=1,PDE3B=1,PDE4A=1,PDE4C=1,PDE5A=1,PDE6A=1,PDE6C=1,PDE6D=2,PDE6G=1,PDE6H=1,PDE7A=1,PDE7B=1,PDE8A=1,PDE8B=1,PDE9A=2,PDF=1,PDGFA=1,PDGFB=1,PDGFC=1,PDGFD=1,PDGFRA=1,PDGFRB=1,PDGFRL=1,PDHA1=2,PDHB=6,PDHX=1,PDIA2=1,PDIA3=1,PDIA4=1,PDIA5=1,PDIA6=3,PDIK1L=3,PDILT=1,PDK1=1,PDK2=1,PDK3=8,PDK4=1,PDLIM1=2,PDLIM2=1,PDLIM3=1,PDLIM4=1,PDLIM5=1,PDLIM7=1,PDP1=1,PDP2=1,PDRG1=1,PDS5A=1,PDS5B=1,PDSS1=3,PDSS2=1,PDX1=1,PDXP=1,PDYN=1,PDZD11=2,PDZD2=1,PDZD3=1,PDZD4=2,PDZD7=1,PDZD8=1,PDZD9=1,PDZK1=4,PDZK1IP1=1,PDZRN3=1,PDZRN4=1,PEA15=3,PEAK1=1,PEBP1=7,PECAM1=1,PECR=2,PEF1=2,PEG10=1,PELI1=1,PELI2=1,PELO=3,PELP1=1,PEPD=1,PER1=1,PER2=1,PER3=1,PERM1=1,PERP=1,PES1=1,PET117=2,PEX1=1,PEX11A=1,PEX11B=1,PEX11G=1,PEX12=1,PEX13=1,PEX14=2,PEX2=3,PEX26=1,PEX3=4,PEX5=1,PEX5L=1,PEX6=1,PEX7=1,PFAS=1,PFDN2=5,PFDN4=3,PFDN5=5,PFDN6=4,PFKFB3=1,PFKFB4=1,PFKL=1,PFKM=2,PFKP=2,PFN2=3,PFN3=1,PFN4=1,PGAM1=3,PGAM2=1,PGAM4=3,PGAM5=2,PGAP2=1,PGBD1=1,PGBD2=1,PGBD5=1,PGC=1,PGD=2,PGF=1,PGGHG=1,PGGT1B=1,PGK1=3,PGK2=1,PGLS=2,PGLYRP1=2,PGLYRP2=1,PGLYRP3=1,PGM1=1,PGM2=4,PGM2L1=1,PGM3=3,PGM5=1,PGP=3,PGR=1,PGRMC1=1,PGRMC2=2,PGS1=1,PHACTR1=1,PHACTR2=2,PHAX=2,PHB=2,PHB2=3,PHC1=1,PHC2=1,PHC3=1,PHEX=1,PHF10=1,PHF12=1,PHF13=2,PHF14=1,PHF19=1,PHF20L1=1,PHF21A=1,PHF23=2,PHF24=1,PHF5A=2,PHF6=1,PHF7=1,PHF8=1,PHGDH=1,PHIP=1,PHKA2=1,PHKB=1,PHKG1=1,PHKG2=1,PHLDA1=1,PHLDA2=1,PHLDA3=1,PHLDB1=1,PHLDB2=1,PHLDB3=1,PHLPP1=1,PHLPP2=1,PHOSPHO1=4,PHOSPHO2=3,PHOX2A=1,PHOX2B=1,PHPT1=1,PHYH=1,PHYHIP=1,PHYHIPL=1,PI15=1,PI4K2A=1,PI4K2B=2,PI4KA=1,PI4KB=1,PIANP=2,PIAS2=2,PIAS3=1,PIBF1=1,PICK1=1,PIEZO1=1,PIEZO2=1,PIF1=1,PIFO=1,PIGC=8,PIGF=2,PIGG=1,PIGH=1,PIGM=1,PIGN=2,PIGO=1,PIGP=4,PIGQ=1,PIGR=1,PIGT=1,PIGU=1,PIGV=1,PIGW=1,PIGX=1,PIGY=10,PIGZ=1,PIH1D1=1,PIK3AP1=1,PIK3C2A=1,PIK3C2B=1,PIK3C3=1,PIK3CA=1,PIK3CB=1,PIK3CD=1,PIK3CG=1,PIK3IP1=1,PIK3R1=1,PIK3R2=1,PIK3R3=1,PIK3R4=1,PIK3R5=1,PIK3R6=1,PIKFYVE=1,PIM1=2,PIM2=2,PIM3=2,PIN1=4,PINK1=1,PINX1=3,PIP4K2A=1,PIP4K2B=1,PIP4K2C=2,PIP4P1=1,PIP4P2=1,PIP5K1C=1,PIP5KL1=1,PIPOX=1,PIR=1,PIRT=1,PISD=1,PITHD1=2,PITPNA=2,PITPNB=2,PITPNC1=1,PITPNM1=1,PITPNM2=1,PITPNM3=1,PITRM1=1,PITX1=1,PITX2=1,PITX3=1,PIWIL1=1,PIWIL2=1,PIWIL4=1,PJA2=1,PJVK=1,PKD1L3=1,PKD2=2,PKD2L2=1,PKDCC=1,PKDREJ=1,PKHD1=1,PKHD1L1=1,PKIA=2,PKIB=1,PKIG=3,PKM=16,PKMYT1=2,PKN1=2,PKN3=1,PKNOX1=2,PKNOX2=1,PKP1=1,PKP2=1,PKP3=1,PKP4=3,PLA1A=1,PLA2G12A=3,PLA2G16=1,PLA2G2A=1,PLA2G2D=1,PLA2G2E=1,PLA2G3=1,PLA2G4A=1,PLA2G4B=1,PLA2G4D=1,PLA2G4E=1,PLA2G5=1,PLA2G6=1,PLA2G7=1,PLA2R1=1,PLAA=2,PLAC1=1,PLAC8=1,PLAG1=1,PLAGL1=1,PLAGL2=1,PLAT=1,PLAU=1,PLCB1=1,PLCB2=1,PLCB3=1,PLCD1=1,PLCD3=1,PLCD4=1,PLCE1=1,PLCG1=1,PLCG2=1,PLCH1=1,PLCH2=1,PLCL1=1,PLCL2=1,PLCXD1=1,PLCXD2=1,PLCXD3=1,PLD2=1,PLD3=1,PLD4=1,PLD6=1,PLEC=1,PLEK=1,PLEK2=1,PLEKHA1=5,PLEKHA2=1,PLEKHA3=1,PLEKHA4=1,PLEKHA5=2,PLEKHA6=1,PLEKHA8=1,PLEKHB1=1,PLEKHD1=1,PLEKHF1=1,PLEKHF2=1,PLEKHG1=1,PLEKHG2=1,PLEKHG3=1,PLEKHG4=1,PLEKHG5=1,PLEKHG6=1,PLEKHG7=1,PLEKHH2=1,PLEKHH3=1,PLEKHJ1=1,PLEKHM2=1,PLEKHM3=1,PLEKHN1=1,PLEKHO1=1,PLEKHO2=1,PLEKHS1=1,PLGRKT=2,PLIN1=1,PLIN2=1,PLIN4=1,PLK1=3,PLK2=5,PLK3=1,PLK4=3,PLK5=1,PLLP=1,PLN=1,PLOD1=1,PLOD2=1,PLOD3=1,PLP1=1,PLPBP=2,PLPP1=2,PLPP2=1,PLPP3=3,PLPP4=1,PLPP5=2,PLPP7=1,PLPPR1=1,PLPPR2=1,PLPPR3=1,PLPPR4=1,PLPPR5=1,PLS1=1,PLS3=2,PLSCR3=1,PLSCR4=1,PLSCR5=1,PLTP=1,PLVAP=1,PLXDC2=1,PLXNA1=1,PLXNA2=1,PLXNA3=1,PLXNA4=1,PLXNB1=1,PLXNB2=1,PLXNB3=1,PLXNC1=1,PLXND1=1,PM20D1=1,PM20D2=1,PMCH=1,PMEL=1,PMIS2=1,PML=1,PMM1=1,PMM2=1,PMP2=1,PMP22=3,PMPCA=2,PMS1=1,PMS2=1,PMVK=1,PNISR=1,PNKD=1,PNKP=1,PNLIP=1,PNLIPRP1=1,PNLIPRP2=1,PNLIPRP3=1,PNMA8B=1,PNMT=1,PNN=3,PNO1=4,PNOC=1,PNP=2,PNPLA1=1,PNPLA2=1,PNPLA4=1,PNPLA5=1,PNPLA6=1,PNPLA7=1,PNPLA8=2,PNRC1=1,POC1A=1,PODN=1,PODNL1=1,PODXL2=1,POF1B=1,POFUT1=2,POFUT2=1,POGK=2,POGLUT1=1,POGZ=2,POLA1=2,POLB=1,POLD1=1,POLD2=1,POLD3=1,POLDIP2=3,POLDIP3=1,POLE=1,POLE3=9,POLE4=1,POLG=1,POLG2=1,POLH=1,POLI=2,POLK=1,POLL=2,POLN=1,POLQ=1,POLR1A=1,POLR1B=1,POLR1C=2,POLR1E=3,POLR2B=1,POLR2C=4,POLR2E=2,POLR2F=9,POLR2G=6,POLR2H=3,POLR2I=5,POLR2K=4,POLR2L=9,POLR2M=1,POLR3A=2,POLR3B=1,POLR3C=1,POLR3D=2,POLR3F=4,POLR3G=1,POLR3GL=1,POLR3K=1,POM121C=1,POMC=1,POMGNT1=2,POMGNT2=1,POMK=1,POMP=15,POMT1=1,POMT2=1,PON1=1,PON2=4,POP1=1,POP5=2,POP7=3,POPDC2=1,POPDC3=1,POR=1,PORCN=1,POSTN=1,POT1=2,POU1F1=1,POU2AF1=1,POU2F1=2,POU2F2=1,POU2F3=1,POU3F1=1,POU3F2=1,POU4F1=1,POU4F2=1,POU4F3=1,POU5F2=1,POU6F1=1,POU6F2=1,PP2D1=1,PPA1=2,PPARA=1,PPARD=1,PPARGC1A=1,PPARGC1B=1,PPAT=2,PPCDC=1,PPCS=1,PPDPF=20,PPEF1=1,PPEF2=1,PPFIA1=1,PPFIA2=1,PPFIA3=1,PPFIA4=1,PPFIBP1=1,PPFIBP2=1,PPIAL4A=1,PPIB=2,PPIC=1,PPID=3,PPIF=1,PPIG=1,PPIH=3,PPIL1=4,PPIL2=2,PPIL3=2,PPIL6=1,PPIP5K1=1,PPL=1,PPM1B=1,PPM1D=1,PPM1E=1,PPM1G=2,PPM1H=1,PPM1J=1,PPM1K=1,PPM1L=1,PPM1M=1,PPME1=1,PPOX=1,PPP1CA=7,PPP1CB=3,PPP1CC=9,PPP1R10=3,PPP1R11=4,PPP1R12A=1,PPP1R12C=1,PPP1R14A=1,PPP1R14C=1,PPP1R14D=1,PPP1R15A=1,PPP1R15B=1,PPP1R16A=1,PPP1R16B=1,PPP1R17=1,PPP1R18=1,PPP1R1A=2,PPP1R1B=1,PPP1R1C=1,PPP1R2=1,PPP1R2B=2,PPP1R32=1,PPP1R35=1,PPP1R37=1,PPP1R3A=1,PPP1R3B=1,PPP1R3C=1,PPP1R3E=1,PPP1R3F=1,PPP1R3G=1,PPP1R42=1,PPP1R8=2,PPP1R9A=1,PPP1R9B=2,PPP2CA=3,PPP2CB=3,PPP2R1A=2,PPP2R1B=1,PPP2R2A=4,PPP2R2B=1,PPP2R3A=1,PPP2R3B=1,PPP2R5A=7,PPP2R5B=2,PPP2R5D=2,PPP2R5E=1,PPP3CA=1,PPP3CB=3,PPP3CC=1,PPP3R2=2,PPP4C=2,PPP4R3A=2,PPP4R3B=1,PPP4R3C=1,PPP4R4=1,PPP5C=1,PPP6C=1,PPP6R1=1,PPP6R3=1,PPRC1=1,PPTC7=1,PPWD1=3,PQBP1=2,PQLC1=1,PQLC3=1,PRADC1=1,PRAG1=1,PRAM1=1,PRC1=3,PRCC=2,PRCD=1,PRCP=1,PRDM10=1,PRDM11=1,PRDM12=1,PRDM13=1,PRDM14=1,PRDM15=1,PRDM16=1,PRDM2=1,PRDM4=1,PRDM5=1,PRDM8=1,PRDM9=5,PRDX1=6,PRDX2=11,PRDX3=1,PRDX4=4,PRDX5=1,PRDX6=8,PREB=1,PRELID1=26,PRELID2=7,PRELP=1,PREP=1,PREPL=1,PREX1=1,PREX2=1,PRF1=3,PRG4=1,PRICKLE1=1,PRICKLE2=1,PRICKLE4=1,PRIM1=4,PRIM2=1,PRIMPOL=1,PRKAA1=1,PRKAA2=1,PRKAB1=2,PRKAB2=2,PRKACB=1,PRKAG1=6,PRKAG3=1,PRKAR1A=1,PRKAR2B=1,PRKCA=1,PRKCB=1,PRKCD=1,PRKCE=1,PRKCG=2,PRKCH=1,PRKCI=1,PRKCQ=2,PRKCSH=2,PRKD1=1,PRKD2=1,PRKD3=1,PRKG1=1,PRKG2=1,PRKN=1,PRKRA=2,PRLHR=1,PRMT1=3,PRMT2=2,PRMT6=1,PRMT7=1,PRMT8=1,PRMT9=1,PRND=1,PROB1=1,PROCR=1,PRODH=1,PRODH2=1,PROK1=1,PROKR1=1,PROKR2=2,PROP1=1,PROS1=1,PROSER1=1,PROSER3=1,PROX1=1,PROX2=1,PROZ=1,PRPF18=4,PRPF19=2,PRPF3=2,PRPF31=1,PRPF38A=3,PRPF38B=1,PRPF39=1,PRPF4=3,PRPF40A=3,PRPF40B=1,PRPF4B=1,PRPF6=2,PRPF8=1,PRPH=1,PRPH2=1,PRPS1=2,PRPS1L1=3,PRPS2=3,PRPSAP1=1,PRPSAP2=1,PRR11=1,PRR12=1,PRR14=1,PRR14L=1,PRR15=1,PRR15L=1,PRR16=1,PRR18=1,PRR19=2,PRR22=1,PRR3=1,PRR30=1,PRR35=1,PRR36=1,PRR5=1,PRR5L=1,PRR7=1,PRR9=1,PRRC1=1,PRRC2B=1,PRRC2C=1,PRRG1=1,PRRG2=1,PRRG4=1,PRRT1=1,PRRT1B=1,PRRT2=1,PRRT3=1,PRRT4=1,PRRX1=1,PRRX2=1,PRSS12=1,PRSS2=3,PRSS22=1,PRSS33=1,PRSS35=1,PRSS36=1,PRSS45=1,PRSS50=1,PRSS53=1,PRSS54=1,PRSS56=1,PRSS57=1,PRSS58=1,PRSS8=1,PRTG=1,PRUNE1=2,PRUNE2=1,PRX=1,PSAP=1,PSAPL1=1,PSAT1=1,PSD=1,PSD2=1,PSD4=1,PSEN1=1,PSEN2=1,PSENEN=4,PSIP1=3,PSKH1=1,PSKH2=1,PSMA1=5,PSMA3=8,PSMA4=3,PSMA5=5,PSMA6=4,PSMA7=1,PSMB1=4,PSMB10=1,PSMB11=1,PSMB2=7,PSMB3=3,PSMB4=4,PSMB5=5,PSMB6=6,PSMB7=1,PSMC1=1,PSMC3=2,PSMC3IP=1,PSMC4=2,PSMC5=3,PSMC6=1,PSMD1=3,PSMD10=4,PSMD11=3,PSMD12=2,PSMD13=1,PSMD14=2,PSMD2=2,PSMD4=9,PSMD5=1,PSMD6=2,PSMD7=3,PSMD8=4,PSMD9=1,PSME1=1,PSME2=1,PSME4=1,PSMF1=1,PSMG1=2,PSMG2=3,PSMG3=1,PSPC1=1,PSPH=2,PSPN=1,PSRC1=1,PSTK=1,PSTPIP2=1,PTAFR=1,PTAR1=3,PTBP1=5,PTBP2=1,PTBP3=1,PTCH1=1,PTCH2=1,PTCHD1=1,PTCHD3=1,PTCHD4=1,PTCRA=1,PTDSS1=1,PTEN=1,PTER=1,PTF1A=1,PTGDR=1,PTGDR2=1,PTGDS=1,PTGER1=1,PTGER2=1,PTGER3=2,PTGES=2,PTGES2=1,PTGES3=1,PTGES3L-AARSD1=1,PTGFR=1,PTGFRN=1,PTGIR=1,PTGIS=1,PTGR1=2,PTGR2=2,PTGS1=1,PTGS2=3,PTH=1,PTH1R=1,PTH2=1,PTH2R=1,PTHLH=1,PTK2B=1,PTK6=1,PTK7=1,PTMS=2,PTN=1,PTP4A1=14,PTP4A2=2,PTPA=2,PTPDC1=1,PTPMT1=4,PTPN1=2,PTPN12=1,PTPN13=1,PTPN14=1,PTPN21=1,PTPN23=1,PTPN3=1,PTPN5=1,PTPN6=2,PTPN7=1,PTPN9=1,PTPRA=2,PTPRB=1,PTPRCAP=1,PTPRD=1,PTPRE=1,PTPRF=1,PTPRG=1,PTPRH=1,PTPRJ=1,PTPRK=1,PTPRN=1,PTPRN2=1,PTPRO=1,PTPRQ=1,PTPRR=1,PTPRS=1,PTPRT=1,PTPRU=1,PTPRZ1=1,PTRH2=2,PTTG1IP=1,PTTG2=1,PTX4=1,PUDP=1,PUF60=5,PUM1=1,PUM2=2,PUM3=1,PURA=1,PURB=1,PURG=1,PUS1=1,PUS7=2,PUS7L=1,PUSL1=1,PVALB=1,PVALEF=1,PWP1=1,PWWP2A=1,PWWP2B=1,PXDC1=2,PXDN=1,PXK=1,PXMP2=1,PXMP4=1,PXN=1,PXYLP1=2,PYCARD=1,PYCR1=1,PYCR2=2,PYDC1=1,PYGL=1,PYGM=1,PYGO1=1,PYGO2=1,PYROXD2=1,PYURF=6,PYY=1,QARS=1,QDPR=2,QPCT=1,QPCTL=1,QPRT=1,QRFP=1,QRFPR=1,QRICH1=2,QRICH2=1,QRSL1=1,QSER1=1,QSOX1=1,QSOX2=1,QTRT1=1,QTRT2=1,R3HCC1=1,R3HCC1L=1,R3HDM1=1,R3HDM2=3,R3HDML=1,RAB10=5,RAB11A=1,RAB11B=1,RAB11FIP1=1,RAB11FIP2=3,RAB11FIP5=1,RAB12=1,RAB13=2,RAB14=2,RAB18=7,RAB19=1,RAB1A=2,RAB1B=2,RAB22A=2,RAB23=1,RAB24=1,RAB25=2,RAB26=1,RAB27A=1,RAB27B=1,RAB28=2,RAB29=1,RAB2A=10,RAB30=1,RAB32=2,RAB33A=1,RAB33B=2,RAB34=1,RAB35=1,RAB36=1,RAB37=1,RAB38=1,RAB39A=2,RAB39B=1,RAB3A=1,RAB3B=2,RAB3C=1,RAB3GAP2=1,RAB3IL1=1,RAB3IP=2,RAB40B=1,RAB40C=5,RAB42=2,RAB43=2,RAB44=1,RAB4A=1,RAB4B=1,RAB5B=3,RAB5C=3,RAB5IF=1,RAB6A=1,RAB7A=1,RAB7B=1,RAB8A=1,RAB8B=1,RAB9A=1,RAB9B=1,RABAC1=1,RABEP1=1,RABEP2=1,RABGAP1=1,RABGGTA=3,RABGGTB=2,RABIF=4,RABL3=1,RABL6=2,RAC1=1,RAC2=2,RAC3=1,RACGAP1=3,RACK1=22,RAD1=1,RAD17=1,RAD18=2,RAD21=3,RAD21L1=1,RAD23A=2,RAD23B=2,RAD50=1,RAD51=3,RAD51AP2=1,RAD51B=1,RAD51C=2,RAD51D=1,RAD52=1,RAD54L=1,RAD54L2=1,RAD9B=1,RADIL=1,RADX=1,RAE1=8,RAF1=1,RAG1=1,RAG2=1,RAI1=1,RAI2=1,RALA=1,RALB=5,RALBP1=2,RALGAPA1=1,RALGAPA2=1,RALGAPB=1,RALGDS=1,RALGPS1=1,RALGPS2=4,RALY=3,RALYL=1,RAMP1=1,RAMP2=3,RAN=32,RANBP10=1,RANBP17=1,RANBP3L=1,RANBP6=1,RANBP9=1,RANGAP1=1,RANGRF=3,RAP1A=2,RAP1B=4,RAP1GAP=1,RAP1GAP2=1,RAP1GDS1=3,RAP2A=1,RAP2B=4,RAP2C=1,RAPGEF1=1,RAPGEF2=1,RAPGEF3=1,RAPGEF4=1,RAPGEF5=1,RAPGEF6=1,RAPGEFL1=1,RAPH1=1,RAPSN=1,RARA=1,RARG=1,RARRES1=1,RARRES2=1,RARRES3=2,RARS2=1,RASA3=1,RASAL1=1,RASAL2=1,RASAL3=1,RASD1=1,RASD2=1,RASEF=1,RASGEF1B=1,RASGEF1C=1,RASGRF1=1,RASGRF2=1,RASGRP1=1,RASGRP2=1,RASGRP3=1,RASGRP4=1,RASIP1=1,RASL10A=1,RASL10B=1,RASL11A=1,RASL11B=1,RASL12=1,RASSF1=1,RASSF10=1,RASSF2=1,RASSF3=1,RASSF4=1,RASSF5=1,RASSF6=1,RASSF7=1,RASSF8=2,RASSF9=1,RAVER1=1,RAVER2=1,RAX=1,RAX2=1,RBBP5=2,RBBP6=5,RBBP7=3,RBBP8=8,RBFOX2=2,RBFOX3=1,RBL2=1,RBM10=1,RBM11=3,RBM12=2,RBM12B=1,RBM14=1,RBM17=3,RBM18=1,RBM19=2,RBM20=1,RBM22=2,RBM23=1,RBM24=1,RBM25=3,RBM26=1,RBM27=3,RBM28=1,RBM3=2,RBM33=1,RBM34=2,RBM38=3,RBM39=4,RBM41=1,RBM42=6,RBM44=1,RBM45=1,RBM46=1,RBM47=1,RBM48=1,RBM4B=2,RBM5=3,RBM7=5,RBM8A=3,RBMS1=1,RBMS3=1,RBMX=17,RBMX2=1,RBMXL1=23,RBMXL2=1,RBP1=4,RBP2=1,RBP3=1,RBP4=3,RBP5=1,RBP7=3,RBPJ=2,RBPJL=1,RBPMS=1,RBPMS2=1,RBSN=1,RBX1=6,RC3H1=2,RC3H2=1,RCAN1=1,RCAN2=1,RCAN3=1,RCBTB1=2,RCBTB2=1,RCC1=1,RCC1L=1,RCC2=1,RCCD1=1,RCE1=1,RCHY1=1,RCL1=2,RCN1=1,RCN2=2,RCN3=1,RCOR1=1,RCOR2=1,RCOR3=3,RCSD1=1,RCVRN=1,RD3=1,RD3L=1,RDH10=1,RDH12=1,RDH14=1,RDH16=2,RDH5=1,RDH8=1,REC114=1,REC8=1,RECK=1,RECQL=1,RECQL4=1,RECQL5=1,REEP2=1,REEP3=1,REEP4=1,REEP5=3,REEP6=1,REG1A=1,REG3A=1,REG3G=1,REG4=1,REL=1,RELL1=2,RELL2=1,RELN=1,REM1=1,REM2=1,REN=1,REP15=1,REPS1=3,REPS2=1,RERE=1,RERG=1,RERGL=1,REST=2,RET=1,RETN=1,RETREG1=1,RETREG2=1,RETREG3=1,RETSAT=2,REV1=1,REV3L=1,REXO2=2,REXO4=2,RFC1=2,RFC3=2,RFC4=2,RFC5=2,RFESD=3,RFFL=1,RFK=2,RFLNA=2,RFLNB=1,RFNG=2,RFT1=1,RFTN1=1,RFTN2=1,RFWD3=1,RFX1=1,RFX5=1,RFX6=1,RFX7=1,RFXANK=3,RFXAP=1,RGCC=1,RGL1=1,RGL2=1,RGL3=1,RGMA=1,RGMB=1,RGN=3,RGP1=1,RGPD3=1,RGS1=1,RGS10=1,RGS11=1,RGS12=1,RGS13=1,RGS14=1,RGS16=2,RGS17=1,RGS18=1,RGS19=1,RGS2=3,RGS21=1,RGS22=1,RGS3=1,RGS4=1,RGS6=1,RGS7=1,RGS7BP=1,RGS9BP=1,RGSL1=1,RHAG=1,RHBDD1=1,RHBDD2=1,RHBDF1=1,RHBDF2=1,RHBDL1=1,RHBG=1,RHCG=1,RHEB=1,RHEBL1=3,RHNO1=3,RHO=1,RHOA=9,RHOB=1,RHOBTB1=1,RHOBTB2=2,RHOBTB3=1,RHOC=11,RHOD=1,RHOG=2,RHOH=1,RHOJ=1,RHOU=1,RHOV=1,RHPN1=1,RIBC1=1,RIBC2=1,RIC1=1,RIC3=1,RIC8B=1,RICTOR=1,RIF1=1,RIIAD1=1,RILP=1,RILPL1=3,RILPL2=1,RIMBP2=1,RIMBP3=1,RIMKLA=1,RIMKLB=2,RIMS1=1,RIMS2=1,RIMS3=1,RIMS4=1,RIN2=1,RING1=1,RINL=1,RIOK3=3,RIOX2=4,RIPK1=1,RIPK2=1,RIPK3=1,RIPK4=1,RIPOR1=2,RIPOR2=2,RIPOR3=1,RIPPLY2=1,RIPPLY3=1,RIT1=1,RIT2=1,RITA1=2,RLBP1=1,RLIM=2,RLN3=1,RMC1=3,RMDN1=1,RMDN3=3,RMI1=1,RMND1=1,RMND5B=2,RNASE10=1,RNASE12=1,RNASE4=1,RNASE6=1,RNASEH2A=1,RNASEH2B=1,RNASEH2C=1,RNASEL=1,RND1=1,RND2=1,RND3=1,RNF10=1,RNF103=1,RNF11=1,RNF111=1,RNF112=1,RNF113A=3,RNF114=3,RNF115=3,RNF121=2,RNF122=4,RNF125=2,RNF128=1,RNF135=1,RNF138=3,RNF139=1,RNF14=2,RNF144A=1,RNF144B=1,RNF145=2,RNF149=1,RNF150=1,RNF152=1,RNF165=1,RNF166=4,RNF167=2,RNF168=1,RNF169=1,RNF17=1,RNF170=1,RNF180=1,RNF181=2,RNF182=1,RNF183=1,RNF185=1,RNF186=1,RNF187=1,RNF19A=2,RNF19B=2,RNF2=4,RNF20=1,RNF207=1,RNF208=1,RNF214=1,RNF217=1,RNF219=1,RNF220=1,RNF222=1,RNF223=1,RNF224=1,RNF225=1,RNF227=1,RNF24=1,RNF25=1,RNF26=2,RNF31=1,RNF32=1,RNF38=3,RNF40=1,RNF41=3,RNF43=1,RNF6=1,RNF7=2,RNFT1=1,RNFT2=1,RNGTT=2,RNLS=1,RNPC3=2,RNPEP=2,RNPEPL1=2,RNPS1=3,ROBO1=1,ROBO2=1,ROBO3=1,ROBO4=1,ROCK1=1,ROCK2=1,ROM1=1,ROMO1=4,ROR1=1,ROR2=1,RORA=1,RORB=1,RORC=1,ROS1=1,RP1=1,RPA1=5,RPA2=3,RPAIN=1,RPAP1=1,RPAP3=1,RPE=1,RPE65=1,RPEL1=1,RPF1=4,RPF2=3,RPGR=1,RPGRIP1=1,RPGRIP1L=1,RPH3AL=2,RPIA=2,RPLP0=28,RPLP2=7,RPN1=6,RPN2=2,RPP14=4,RPP25=1,RPP25L=2,RPP30=2,RPP38=2,RPP40=2,RPRD1A=3,RPRD1B=1,RPRM=1,RPRML=1,RPSA=6,RPTN=1,RPUSD1=1,RPUSD2=1,RPUSD4=4,RRAD=1,RRAGA=2,RRAGC=2,RRAGD=2,RRAS2=2,RRBP1=1,RREB1=2,RRH=1,RRM1=1,RRM2=2,RRN3=1,RRNAD1=1,RRP1=2,RRP12=1,RRP15=3,RRP1B=2,RRP36=3,RRP9=1,RRS1=1,RS1=1,RSAD1=1,RSAD2=1,RSBN1=1,RSBN1L=1,RSC1A1=1,RSF1=1,RSG1=1,RSL24D1=5,RSPH1=1,RSPH3=1,RSPH4A=1,RSPH6A=1,RSPH9=2,RSPO1=1,RSPO2=1,RSPO3=1,RSPO4=1,RSPRY1=1,RSRC1=2,RSRC2=4,RSRP1=1,RSU1=3,RTCA=1,RTCB=5,RTF1=1,RTF2=1,RTKN=1,RTKN2=1,RTL1=1,RTL4=1,RTL6=1,RTL8A=2,RTL9=1,RTN1=1,RTN3=1,RTN4=1,RTN4IP1=1,RTN4R=1,RTN4RL1=1,RTN4RL2=1,RTP1=1,RTP2=1,RTP3=1,RTP4=1,RTRAF=7,RUBCN=1,RUFY1=1,RUFY2=1,RUNDC1=1,RUNDC3A=1,RUNX1=1,RUNX1T1=1,RUNX2=1,RUNX3=1,RUSC1=1,RUSC2=1,RUVBL1=5,RWDD1=2,RWDD2B=2,RWDD3=1,RWDD4=2,RXFP3=1,RXFP4=1,RXRA=1,RXRG=1,RXYLT1=1,RYBP=1,RYDEN=1,RYK=2,RYR1=1,RYR3=1,S100A1=1,S100A10=7,S100A11=4,S100A13=5,S100A14=1,S100A16=2,S100A2=1,S100A3=1,S100A4=1,S100A5=1,S100A6=3,S100A7=1,S100A7A=1,S100A9=1,S100B=1,S100PBP=2,S100Z=1,S1PR1=1,S1PR2=2,S1PR4=1,S1PR5=1,SAA2=1,SAAL1=2,SAC3D1=1,SACM1L=1,SACS=1,SAE1=1,SAFB=5,SAFB2=1,SALL1=1,SALL2=1,SALL3=1,SALL4=4,SAMD1=2,SAMD10=1,SAMD11=1,SAMD12=1,SAMD14=1,SAMD15=1,SAMD3=1,SAMD4A=1,SAMD4B=3,SAMD5=1,SAMD8=3,SAMD9L=1,SAMHD1=2,SAMM50=3,SAMSN1=1,SAP130=1,SAP18=4,SAP30=1,SAP30BP=2,SAP30L=2,SAR1A=2,SAR1B=2,SARG=1,SARM1=1,SARNP=1,SARS=2,SARS2=1,SART1=1,SART3=2,SASH1=1,SASH3=1,SASS6=1,SAT1=3,SATB1=1,SATB2=1,SAV1=1,SAXO1=1,SAYSD1=1,SBDS=2,SBF1=1,SBF2=1,SBK1=1,SBK2=1,SBNO1=1,SBNO2=1,SBSN=1,SBSPON=1,SC5D=2,SCAF1=1,SCAF11=2,SCAF4=1,SCAF8=1,SCAI=1,SCAMP1=1,SCAMP2=1,SCAMP3=3,SCAMP5=1,SCAND1=1,SCAP=1,SCAPER=1,SCARA3=1,SCARA5=2,SCARB1=1,SCARF2=1,SCCPDH=1,SCD=1,SCEL=1,SCFD1=2,SCG2=1,SCG3=1,SCG5=2,SCIN=1,SCLY=3,SCMH1=2,SCML2=1,SCN10A=1,SCN11A=1,SCN1A=1,SCN1B=1,SCN2A=1,SCN2B=1,SCN3A=1,SCN3B=1,SCN4A=1,SCN4B=1,SCN5A=1,SCN7A=1,SCN8A=1,SCN9A=1,SCNM1=3,SCNN1A=1,SCNN1B=1,SCNN1G=1,SCO2=1,SCOC=3,SCP2D1=1,SCRG1=1,SCRIB=1,SCRN1=1,SCRN2=1,SCRN3=2,SCRT1=1,SCRT2=1,SCUBE2=1,SCUBE3=1,SCX=1,SCYL1=1,SCYL3=1,SDAD1=4,SDC2=1,SDC3=1,SDCBP=1,SDCBP2=1,SDCCAG3=1,SDCCAG8=1,SDE2=1,SDF2=2,SDF2L1=1,SDF4=1,SDHAF1=1,SDHAF3=2,SDHAF4=5,SDHB=3,SDHC=1,SDK1=1,SDK2=1,SDR42E1=2,SDR9C7=1,SEC11A=3,SEC11C=3,SEC13=1,SEC16A=1,SEC16B=1,SEC22A=2,SEC22B=2,SEC22C=2,SEC23A=2,SEC23B=1,SEC23IP=2,SEC24B=3,SEC24C=3,SEC24D=1,SEC31A=2,SEC31B=1,SEC61A1=1,SEC61A2=2,SEC61B=8,SEC61G=9,SEC63=2,SECISBP2=1,SECISBP2L=1,SEH1L=1,SEL1L=1,SEL1L3=1,SELE=1,SELENOF=1,SELENOH=1,SELENOI=1,SELENOM=1,SELENON=1,SELENOO=1,SELENOP=1,SELENOW=2,SELL=1,SELP=1,SELPLG=1,SEMA3A=1,SEMA3B=1,SEMA3C=1,SEMA3D=1,SEMA3E=1,SEMA3F=1,SEMA3G=1,SEMA4A=1,SEMA4C=1,SEMA4D=1,SEMA4G=1,SEMA5A=1,SEMA5B=1,SEMA6A=1,SEMA6B=1,SEMA6C=1,SEMA6D=1,SEMA7A=1,SENP2=6,SENP3=3,SENP5=2,SENP7=1,SENP8=2,SEPHS1=1,SEPHS2=1,SEPSECS=1,SEPT1=1,SEPT11=1,SEPT12=1,SEPT3=2,SEPT5=1,SEPT6=2,SEPT8=2,SERBP1=3,SERF1A=2,SERF1B=2,SERF2=8,SERINC1=1,SERINC2=1,SERINC3=1,SERINC5=2,SERP1=3,SERP2=1,SERPINA1=2,SERPINA10=1,SERPINA11=1,SERPINA12=1,SERPINA3=2,SERPINA4=1,SERPINA5=1,SERPINA6=1,SERPINA7=1,SERPINA9=1,SERPINB1=7,SERPINB10=1,SERPINB12=1,SERPINB2=1,SERPINB5=1,SERPINB6=1,SERPINB7=1,SERPINB8=1,SERPINC1=1,SERPIND1=1,SERPINE1=1,SERPINE2=2,SERPINF1=1,SERPINF2=1,SERPINH1=1,SERPINI2=1,SERTAD1=1,SERTAD2=1,SERTAD3=3,SERTAD4=1,SERTM1=1,SERTM2=1,SESN1=2,SESN2=1,SESN3=2,SESTD1=1,SET=1,SETBP1=1,SETD1A=1,SETD1B=1,SETD2=2,SETD3=2,SETD4=1,SETD5=1,SETD6=1,SETD9=2,SETDB1=2,SETDB2=2,SETSIP=13,SETX=1,SEZ6=1,SEZ6L=1,SEZ6L2=1,SF3A2=2,SF3A3=1,SF3B1=3,SF3B2=3,SF3B3=1,SF3B4=2,SF3B5=1,SF3B6=4,SFMBT1=1,SFMBT2=1,SFN=1,SFPQ=1,SFR1=2,SFRP1=1,SFRP2=1,SFRP4=1,SFRP5=1,SFSWAP=1,SFT2D1=2,SFT2D2=3,SFTPA1=1,SFTPB=1,SFTPC=1,SFTPD=1,SFXN1=2,SFXN2=1,SFXN3=2,SFXN5=1,SGCB=1,SGCD=1,SGCE=1,SGF29=1,SGIP1=1,SGK1=1,SGK2=1,SGK3=2,SGMS1=3,SGMS2=1,SGO1=2,SGO2=1,SGPL1=1,SGPP1=2,SGSH=1,SGSM1=1,SGSM2=1,SGSM3=1,SGTA=1,SGTB=1,SH2B1=1,SH2B3=1,SH2D1A=1,SH2D1B=1,SH2D2A=1,SH2D3A=1,SH2D3C=1,SH2D4A=1,SH2D5=1,SH2D6=1,SH2D7=1,SH3BGR=2,SH3BGRL2=1,SH3BGRL3=4,SH3BP1=1,SH3BP2=2,SH3BP4=2,SH3BP5L=2,SH3D19=1,SH3D21=1,SH3GL1=1,SH3GL2=2,SH3GLB1=2,SH3GLB2=1,SH3KBP1=1,SH3PXD2A=1,SH3PXD2B=1,SH3RF1=1,SH3RF3=1,SH3TC2=1,SH3YL1=2,SHANK1=1,SHANK3=1,SHARPIN=2,SHB=1,SHC1=1,SHC4=1,SHCBP1=1,SHCBP1L=1,SHD=1,SHE=1,SHF=2,SHH=1,SHISA2=1,SHISA3=2,SHISA4=1,SHISA6=1,SHISA7=1,SHISA8=1,SHISA9=2,SHISAL1=1,SHISAL2A=1,SHISAL2B=1,SHOC2=1,SHOX2=1,SHPK=1,SHPRH=1,SHROOM1=1,SHROOM2=1,SHROOM3=1,SHTN1=3,SI=1,SIAE=1,SIAH1=3,SIAH2=1,SIAH3=1,SIDT1=1,SIDT2=2,SIGIRR=1,SIGLEC1=1,SIGLEC10=2,SIGLEC15=1,SIGMAR1=1,SIK2=1,SIK3=1,SIKE1=1,SIL1=1,SIM1=1,SIM2=1,SIMC1=1,SIN3A=1,SIN3B=1,SINHCAF=2,SIPA1=1,SIPA1L1=1,SIPA1L2=1,SIPA1L3=1,SIRPA=1,SIRPB1=4,SIRPB2=1,SIRT1=2,SIRT4=1,SIRT6=1,SIRT7=1,SIT1=1,SIX1=1,SIX2=1,SIX3=1,SIX4=1,SIX5=1,SIX6=1,SKA1=4,SKAP1=2,SKAP2=1,SKI=1,SKIDA1=1,SKIL=2,SKOR1=1,SKOR2=1,SKP1=11,SKP2=1,SLA2=1,SLAIN2=1,SLAMF8=1,SLAMF9=1,SLC10A1=1,SLC10A2=1,SLC10A3=1,SLC10A4=1,SLC10A5=1,SLC10A6=1,SLC10A7=1,SLC12A1=1,SLC12A2=1,SLC12A3=1,SLC12A4=1,SLC12A6=1,SLC12A7=1,SLC12A8=1,SLC12A9=1,SLC13A3=1,SLC13A4=1,SLC13A5=1,SLC14A1=1,SLC14A2=1,SLC15A1=1,SLC15A2=1,SLC15A3=1,SLC15A4=1,SLC15A5=1,SLC16A1=2,SLC16A10=1,SLC16A11=1,SLC16A12=1,SLC16A13=1,SLC16A14=1,SLC16A2=1,SLC16A3=1,SLC16A5=1,SLC16A6=1,SLC16A7=1,SLC16A8=1,SLC16A9=1,SLC17A2=1,SLC17A4=3,SLC17A5=1,SLC17A6=1,SLC17A7=1,SLC17A9=1,SLC18A2=1,SLC18A3=1,SLC18B1=1,SLC19A1=2,SLC19A2=1,SLC1A2=1,SLC1A3=1,SLC1A4=1,SLC1A5=1,SLC1A6=1,SLC1A7=1,SLC20A1=1,SLC20A2=2,SLC22A1=1,SLC22A12=1,SLC22A13=1,SLC22A15=1,SLC22A16=1,SLC22A17=1,SLC22A18=1,SLC22A2=1,SLC22A23=1,SLC22A4=1,SLC22A5=1,SLC22A6=2,SLC22A7=1,SLC22A8=1,SLC23A1=1,SLC23A2=1,SLC23A3=1,SLC24A1=1,SLC24A2=1,SLC24A3=1,SLC24A4=1,SLC24A5=1,SLC25A1=4,SLC25A10=1,SLC25A11=3,SLC25A12=1,SLC25A13=3,SLC25A15=1,SLC25A16=1,SLC25A17=2,SLC25A18=1,SLC25A19=1,SLC25A2=2,SLC25A20=2,SLC25A21=1,SLC25A22=1,SLC25A23=1,SLC25A24=2,SLC25A25=1,SLC25A26=1,SLC25A27=1,SLC25A28=1,SLC25A29=1,SLC25A3=4,SLC25A31=1,SLC25A32=1,SLC25A33=1,SLC25A34=2,SLC25A35=1,SLC25A36=1,SLC25A37=1,SLC25A38=1,SLC25A39=28,SLC25A4=3,SLC25A40=1,SLC25A41=1,SLC25A42=1,SLC25A43=1,SLC25A44=1,SLC25A46=1,SLC25A47=1,SLC25A5=5,SLC25A51=8,SLC25A52=3,SLC25A53=1,SLC25A6=3,SLC26A10=1,SLC26A11=1,SLC26A2=1,SLC26A3=1,SLC26A4=1,SLC26A5=1,SLC26A6=1,SLC26A7=1,SLC26A9=1,SLC27A1=1,SLC27A2=1,SLC27A3=1,SLC27A4=2,SLC27A6=1,SLC28A1=1,SLC28A2=1,SLC28A3=1,SLC29A1=1,SLC29A2=1,SLC29A3=1,SLC2A12=1,SLC2A13=1,SLC2A2=1,SLC2A4=1,SLC2A5=2,SLC2A6=1,SLC2A7=1,SLC2A8=1,SLC30A1=1,SLC30A10=1,SLC30A2=1,SLC30A3=1,SLC30A4=1,SLC30A5=2,SLC30A7=1,SLC30A8=1,SLC30A9=2,SLC31A1=4,SLC31A2=3,SLC32A1=1,SLC33A1=1,SLC34A1=1,SLC34A2=1,SLC34A3=1,SLC35A1=1,SLC35A2=1,SLC35A4=4,SLC35A5=1,SLC35B1=2,SLC35B2=2,SLC35B3=3,SLC35B4=2,SLC35C1=1,SLC35C2=1,SLC35D1=1,SLC35D3=1,SLC35E1=1,SLC35E2B=1,SLC35E3=1,SLC35E4=1,SLC35F1=1,SLC35F4=1,SLC35F5=1,SLC35F6=2,SLC35G2=1,SLC35G5=1,SLC36A1=1,SLC36A4=1,SLC37A1=2,SLC37A2=1,SLC37A4=1,SLC38A1=1,SLC38A2=1,SLC38A3=2,SLC38A4=1,SLC38A9=1,SLC39A1=1,SLC39A10=1,SLC39A11=1,SLC39A12=1,SLC39A13=1,SLC39A14=1,SLC39A2=1,SLC39A3=2,SLC39A4=1,SLC39A5=1,SLC39A6=1,SLC39A7=1,SLC39A8=1,SLC39A9=1,SLC3A1=1,SLC3A2=1,SLC40A1=1,SLC41A1=1,SLC43A1=1,SLC43A3=1,SLC44A1=1,SLC44A2=1,SLC44A3=1,SLC44A4=1,SLC45A1=1,SLC45A2=1,SLC45A3=1,SLC45A4=1,SLC46A1=1,SLC46A3=1,SLC47A2=1,SLC48A1=1,SLC4A10=1,SLC4A11=1,SLC4A1AP=2,SLC4A2=1,SLC4A3=1,SLC4A4=1,SLC4A7=2,SLC4A8=1,SLC4A9=1,SLC50A1=1,SLC52A2=1,SLC52A3=1,SLC5A1=1,SLC5A10=1,SLC5A12=1,SLC5A2=1,SLC5A3=1,SLC5A4=2,SLC5A5=1,SLC5A6=2,SLC5A7=1,SLC5A8=1,SLC5A9=1,SLC6A1=1,SLC6A11=1,SLC6A12=1,SLC6A13=1,SLC6A14=1,SLC6A15=1,SLC6A16=1,SLC6A17=1,SLC6A2=1,SLC6A20=1,SLC6A3=1,SLC6A4=2,SLC6A5=1,SLC6A6=1,SLC6A7=1,SLC6A8=1,SLC6A9=2,SLC7A1=1,SLC7A10=1,SLC7A11=1,SLC7A14=1,SLC7A2=1,SLC7A4=1,SLC7A5=1,SLC7A6=1,SLC7A6OS=1,SLC7A7=1,SLC7A8=1,SLC8A1=1,SLC8A2=1,SLC8A3=1,SLC9A1=1,SLC9A2=1,SLC9A3=1,SLC9A3R1=1,SLC9A4=1,SLC9A5=1,SLC9A6=1,SLC9A8=1,SLC9A9=1,SLC9B2=1,SLC9C1=1,SLC9C2=1,SLCO1A2=1,SLCO1B3=2,SLCO1C1=1,SLCO2A1=1,SLCO2B1=1,SLCO3A1=1,SLCO4A1=1,SLCO4C1=1,SLCO5A1=1,SLF1=1,SLF2=1,SLFN14=1,SLFNL1=1,SLIT1=1,SLIT2=1,SLIT3=1,SLITRK1=1,SLITRK2=1,SLITRK3=1,SLITRK4=1,SLITRK5=1,SLITRK6=1,SLK=1,SLMAP=1,SLN=1,SLPI=1,SLTM=3,SLU7=8,SLX1A=1,SLX4=1,SLX4IP=1,SMAD1=1,SMAD2=1,SMAD3=1,SMAD4=1,SMAD5=3,SMAD6=1,SMAD7=1,SMAD9=1,SMAP=2,SMAP1=6,SMAP2=1,SMARCA1=1,SMARCA2=2,SMARCA4=1,SMARCA5=1,SMARCAD1=1,SMARCAL1=1,SMARCB1=1,SMARCC1=2,SMARCC2=2,SMARCD1=3,SMARCD2=1,SMARCD3=1,SMARCE1=2,SMC1A=3,SMC1B=2,SMC2=1,SMC3=1,SMC5=1,SMC6=2,SMCHD1=1,SMCO3=1,SMCO4=2,SMCR8=1,SMDT1=2,SMG5=1,SMG6=1,SMG7=1,SMG8=1,SMG9=1,SMIM10L1=1,SMIM11A=2,SMIM12=2,SMIM13=2,SMIM14=2,SMIM15=2,SMIM17=1,SMIM19=2,SMIM23=1,SMIM29=6,SMIM3=1,SMIM30=1,SMIM32=1,SMIM33=1,SMIM35=1,SMIM36=1,SMIM37=1,SMIM8=1,SMN1=2,SMNDC1=2,SMO=1,SMOC1=1,SMOX=1,SMPD2=1,SMPD3=1,SMPDL3A=1,SMPDL3B=1,SMPX=1,SMS=1,SMTN=1,SMTNL1=1,SMTNL2=1,SMU1=4,SMUG1=1,SMURF1=1,SMURF2=1,SMYD1=1,SMYD2=2,SMYD3=1,SMYD4=1,SMYD5=1,SNAI1=1,SNAI2=1,SNAI3=1,SNAP25=1,SNAP47=1,SNAP91=1,SNAPC1=2,SNAPC3=1,SNAPC4=2,SNAPC5=2,SNAPIN=5,SNCA=2,SNCAIP=1,SNCB=1,SNCG=1,SND1=1,SNED1=1,SNF8=4,SNIP1=1,SNN=2,SNPH=1,SNRK=1,SNRNP200=1,SNRNP25=6,SNRNP27=2,SNRNP35=2,SNRNP40=1,SNRNP48=1,SNRNP70=1,SNRPA=10,SNRPA1=1,SNRPB=3,SNRPB2=5,SNRPC=7,SNRPD1=3,SNRPD2=32,SNRPD3=4,SNRPE=3,SNRPF=7,SNRPG=12,SNTA1=1,SNTB1=1,SNTB2=1,SNTG1=1,SNTN=1,SNU13=4,SNUPN=4,SNW1=3,SNX1=2,SNX10=1,SNX11=2,SNX12=4,SNX13=2,SNX15=1,SNX16=3,SNX17=2,SNX18=1,SNX19=1,SNX2=3,SNX20=1,SNX21=3,SNX22=1,SNX24=3,SNX25=1,SNX27=1,SNX29=1,SNX3=6,SNX30=1,SNX31=1,SNX32=1,SNX33=1,SNX9=2,SOAT1=1,SOAT2=1,SOBP=1,SOCS1=1,SOCS2=3,SOCS3=1,SOCS4=1,SOCS5=1,SOCS6=1,SOCS7=2,SOD1=2,SOD2=3,SOD3=1,SOGA1=1,SOGA3=1,SON=1,SORBS1=1,SORBS2=1,SORBS3=1,SORCS1=1,SORCS3=1,SORL1=1,SORT1=1,SOS1=1,SOS2=1,SOST=1,SOSTDC1=1,SOWAHA=1,SOWAHB=1,SOWAHC=1,SOWAHD=1,SOX1=1,SOX10=1,SOX11=1,SOX12=1,SOX13=1,SOX14=1,SOX15=1,SOX17=1,SOX18=1,SOX2=1,SOX21=1,SOX3=1,SOX30=1,SOX4=1,SOX5=1,SOX6=1,SOX7=1,SOX8=1,SOX9=1,SP1=1,SP100=1,SP110=1,SP140L=2,SP2=2,SP3=2,SP5=1,SP6=1,SP7=1,SP8=1,SPAAR=1,SPACA1=1,SPACA3=1,SPACA5=1,SPACA9=1,SPAG1=1,SPAG17=1,SPAG4=1,SPAG7=2,SPAG9=1,SPAM1=1,SPARC=1,SPARCL1=1,SPART=1,SPAST=1,SPATA16=1,SPATA19=1,SPATA2=1,SPATA24=1,SPATA25=1,SPATA2L=1,SPATA45=1,SPATA48=1,SPATA5=2,SPATA5L1=1,SPATA6=1,SPATA6L=1,SPATA9=1,SPATC1=1,SPATS2L=3,SPC24=1,SPC25=1,SPCS1=5,SPCS2=3,SPCS3=3,SPDEF=1,SPDYC=1,SPECC1L=1,SPEF1=1,SPEF2=1,SPEG=1,SPEM1=1,SPEN=1,SPERT=1,SPG11=1,SPG21=1,SPG7=1,SPHK1=1,SPHKAP=1,SPIC=1,SPICE1=1,SPIN1=1,SPIN2A=1,SPIN4=1,SPINK5=1,SPINK6=1,SPINK7=1,SPINT1=1,SPINT2=1,SPIRE1=1,SPIRE2=1,SPNS1=1,SPNS2=1,SPNS3=1,SPO11=1,SPOCD1=1,SPOCK1=1,SPOCK2=1,SPOCK3=1,SPON1=1,SPON2=1,SPOP=1,SPOPL=1,SPP1=1,SPPL2A=1,SPPL2B=2,SPPL3=1,SPR=2,SPRED1=1,SPRED2=1,SPRED3=1,SPRR1A=1,SPRR1B=1,SPRR2G=2,SPRR3=1,SPRR4=1,SPRTN=1,SPRY1=1,SPRY2=2,SPRY3=1,SPRY4=1,SPRYD3=2,SPRYD4=1,SPRYD7=3,SPSB1=1,SPSB2=1,SPSB3=1,SPSB4=1,SPTA1=1,SPTAN1=1,SPTB=1,SPTBN1=1,SPTBN2=1,SPTBN5=1,SPTLC1=2,SPTLC3=1,SPTSSA=1,SPTY2D1=1,SQLE=1,SQOR=2,SQSTM1=1,SRA1=4,SRBD1=1,SRC=1,SRCAP=1,SRCIN1=1,SRD5A3=1,SREBF1=1,SREBF2=1,SREK1IP1=3,SRF=1,SRFBP1=2,SRGAP1=1,SRGAP3=1,SRGN=1,SRI=2,SRL=1,SRM=9,SRMS=1,SRP19=1,SRP54=2,SRP72=2,SRP9=2,SRPK1=2,SRPK2=2,SRPK3=1,SRPRA=4,SRPRB=2,SRPX=1,SRPX2=1,SRRD=1,SRRM1=3,SRRM2=1,SRRM3=1,SRRM4=1,SRRT=2,SRSF1=5,SRSF10=4,SRSF11=3,SRSF12=1,SRSF3=1,SRSF4=2,SRSF5=2,SRSF6=6,SRSF7=1,SRSF9=1,SRXN1=3,SS18L1=2,SSB=6,SSBP1=2,SSBP2=4,SSBP3=1,SSBP4=1,SSC4D=1,SSC5D=1,SSFA2=1,SSH1=2,SSH2=1,SSMEM1=1,SSNA1=3,SSPN=1,SSPO=1,SSR1=4,SSR2=3,SSR3=5,SSR4=3,SSRP1=4,SSSCA1=2,SST=1,SSTR1=1,SSTR2=1,SSTR3=1,SSTR5=1,SSU72=4,SSX2IP=7,ST13=3,ST3GAL1=1,ST3GAL2=1,ST5=1,ST6GAL1=2,ST6GAL2=1,ST6GALNAC3=1,ST6GALNAC4=3,ST6GALNAC5=1,ST6GALNAC6=4,ST7L=1,ST8SIA1=1,ST8SIA3=1,ST8SIA4=1,ST8SIA6=1,STAB1=1,STAB2=1,STAC=1,STAC2=1,STAC3=1,STAG1=1,STAG2=2,STAG3=1,STAM=1,STAM2=2,STAMBP=2,STAMBPL1=1,STAP1=1,STAR=1,STARD10=2,STARD3=1,STARD3NL=1,STARD5=3,STARD6=1,STARD7=1,STARD9=1,STAT1=1,STAT2=1,STAT3=1,STAT4=1,STAT5A=1,STAT5B=1,STAT6=1,STAU1=8,STAU2=1,STBD1=1,STC1=1,STC2=1,STEAP1=1,STEAP2=1,STEAP3=1,STEAP4=1,STIL=1,STIM1=1,STIM2=1,STIP1=9,STK10=1,STK11IP=1,STK16=4,STK17B=1,STK19=1,STK24=1,STK25=3,STK26=2,STK3=2,STK31=1,STK32A=1,STK33=1,STK35=1,STK36=1,STK38=1,STK38L=2,STK39=1,STK4=1,STK40=1,STKLD1=1,STMN1=7,STMN2=3,STMN3=1,STMN4=1,STMND1=1,STN1=1,STOM=3,STOML1=1,STOML2=2,STOML3=1,STON2=1,STOX2=1,STPG1=2,STPG2=1,STPG3=1,STPG4=1,STRA6=1,STRADB=2,STRAP=7,STRBP=3,STRIP1=1,STRIP2=1,STRN=1,STRN3=1,STRN4=1,STT3A=1,STT3B=2,STUB1=1,STUM=1,STX10=1,STX11=1,STX12=1,STX16=1,STX17=3,STX1A=1,STX1B=1,STX2=2,STX3=1,STX4=3,STX5=1,STX6=1,STX7=1,STX8=6,STXBP2=1,STXBP4=1,STXBP5=1,STXBP5L=1,STXBP6=1,STYK1=2,STYX=2,SUB1=4,SUCLA2=1,SUCLG1=5,SUCLG2=3,SUCNR1=1,SUCO=2,SUDS3=2,SUFU=1,SUGCT=1,SUGP2=1,SUGT1=1,SULF1=1,SULF2=1,SULT1B1=1,SULT1C2=1,SULT1C3=2,SULT1C4=1,SULT2B1=1,SULT4A1=1,SULT6B1=1,SUMF1=1,SUMO2=8,SUMO3=23,SUN1=1,SUN2=1,SUPT16H=1,SUPT20H=13,SUPT3H=2,SUPT4H1=4,SUPT5H=3,SUPT6H=2,SUPT7L=1,SUPV3L1=1,SURF1=2,SURF2=2,SURF4=3,SURF6=1,SUSD1=1,SUSD2=1,SUSD4=1,SUSD5=1,SUSD6=1,SUV39H1=1,SUV39H2=3,SV2A=1,SV2B=1,SV2C=1,SVBP=6,SVEP1=1,SVIL=1,SVIP=1,SWAP70=1,SWI5=4,SWSAP1=1,SWT1=2,SYAP1=1,SYBU=1,SYCE2=2,SYCE3=1,SYCN=1,SYCP1=1,SYCP2=1,SYCP3=4,SYDE1=1,SYDE2=1,SYF2=1,SYMPK=1,SYN1=1,SYN2=1,SYN3=1,SYNC=1,SYNCRIP=3,SYNDIG1=1,SYNDIG1L=1,SYNE1=1,SYNE4=1,SYNGAP1=1,SYNGR1=2,SYNGR3=1,SYNGR4=1,SYNJ1=1,SYNJ2BP=1,SYNJ2BP-COX16=1,SYNM=1,SYNPO=1,SYNPO2=1,SYNPO2L=1,SYNRG=1,SYP=1,SYPL1=4,SYPL2=1,SYS1=3,SYS1-DBNDD2=1,SYT1=1,SYT10=1,SYT11=2,SYT12=1,SYT13=1,SYT14=1,SYT16=1,SYT17=2,SYT2=2,SYT4=1,SYT5=1,SYT6=1,SYT7=1,SYT9=1,SYTL1=1,SYTL2=2,SYTL4=1,SYVN1=2,SZT2=1,T=1,TAAR1=1,TAAR2=1,TAAR5=1,TAAR6=3,TAAR9=1,TAB1=1,TAB2=2,TAB3=1,TAC1=2,TACC2=1,TACC3=1,TACO1=2,TACR1=1,TACR2=1,TACR3=1,TACSTD2=1,TADA1=1,TADA2A=1,TADA2B=1,TADA3=3,TAF1=1,TAF10=3,TAF12=27,TAF13=3,TAF15=1,TAF1A=1,TAF1B=1,TAF2=3,TAF3=4,TAF4B=1,TAF5=3,TAF5L=3,TAF6=2,TAF6L=1,TAF7=1,TAF8=1,TAF9=13,TAGAP=1,TAGLN=1,TAGLN2=3,TAGLN3=1,TAL1=1,TAL2=1,TALDO1=4,TAMM41=1,TANC1=1,TANC2=1,TANGO6=1,TANK=2,TAOK2=1,TAOK3=3,TAPBPL=1,TAPT1=1,TARBP1=1,TARBP2=2,TARDBP=3,TAS1R1=1,TAS1R2=1,TAS1R3=1,TAS2R13=2,TAS2R14=1,TAS2R16=2,TAS2R3=1,TAS2R38=1,TAS2R39=1,TAS2R4=1,TAS2R40=1,TAS2R41=1,TAS2R42=2,TAS2R43=1,TAS2R5=1,TAS2R50=1,TAS2R60=1,TAS2R7=1,TAS2R8=1,TAS2R9=1,TASP1=2,TAT=1,TAX1BP1=1,TAX1BP3=2,TAZ=1,TBATA=1,TBC1D1=1,TBC1D10A=2,TBC1D10B=1,TBC1D10C=1,TBC1D12=1,TBC1D13=1,TBC1D16=1,TBC1D17=3,TBC1D19=1,TBC1D2=1,TBC1D20=1,TBC1D21=1,TBC1D22B=1,TBC1D23=1,TBC1D24=1,TBC1D25=1,TBC1D2B=1,TBC1D31=1,TBC1D32=1,TBC1D4=1,TBC1D5=1,TBC1D7=5,TBC1D8=1,TBC1D8B=1,TBC1D9=1,TBC1D9B=1,TBCA=1,TBCB=2,TBCC=1,TBCCD1=2,TBCD=1,TBCEL=1,TBCK=1,TBK1=1,TBKBP1=1,TBL1X=1,TBL1XR1=5,TBP=3,TBPL1=4,TBPL2=1,TBR1=1,TBRG1=2,TBRG4=1,TBX1=1,TBX10=1,TBX15=1,TBX18=1,TBX19=1,TBX2=1,TBX20=1,TBX21=1,TBX3=1,TBX4=1,TBX5=1,TBX6=1,TBXA2R=1,TC2N=1,TCAF2=2,TCAIM=1,TCAP=1,TCEA1=3,TCEA2=2,TCEA3=2,TCEAL1=1,TCEAL3=1,TCEAL6=1,TCEAL8=3,TCEAL9=1,TCEANC=1,TCERG1=2,TCF12=1,TCF15=1,TCF19=2,TCF20=2,TCF21=1,TCF23=1,TCF24=3,TCF25=1,TCF3=2,TCF7=1,TCF7L1=1,TCF7L2=1,TCFL5=2,TCHH=1,TCHP=1,TCIM=1,TCIRG1=1,TCN1=1,TCOF1=1,TCP1=4,TCP11L1=2,TCP11L2=1,TCTA=1,TCTE3=1,TCTEX1D2=2,TCTEX1D4=1,TCTN3=2,TDG=1,TDO2=1,TDP1=3,TDP2=2,TDRD1=1,TDRD15=1,TDRD3=3,TDRD5=1,TDRD6=1,TDRD7=1,TDRD9=1,TDRKH=1,TDRP=2,TEAD1=1,TEAD2=3,TEAD3=1,TEAD4=1,TECPR1=1,TECPR2=1,TECRL=1,TECTA=1,TECTB=1,TEDC2=1,TEDDM1=1,TEF=1,TEFM=1,TEK=2,TEKT1=2,TEKT2=1,TEKT3=1,TEKT4=1,TEKT5=1,TELO2=1,TEN1=1,TENM1=1,TENM2=1,TENM3=1,TENM4=1,TEP1=1,TEPP=1,TERB1=1,TERF1=1,TERF2=1,TERF2IP=1,TES=2,TESC=3,TESK1=2,TESK2=1,TESMIN=1,TESPA1=1,TET1=1,TET2=1,TET3=1,TEX10=1,TEX12=1,TEX13B=1,TEX14=2,TEX15=1,TEX2=1,TEX261=3,TEX264=1,TEX29=1,TEX30=2,TEX33=1,TEX44=1,TEX45=1,TEX46=1,TEX47=1,TEX50=1,TEX52=1,TFAP2A=1,TFAP2B=1,TFAP2C=1,TFAP2D=1,TFAP2E=1,TFAP4=1,TFB1M=2,TFB2M=1,TFCP2=1,TFCP2L1=1,TFDP2=5,TFE3=5,TFEC=1,TFF2=1,TFF3=1,TFG=2,TFIP11=2,TFPI=1,TFPT=1,TFR2=1,TG=1,TGDS=2,TGFA=1,TGFB1=1,TGFB2=1,TGFB3=1,TGFBI=1,TGFBR1=1,TGFBR2=1,TGFBRAP1=1,TGIF1=1,TGIF2=1,TGM1=1,TGM2=1,TGM3=1,TGM5=1,TGM6=1,TGM7=1,THADA=1,THAP1=3,THAP11=1,THAP12=7,THAP2=3,THAP3=1,THAP4=1,THAP5=1,THAP6=1,THAP7=1,THAP9=2,THBD=1,THBS1=1,THBS2=1,THBS3=1,THBS4=1,THEGL=1,THEM5=1,THEM6=1,THEMIS=1,THEMIS2=1,THG1L=1,THNSL1=1,THNSL2=1,THOC1=2,THOC5=2,THOC6=1,THOC7=6,THOP1=1,THPO=1,THRA=1,THRAP3=4,THRB=1,THRSP=1,THSD1=1,THSD4=1,THSD7A=1,THTPA=1,THUMPD1=1,THUMPD2=1,THUMPD3=1,THYN1=3,TIA1=1,TIAM1=1,TICAM1=1,TICAM2=1,TICRR=1,TIE1=1,TIFA=1,TIFAB=1,TIGAR=1,TIGD2=2,TIGD3=1,TIGD4=1,TIGD5=1,TIGD6=1,TIGIT=1,TIMELESS=1,TIMM10=2,TIMM10B=1,TIMM13=2,TIMM17A=20,TIMM17B=3,TIMM22=1,TIMM23=5,TIMM29=1,TIMM44=1,TIMM50=3,TIMM8A=3,TIMM8B=4,TIMM9=5,TIMP2=1,TINAG=1,TINAGL1=1,TINCR=1,TINF2=1,TIPARP=3,TIPIN=5,TIPRL=4,TJAP1=1,TJP1=1,TJP2=1,TJP3=1,TK1=1,TKT=2,TKTL2=1,TLCD1=2,TLCD2=1,TLDC2=1,TLE1=1,TLE2=1,TLE3=1,TLE4=1,TLL1=1,TLL2=1,TLN1=1,TLN2=1,TLNRD1=1,TLR1=1,TLR2=1,TLR3=1,TLR4=1,TLR5=1,TLR6=1,TLR7=1,TLR8=1,TLR9=1,TLX1=1,TLX2=1,TLX3=1,TM2D2=2,TM4SF1=1,TM4SF18=1,TM4SF20=1,TM4SF4=1,TM6SF1=1,TM6SF2=1,TM7SF2=1,TM9SF1=1,TM9SF2=1,TM9SF3=1,TM9SF4=1,TMA16=2,TMA7=2,TMBIM1=1,TMBIM4=3,TMBIM6=4,TMC1=1,TMC2=1,TMC3=1,TMC4=1,TMC5=1,TMC7=1,TMC8=1,TMCC2=1,TMCC3=2,TMCO1=5,TMCO2=1,TMCO3=1,TMCO4=1,TMED10=1,TMED2=4,TMED3=1,TMED4=3,TMED5=1,TMED6=1,TMED8=1,TMED9=2,TMEFF1=1,TMEFF2=1,TMEM100=1,TMEM101=1,TMEM102=1,TMEM104=1,TMEM106A=2,TMEM106B=1,TMEM106C=3,TMEM107=1,TMEM108=1,TMEM109=1,TMEM11=1,TMEM114=1,TMEM115=1,TMEM116=1,TMEM117=1,TMEM119=1,TMEM120A=5,TMEM120B=1,TMEM121=1,TMEM121B=1,TMEM123=1,TMEM125=1,TMEM127=1,TMEM128=1,TMEM129=1,TMEM130=1,TMEM131=1,TMEM131L=2,TMEM132A=1,TMEM132B=1,TMEM132D=1,TMEM132E=1,TMEM134=2,TMEM136=1,TMEM138=1,TMEM144=1,TMEM145=1,TMEM14A=1,TMEM14C=1,TMEM150C=1,TMEM151A=1,TMEM151B=1,TMEM156=2,TMEM159=1,TMEM160=1,TMEM161A=1,TMEM161B=1,TMEM163=1,TMEM164=1,TMEM167A=7,TMEM167B=1,TMEM168=1,TMEM169=1,TMEM17=1,TMEM170A=1,TMEM170B=1,TMEM171=1,TMEM173=1,TMEM174=1,TMEM175=1,TMEM176B=1,TMEM177=1,TMEM178A=2,TMEM178B=1,TMEM181=1,TMEM182=1,TMEM184A=1,TMEM184B=1,TMEM184C=2,TMEM185B=2,TMEM186=1,TMEM187=2,TMEM189=1,TMEM190=1,TMEM192=2,TMEM196=1,TMEM198=1,TMEM199=3,TMEM2=1,TMEM200A=1,TMEM200B=1,TMEM200C=1,TMEM201=1,TMEM203=2,TMEM204=1,TMEM205=2,TMEM206=1,TMEM209=3,TMEM211=1,TMEM212=1,TMEM214=1,TMEM215=1,TMEM217=1,TMEM219=1,TMEM220=1,TMEM221=1,TMEM222=1,TMEM223=2,TMEM229A=1,TMEM229B=2,TMEM230=16,TMEM231=1,TMEM233=1,TMEM234=3,TMEM235=1,TMEM236=1,TMEM238L=1,TMEM239=1,TMEM240=1,TMEM243=2,TMEM245=1,TMEM246=2,TMEM247=1,TMEM248=12,TMEM249=1,TMEM250=1,TMEM251=3,TMEM253=1,TMEM254=1,TMEM255A=1,TMEM256=1,TMEM258=17,TMEM259=1,TMEM26=1,TMEM260=1,TMEM262=1,TMEM263=1,TMEM265=1,TMEM266=1,TMEM267=1,TMEM268=3,TMEM27=1,TMEM270=1,TMEM271=1,TMEM272=1,TMEM30A=1,TMEM30B=1,TMEM33=1,TMEM35A=1,TMEM35B=1,TMEM37=1,TMEM38A=1,TMEM38B=1,TMEM39A=1,TMEM39B=1,TMEM40=1,TMEM41A=2,TMEM41B=1,TMEM42=1,TMEM45A=1,TMEM45B=1,TMEM47=1,TMEM50A=1,TMEM50B=2,TMEM51=2,TMEM52B=1,TMEM54=1,TMEM56=1,TMEM59=3,TMEM59L=1,TMEM60=2,TMEM61=1,TMEM63B=1,TMEM63C=1,TMEM64=2,TMEM65=1,TMEM68=2,TMEM71=1,TMEM74=3,TMEM74B=1,TMEM79=1,TMEM81=1,TMEM82=1,TMEM86A=2,TMEM86B=1,TMEM87B=1,TMEM88=1,TMEM88B=1,TMEM8A=1,TMEM8B=1,TMEM9=1,TMEM91=1,TMEM94=1,TMEM95=1,TMEM98=1,TMEM9B=2,TMF1=2,TMIE=1,TMIGD1=1,TMOD1=1,TMOD2=2,TMOD3=1,TMOD4=1,TMPO=2,TMPPE=1,TMPRSS11A=1,TMPRSS11B=1,TMPRSS11D=1,TMPRSS11E=1,TMPRSS11F=1,TMPRSS15=1,TMPRSS2=1,TMPRSS3=1,TMPRSS6=1,TMPRSS7=1,TMPRSS9=1,TMSB10=6,TMSB4X=1,TMTC1=1,TMTC2=1,TMTC3=1,TMTC4=1,TMUB1=1,TMX1=2,TMX2=1,TMX2-CTNND1=1,TMX4=1,TNC=2,TNF=1,TNFAIP1=2,TNFAIP3=1,TNFAIP6=1,TNFAIP8L1=1,TNFAIP8L2=1,TNFAIP8L3=3,TNFRSF11A=1,TNFRSF11B=1,TNFRSF12A=1,TNFRSF13C=1,TNFRSF17=1,TNFRSF19=1,TNFRSF1B=1,TNFRSF21=1,TNFRSF25=1,TNFRSF9=1,TNFSF10=1,TNFSF11=1,TNFSF12=1,TNFSF13=1,TNFSF13B=1,TNFSF14=1,TNFSF15=1,TNFSF18=1,TNIK=1,TNIP1=3,TNIP3=1,TNK2=1,TNKS1BP1=1,TNKS2=1,TNN=1,TNNC1=1,TNNC2=1,TNNI1=2,TNNI2=1,TNNI3=1,TNNT1=1,TNNT2=1,TNP1=1,TNPO1=1,TNPO2=1,TNPO3=1,TNR=1,TNRC18=1,TNRC6A=1,TNRC6B=2,TNRC6C=2,TNS1=1,TNS2=1,TNS3=1,TNS4=1,TOB1=1,TOB2=1,TOE1=1,TOGARAM1=1,TOGARAM2=1,TOM1=1,TOM1L2=1,TOMM20=2,TOMM22=8,TOMM34=4,TOMM40L=1,TOMM5=8,TOMM6=9,TOMM7=4,TOMM70=1,TONSL=1,TOP1=2,TOP2A=1,TOP2B=1,TOP3A=1,TOP3B=1,TOPAZ1=1,TOPBP1=1,TOPORS=1,TOR1A=2,TOR1AIP1=1,TOR1AIP2=2,TOR1B=2,TOR2A=1,TOR3A=1,TOR4A=1,TOX=1,TOX2=1,TOX3=1,TOX4=1,TP53=2,TP53BP1=1,TP53I11=1,TP53I13=1,TP53I3=1,TP53INP1=1,TP53INP2=1,TP53RK=1,TP63=1,TPBG=1,TPBGL=1,TPCN1=1,TPD52L1=1,TPD52L2=1,TPGS1=1,TPGS2=1,TPH1=1,TPH2=1,TPI1=3,TPM1=1,TPM2=2,TPM4=1,TPMT=1,TPP2=1,TPPP=1,TPPP3=1,TPR=1,TPRA1=1,TPRG1=1,TPRG1L=1,TPRKB=2,TPRN=1,TPSB2=1,TPSG1=1,TPST1=1,TPST2=1,TPT1=26,TPX2=1,TRA2A=4,TRA2B=5,TRABD=1,TRABD2B=1,TRAC=1,TRADD=1,TRAF1=2,TRAF2=1,TRAF3=1,TRAF3IP2=1,TRAF3IP3=1,TRAF4=2,TRAF5=1,TRAF6=1,TRAFD1=1,TRAIP=1,TRAK1=1,TRAK2=1,TRAM1=2,TRAM1L1=1,TRAM2=1,TRANK1=1,TRAPPC1=4,TRAPPC11=1,TRAPPC12=1,TRAPPC13=6,TRAPPC2L=1,TRAPPC3=1,TRAPPC3L=1,TRAPPC4=3,TRAPPC5=1,TRAPPC6A=1,TRAPPC8=1,TRAT1=1,TRAV1-1=1,TRAV10=1,TRAV12-2=1,TRAV13-1=3,TRAV14DV4=3,TRAV16=1,TRAV18=1,TRAV2=1,TRAV20=1,TRAV22=4,TRAV23DV6=3,TRAV24=1,TRAV25=1,TRAV27=1,TRAV29DV5=2,TRAV38-2DV8=2,TRAV39=1,TRAV41=1,TRAV8-2=1,TRAV8-3=6,TRAV9-1=4,TRBC1=2,TRBV10-3=1,TRBV2=1,TRBV5-1=1,TRBV5-5=1,TRBV6-1=1,TRBV9=2,TRDC=1,TRDMT1=2,TRDN=1,TREM2=1,TREML2=1,TRERF1=1,TREX1=1,TREX2=1,TRGC1=2,TRH=1,TRHDE=1,TRHR=1,TRIAP1=6,TRIB1=1,TRIB2=1,TRIB3=1,TRIL=1,TRIM11=1,TRIM13=3,TRIM14=1,TRIM15=1,TRIM17=1,TRIM2=1,TRIM21=2,TRIM24=2,TRIM25=1,TRIM26=2,TRIM27=1,TRIM28=1,TRIM29=1,TRIM3=2,TRIM31=1,TRIM33=1,TRIM35=4,TRIM36=1,TRIM37=2,TRIM38=1,TRIM41=1,TRIM42=1,TRIM44=1,TRIM45=3,TRIM46=1,TRIM47=1,TRIM50=2,TRIM54=1,TRIM55=1,TRIM56=1,TRIM58=1,TRIM59=1,TRIM62=1,TRIM63=1,TRIM65=1,TRIM66=1,TRIM67=1,TRIM68=1,TRIM69=1,TRIM7=1,TRIM71=1,TRIM72=1,TRIM8=1,TRIM9=1,TRIML1=1,TRIO=1,TRIP10=2,TRIP11=1,TRIP12=1,TRIP13=1,TRIP4=1,TRIP6=1,TRIQK=1,TRIR=1,TRIT1=1,TRMO=1,TRMT10A=3,TRMT10C=1,TRMT11=1,TRMT12=1,TRMT13=1,TRMT1L=2,TRMT2A=1,TRMT5=1,TRMT6=2,TRMT61A=1,TRMT9B=1,TRNAU1AP=3,TRNP1=1,TROAP=2,TROVE2=1,TRPA1=1,TRPC1=1,TRPC3=1,TRPC4=1,TRPC4AP=1,TRPC5=1,TRPC6=1,TRPC7=1,TRPM1=1,TRPM3=1,TRPM4=1,TRPM5=1,TRPM6=1,TRPM7=1,TRPM8=1,TRPS1=1,TRPT1=1,TRPV1=1,TRPV2=1,TRPV3=1,TRPV4=1,TRRAP=1,TRUB1=1,TRUB2=3,TSC1=2,TSC2=1,TSC22D1=1,TSC22D2=1,TSC22D3=1,TSC22D4=1,TSEN15=1,TSEN34=2,TSEN54=1,TSG101=3,TSGA10=1,TSHB=1,TSHZ1=1,TSHZ2=1,TSKS=1,TSKU=1,TSN=1,TSNARE1=1,TSNAX=1,TSPAN1=1,TSPAN10=1,TSPAN11=1,TSPAN12=2,TSPAN13=2,TSPAN14=2,TSPAN15=1,TSPAN17=3,TSPAN2=1,TSPAN3=1,TSPAN31=2,TSPAN33=1,TSPAN4=1,TSPAN5=1,TSPAN6=4,TSPAN7=3,TSPAN8=1,TSPAN9=1,TSPEAR=1,TSPO=1,TSPO2=1,TSPOAP1=1,TSPYL4=1,TSPYL5=2,TSPYL6=1,TSR1=1,TSR2=1,TSR3=1,TSSC4=1,TSSK1B=1,TSSK3=1,TSSK4=1,TSSK6=1,TST=4,TSTA3=3,TSTD1=1,TSTD2=1,TTBK1=1,TTBK2=1,TTC1=5,TTC12=1,TTC13=2,TTC14=1,TTC16=1,TTC17=1,TTC19=1,TTC21B=1,TTC22=1,TTC23=1,TTC24=1,TTC25=1,TTC26=1,TTC28=1,TTC29=1,TTC3=1,TTC30B=2,TTC33=3,TTC34=1,TTC36=1,TTC37=1,TTC39A=2,TTC39B=1,TTC4=1,TTC5=1,TTC7A=1,TTC7B=1,TTC8=1,TTC9=1,TTC9B=1,TTC9C=2,TTF1=2,TTF2=1,TTI1=1,TTI2=2,TTK=1,TTL=1,TTLL10=1,TTLL11=1,TTLL13P=1,TTLL4=2,TTLL5=1,TTLL7=1,TTMP=1,TTN=1,TTPA=1,TTPAL=2,TTR=1,TTYH2=1,TTYH3=1,TUB=1,TUBA1A=22,TUBA3C=3,TUBA3E=1,TUBA4A=8,TUBA8=1,TUBAL3=1,TUBB=11,TUBB1=1,TUBB2A=3,TUBB2B=4,TUBB3=1,TUBB4B=1,TUBE1=1,TUBG1=1,TUBG2=1,TUBGCP3=1,TUBGCP5=1,TUBGCP6=1,TUFM=5,TUFT1=1,TULP1=1,TULP2=1,TUNAR=1,TUSC1=1,TUSC2=3,TUSC3=1,TVP23A=1,TWF2=1,TWIST1=1,TWIST2=2,TWISTNB=1,TWNK=1,TWSG1=2,TXLNA=3,TXLNB=1,TXLNG=1,TXN=1,TXN2=2,TXNDC11=1,TXNDC12=3,TXNDC16=1,TXNDC17=13,TXNDC5=2,TXNDC9=2,TXNIP=1,TXNL1=4,TXNL4A=5,TXNL4B=3,TXNRD1=2,TXNRD2=1,TXNRD3=1,TYK2=1,TYMP=1,TYMS=1,TYR=1,TYRO3=1,TYRP1=1,TYSND1=1,TYW1=1,TYW3=1,TYW5=2,U2AF1L4=1,U2AF1L5=1,U2AF2=7,U2SURP=1,UACA=1,UAP1=2,UBA1=1,UBA6=1,UBA7=1,UBAC1=2,UBAC2=2,UBALD2=1,UBAP1=4,UBAP2=2,UBAP2L=2,UBASH3B=1,UBB=3,UBC=11,UBD=2,UBE2A=2,UBE2B=3,UBE2C=10,UBE2D1=1,UBE2D2=12,UBE2E1=3,UBE2E3=11,UBE2G1=4,UBE2G2=3,UBE2H=1,UBE2I=3,UBE2J1=1,UBE2K=4,UBE2L3=2,UBE2L5=2,UBE2M=1,UBE2N=16,UBE2O=1,UBE2Q1=3,UBE2Q2=2,UBE2R2=6,UBE2S=2,UBE2T=2,UBE2U=1,UBE2V1=12,UBE2V2=8,UBE2W=1,UBE2Z=1,UBE3A=1,UBE3B=1,UBE4A=1,UBE4B=2,UBFD1=2,UBIAD1=1,UBL3=1,UBL4B=1,UBL5=8,UBL7=3,UBLCP1=2,UBN1=1,UBN2=1,UBOX5=1,UBP1=5,UBQLN1=4,UBQLN2=2,UBQLN3=1,UBQLN4=1,UBQLNL=1,UBR3=1,UBR4=1,UBR5=2,UBTD1=1,UBTD2=3,UBTF=2,UBXN1=2,UBXN10=1,UBXN11=1,UBXN2A=4,UBXN2B=3,UBXN4=5,UBXN6=2,UBXN7=2,UCHL1=5,UCHL3=12,UCHL5=2,UCK1=1,UCK2=4,UCKL1=2,UCN=1,UCN3=1,UCP1=1,UCP2=2,UCP3=1,UEVLD=1,UFC1=19,UFD1=1,UFL1=1,UFM1=1,UFSP1=1,UFSP2=1,UGCG=2,UGDH=2,UGGT2=1,UGT1A1=1,UGT1A3=1,UGT1A6=3,UGT2A1=1,UGT3A2=1,UGT8=1,UHMK1=1,UHRF1=1,UHRF1BP1=1,UHRF2=1,UIMC1=2,ULBP2=1,ULK1=2,ULK4=1,UMOD=1,UMODL1=2,UMPS=2,UNC119=1,UNC119B=1,UNC13A=1,UNC13C=1,UNC13D=1,UNC45A=1,UNC45B=1,UNC50=1,UNC5A=1,UNC5B=1,UNC5CL=1,UNC5D=1,UNC79=1,UNC80=1,UNC93B1=1,UNCX=1,UNG=3,UPF1=1,UPF2=1,UPF3B=1,UPK1A=2,UPK1B=1,UPK2=1,UPK3A=1,UPK3B=1,UPP1=1,UPP2=1,UPRT=2,UQCC2=6,UQCR10=3,UQCR11=6,UQCRC2=4,UQCRFS1=2,UQCRHL=4,UQCRQ=5,URB1=1,URB2=2,UROC1=1,UROD=2,USB1=1,USE1=1,USF1=1,USF2=1,USF3=1,USH1C=1,USH1G=1,USH2A=1,USHBP1=1,USMG5=5,USO1=1,USP1=2,USP11=1,USP12=1,USP13=1,USP14=1,USP15=1,USP16=2,USP19=1,USP2=1,USP20=1,USP21=6,USP24=1,USP25=1,USP27X=1,USP28=1,USP3=1,USP30=1,USP31=1,USP32=1,USP33=1,USP34=1,USP35=1,USP37=1,USP38=1,USP4=2,USP40=2,USP42=1,USP43=1,USP44=2,USP45=1,USP47=1,USP48=1,USP49=1,USP5=1,USP53=1,USP54=1,USP6NL=3,USP8=4,USP9X=1,USPL1=1,UST=1,UTF1=1,UTP11=1,UTP14A=1,UTP14C=2,UTP15=1,UTP18=1,UTP20=1,UTP3=2,UTP4=2,UTP6=1,UTRN=1,UTS2R=1,UVRAG=1,UVSSA=1,UXS1=2,UXT=3,VAC14=1,VAMP1=1,VAMP2=2,VAMP3=1,VAMP4=2,VAMP7=2,VAMP8=1,VANGL1=1,VANGL2=1,VAPB=3,VARS=1,VARS2=1,VASH2=3,VASP=1,VAT1=1,VAT1L=1,VAV1=1,VAV2=1,VAX1=1,VAX2=1,VBP1=2,VCAM1=1,VCAN=1,VCL=1,VCP=1,VCPIP1=1,VCPKMT=1,VDAC1=1,VDAC2=1,VDAC3=4,VDR=1,VEGFA=1,VEGFB=2,VEGFC=1,VEGFD=1,VEPH1=1,VEZF1=1,VGF=1,VGLL1=1,VGLL2=1,VGLL3=1,VGLL4=1,VHL=1,VIL1=1,VILL=1,VIM=3,VIP=1,VIPAS39=1,VIPR1=1,VIPR2=1,VIRMA=1,VIT=1,VKORC1L1=4,VLDLR=1,VMA21=1,VMAC=1,VMO1=1,VMP1=4,VN1R1=2,VN1R2=12,VN1R4=2,VNN1=1,VNN2=1,VNN3=1,VOPP1=1,VPREB1=1,VPREB3=1,VPS11=1,VPS13A=1,VPS13B=1,VPS13C=1,VPS13D=2,VPS16=1,VPS18=1,VPS25=3,VPS26A=1,VPS26B=1,VPS29=3,VPS33A=1,VPS33B=1,VPS36=2,VPS37B=1,VPS37C=1,VPS37D=1,VPS39=1,VPS41=2,VPS45=2,VPS4A=11,VPS50=1,VPS53=1,VPS54=1,VPS72=2,VPS8=1,VRK1=1,VRTN=1,VSIG1=1,VSIG10=1,VSIG10L=1,VSIG10L2=1,VSIG2=1,VSIG8=1,VSNL1=1,VSTM2A=1,VSTM2B=1,VSTM2L=1,VSTM4=1,VSTM5=1,VSX2=1,VTA1=2,VTCN1=1,VTI1A=1,VTI1B=4,VTN=1,VWA1=1,VWA2=1,VWA3A=1,VWA5A=1,VWA5B1=1,VWA5B2=1,VWA7=1,VWA8=1,VWC2L=1,VWCE=1,VWDE=1,WAC=1,WAPL=1,WARS2=1,WAS=1,WASF1=1,WASF2=1,WASF3=1,WASHC2C=1,WASHC3=6,WASHC4=2,WASHC5=1,WASL=1,WBP1=1,WBP11=10,WBP1L=3,WBP2=7,WBP4=3,WDCP=1,WDFY1=2,WDFY2=1,WDFY3=1,WDHD1=1,WDR1=1,WDR11=1,WDR12=2,WDR17=1,WDR19=1,WDR24=1,WDR26=1,WDR3=1,WDR33=1,WDR34=1,WDR35=1,WDR36=1,WDR37=1,WDR38=1,WDR4=1,WDR41=1,WDR43=1,WDR45=3,WDR45B=1,WDR46=2,WDR47=1,WDR48=1,WDR5=1,WDR53=1,WDR54=1,WDR59=1,WDR5B=1,WDR6=1,WDR61=6,WDR62=1,WDR63=1,WDR64=1,WDR66=1,WDR7=1,WDR73=1,WDR75=2,WDR76=3,WDR77=2,WDR81=1,WDR82=1,WDR83=1,WDR83OS=3,WDR87=1,WDR89=1,WDR90=1,WDR91=1,WDR92=1,WDR97=1,WDSUB1=1,WDTC1=1,WDYHV1=2,WEE1=1,WFIKKN1=1,WFIKKN2=1,WFS1=1,WHAMM=1,WHRN=1,WIF1=1,WIPF1=1,WIPF2=2,WIPF3=1,WIPI2=1,WISP2=1,WISP3=1,WIZ=1,WLS=1,WNK1=1,WNK2=1,WNK4=1,WNT1=1,WNT10A=1,WNT10B=1,WNT11=1,WNT16=2,WNT2=1,WNT2B=1,WNT3=1,WNT3A=1,WNT4=1,WNT5A=1,WNT5B=1,WNT6=1,WNT7A=1,WNT7B=1,WNT8A=1,WNT8B=1,WNT9A=1,WNT9B=1,WRAP53=1,WRAP73=1,WRB=1,WRN=1,WRNIP1=1,WSB1=1,WSB2=5,WSCD1=1,WSCD2=1,WT1=1,WTIP=1,WWC1=1,WWC2=1,WWC3=1,WWOX=1,WWP1=2,WWP2=1,WWTR1=2,XAB2=1,XBP1=1,XCR1=1,XDH=1,XIAP=1,XIRP1=1,XIRP2=1,XK=1,XKR4=1,XKR5=1,XKR6=1,XKR7=1,XKR8=1,XKR9=1,XKRX=1,XP32=1,XPA=1,XPC=1,XPNPEP1=1,XPNPEP2=1,XPO1=2,XPO4=1,XPO5=1,XPO6=1,XPO7=1,XPOT=2,XPR1=1,XRCC1=2,XRCC2=1,XRCC4=3,XRCC5=1,XRCC6=1,XRN2=1,XRRA1=1,XXYLT1=1,XYLT2=1,YAE1D1=2,YAP1=1,YARS=1,YARS2=1,YBEY=1,YBX1=11,YBX2=1,YBX3=2,YDJC=1,YEATS2=2,YEATS4=4,YES1=1,YIF1A=2,YIF1B=1,YIPF1=1,YIPF2=1,YIPF4=2,YIPF5=3,YIPF6=2,YIPF7=1,YJEFN3=1,YKT6=3,YLPM1=1,YME1L1=1,YPEL2=6,YPEL3=2,YPEL4=1,YPEL5=5,YRDC=2,YTHDC1=2,YTHDC2=1,YTHDF2=1,YTHDF3=1,YWHAB=3,YWHAG=1,YWHAH=1,YWHAQ=13,YWHAZ=2,YY1=2,ZACN=1,ZADH2=3,ZAP70=1,ZAR1=2,ZBBX=1,ZBED1=1,ZBED2=2,ZBED3=1,ZBED4=1,ZBED6=1,ZBED9=1,ZBTB1=1,ZBTB10=2,ZBTB11=1,ZBTB14=1,ZBTB16=1,ZBTB17=1,ZBTB18=1,ZBTB2=2,ZBTB20=1,ZBTB21=1,ZBTB22=1,ZBTB24=1,ZBTB25=1,ZBTB26=1,ZBTB3=1,ZBTB32=1,ZBTB33=1,ZBTB34=1,ZBTB37=1,ZBTB38=1,ZBTB39=1,ZBTB4=1,ZBTB40=1,ZBTB41=1,ZBTB42=1,ZBTB43=1,ZBTB44=1,ZBTB45=1,ZBTB46=1,ZBTB47=1,ZBTB48=1,ZBTB5=1,ZBTB6=1,ZBTB7A=1,ZBTB7B=1,ZBTB7C=1,ZBTB8A=1,ZBTB8B=1,ZBTB8OS=2,ZBTB9=1,ZC2HC1A=1,ZC2HC1B=1,ZC2HC1C=1,ZC3H10=1,ZC3H11A=2,ZC3H11B=1,ZC3H12A=1,ZC3H12C=1,ZC3H13=1,ZC3H14=4,ZC3H15=12,ZC3H18=2,ZC3H3=1,ZC3H4=1,ZC3H7A=1,ZC3H7B=1,ZC3H8=1,ZC3HAV1=1,ZC3HAV1L=1,ZC3HC1=2,ZC4H2=1,ZCCHC11=1,ZCCHC12=1,ZCCHC14=1,ZCCHC17=2,ZCCHC2=1,ZCCHC24=1,ZCCHC3=1,ZCCHC4=1,ZCCHC6=1,ZCCHC7=1,ZCCHC8=1,ZCCHC9=2,ZCWPW1=1,ZCWPW2=1,ZDBF2=1,ZDHHC1=1,ZDHHC12=2,ZDHHC13=1,ZDHHC14=1,ZDHHC16=1,ZDHHC17=2,ZDHHC18=1,ZDHHC19=1,ZDHHC2=1,ZDHHC20=1,ZDHHC21=1,ZDHHC22=1,ZDHHC23=1,ZDHHC24=1,ZDHHC3=4,ZDHHC4=1,ZDHHC5=1,ZDHHC6=7,ZDHHC7=2,ZDHHC8=1,ZDHHC9=2,ZEB1=1,ZER1=1,ZFAND2B=1,ZFAND3=1,ZFAND4=1,ZFAND5=2,ZFAND6=2,ZFC3H1=2,ZFHX2=1,ZFHX3=1,ZFHX4=1,ZFP36L2=1,ZFP42=2,ZFP57=1,ZFP62=1,ZFP64=1,ZFP91=1,ZFP92=1,ZFPL1=2,ZFPM2=1,ZFR=1,ZFX=1,ZFYVE1=1,ZFYVE16=1,ZFYVE19=1,ZFYVE26=1,ZFYVE27=1,ZFYVE28=1,ZFYVE9=1,ZG16=1,ZGLP1=1,ZGPAT=2,ZHX1=1,ZHX2=1,ZHX3=1,ZIC1=1,ZIC2=1,ZIC3=1,ZIC4=1,ZIC5=1,ZKSCAN2=1,ZKSCAN4=1,ZKSCAN5=2,ZKSCAN8=1,ZMAT1=1,ZMAT2=3,ZMAT3=1,ZMAT4=1,ZMAT5=3,ZMIZ1=1,ZMIZ2=1,ZMPSTE24=1,ZMYM1=1,ZMYM2=1,ZMYM3=1,ZMYM4=1,ZMYM5=1,ZMYM6=1,ZMYND11=1,ZMYND12=2,ZMYND15=1,ZMYND19=2,ZMYND8=1,ZNFX1=2,ZNHIT1=4,ZNHIT2=1,ZNHIT6=1,ZNRF1=1,ZNRF2=2,ZNRF3=1,ZNRF4=1,ZP1=1,ZP2=1,ZP3=2,ZPBP2=2,ZPLD1=1,ZPR1=3,ZRANB1=2,ZRANB2=4,ZRSR1=1,ZSCAN10=1,ZSCAN2=1,ZSCAN20=1,ZSCAN21=1,ZSCAN25=1,ZSCAN29=2,ZSCAN5B=3,ZSWIM1=1,ZSWIM2=1,ZSWIM3=1,ZSWIM4=1,ZSWIM5=1,ZSWIM6=1,ZSWIM8=1,ZUFSP=1,ZW10=1,ZWILCH=2,ZXDA=2,ZXDC=1,ZYG11A=1,ZYG11B=1,ZYX=1,ZZEF1=1,ZZZ3=1,pk=1]:0.286367728,(2[&A1BG=1,A1CF=1,A2ML1=1,A3GALT2=1,A4GALT=1,A4GNT=1,AAAS=1,AACS=2,AADAC=1,AADACL2=2,AADACL3=1,AADACL4=1,AADAT=1,AAED1=1,AAGAB=1,AAK1=1,AAMDC=3,AAMP=1,AANAT=1,AAR2=1,AARS=2,AARS2=1,AASDH=1,AASDHPPT=3,AASS=1,AATF=2,AATK=1,ABCA1=1,ABCA10=1,ABCA12=1,ABCA2=1,ABCA3=2,ABCA4=1,ABCA5=1,ABCA7=1,ABCA8=2,ABCA9=1,ABCB1=1,ABCB11=1,ABCB4=1,ABCB5=1,ABCB6=1,ABCB7=1,ABCB9=2,ABCC1=1,ABCC10=1,ABCC12=1,ABCC2=1,ABCC3=1,ABCC4=1,ABCC5=1,ABCC8=1,ABCC9=1,ABCD1=1,ABCD2=1,ABCD3=3,ABCE1=2,ABCF1=3,ABCF2=4,ABCF3=1,ABCG1=1,ABCG2=2,ABCG4=1,ABCG5=1,ABCG8=1,ABHD11=1,ABHD12=2,ABHD13=3,ABHD14B=1,ABHD15=1,ABHD16B=1,ABHD17B=1,ABHD17C=2,ABHD18=2,ABHD2=1,ABHD3=1,ABHD4=1,ABHD5=2,ABHD6=2,ABI1=1,ABI2=1,ABI3=1,ABI3BP=2,ABL1=1,ABL2=1,ABLIM1=1,ABLIM2=1,ABLIM3=1,ABO=1,ABR=2,ABRA=1,ABRACL=2,ABRAXAS2=1,ABT1=1,ABTB2=1,ACAA2=1,ACACA=3,ACACB=1,ACAD10=1,ACAD11=1,ACAD9=2,ACADL=1,ACADS=1,ACADSB=2,ACAN=1,ACAP1=1,ACAP2=1,ACAT1=1,ACAT2=2,ACBD3=1,ACBD5=2,ACBD6=1,ACBD7=1,ACCS=1,ACD=1,ACE2=1,ACER1=1,ACER2=1,ACIN1=1,ACKR1=1,ACKR2=1,ACKR3=1,ACLY=1,ACO1=2,ACO2=1,ACOD1=1,ACOT1=1,ACOT11=1,ACOT12=1,ACOT13=2,ACOT4=1,ACOT7=2,ACOT8=1,ACOX1=1,ACOX2=1,ACOXL=1,ACP2=1,ACP4=1,ACP6=1,ACP7=1,ACPP=1,ACR=1,ACRBP=1,ACRV1=1,ACSBG2=1,ACSF2=1,ACSF3=1,ACSL1=1,ACSL3=1,ACSL4=1,ACSL5=1,ACSL6=1,ACSM3=1,ACSM4=1,ACSM6=1,ACSS1=1,ACSS3=1,ACTA1=1,ACTC1=1,ACTG1=4,ACTG2=2,ACTL10=1,ACTL6A=1,ACTL6B=1,ACTL7A=1,ACTL7B=1,ACTL8=1,ACTL9=1,ACTN1=2,ACTN2=1,ACTN3=1,ACTN4=2,ACTR1A=1,ACTR1B=2,ACTR2=1,ACTR3=7,ACTR3B=1,ACTR5=1,ACTR6=2,ACTR8=3,ACTRT1=3,ACTRT2=1,ACTRT3=1,ACVR1=1,ACVR1B=1,ACVR1C=1,ACVR2A=1,ACVR2B=1,ACVRL1=1,ACY3=1,ACYP1=1,ADA=1,ADA2=1,ADAD1=1,ADAD2=1,ADAL=1,ADAM11=1,ADAM12=1,ADAM15=1,ADAM17=3,ADAM19=1,ADAM20=1,ADAM21=1,ADAM22=1,ADAM23=1,ADAM29=1,ADAM30=2,ADAM32=1,ADAM33=1,ADAM7=1,ADAMTS1=1,ADAMTS14=1,ADAMTS15=1,ADAMTS16=1,ADAMTS17=1,ADAMTS18=1,ADAMTS2=1,ADAMTS20=1,ADAMTS3=1,ADAMTS4=1,ADAMTS5=1,ADAMTS6=1,ADAMTS7=1,ADAMTS8=1,ADAMTS9=1,ADAMTSL1=1,ADAMTSL2=1,ADAMTSL3=1,ADAMTSL4=1,ADAMTSL5=1,ADAP1=1,ADAP2=5,ADAR=1,ADARB2=1,ADAT1=1,ADAT2=1,ADAT3=1,ADCY10=1,ADCY2=1,ADCY3=1,ADCY4=1,ADCY5=1,ADCY6=1,ADCY7=1,ADCY8=1,ADCY9=1,ADCYAP1=1,ADCYAP1R1=1,ADD1=1,ADD2=1,ADD3=1,ADGRA1=1,ADGRA2=1,ADGRB2=1,ADGRB3=1,ADGRD2=1,ADGRE1=1,ADGRF1=1,ADGRF2=1,ADGRF3=1,ADGRF4=1,ADGRF5=1,ADGRG2=1,ADGRG4=1,ADGRG5=1,ADGRG6=1,ADGRG7=1,ADGRL1=1,ADGRL2=1,ADGRL3=1,ADGRL4=1,ADH5=5,ADH6=1,ADI1=1,ADIG=1,ADIPOQ=1,ADIPOR1=8,ADIPOR2=2,ADIRF=1,ADK=3,ADM=1,ADNP=1,ADNP2=1,ADO=1,ADORA1=1,ADORA2A=1,ADORA2B=1,ADORA3=1,ADPGK=1,ADPRH=1,ADPRHL1=1,ADPRHL2=1,ADPRM=2,ADRA1A=1,ADRA1B=1,ADRA1D=1,ADRA2A=1,ADRA2B=1,ADRA2C=1,ADRB1=2,ADRB2=1,ADRB3=1,ADRM1=2,ADSL=1,ADSS=2,AEBP1=1,AEBP2=1,AEN=1,AES=1,AFAP1=1,AFAP1L1=1,AFAP1L2=1,AFDN=1,AFF1=1,AFF2=1,AFF3=1,AFF4=1,AFG1L=1,AFG3L2=1,AFMID=1,AFP=1,AFTPH=1,AGA=2,AGAP2=1,AGAP3=1,AGBL1=1,AGBL3=2,AGBL4=1,AGBL5=1,AGER=1,AGFG1=1,AGFG2=1,AGGF1=1,AGK=1,AGL=1,AGMAT=1,AGMO=1,AGO1=1,AGO4=1,AGPAT1=1,AGPAT2=1,AGPAT3=2,AGPAT5=1,AGPS=1,AGR2=1,AGR3=1,AGRN=1,AGRP=1,AGT=1,AGTPBP1=1,AGTR1=3,AGTR2=1,AGXT=1,AGXT2=1,AHCTF1=1,AHCY=3,AHCYL1=1,AHCYL2=1,AHDC1=1,AHNAK=1,AHNAK2=1,AHR=1,AHSA1=2,AHSG=1,AHSP=1,AICDA=1,AIDA=1,AIF1=1,AIFM1=1,AIFM2=1,AIG1=1,AIM2=1,AIMP1=6,AIMP2=1,AIP=1,AIRE=1,AJAP1=1,AJM1=1,AJUBA=2,AK2=2,AK3=1,AK4=2,AK5=1,AK6=3,AK8=1,AK9=1,AKAIN1=1,AKAP1=1,AKAP10=3,AKAP11=1,AKAP12=1,AKAP13=1,AKAP17A=1,AKAP3=1,AKAP4=1,AKAP5=1,AKAP6=1,AKAP7=1,AKAP8L=1,AKAP9=1,AKIP1=2,AKIRIN1=2,AKIRIN2=1,AKNA=1,AKNAD1=1,AKR1A1=1,AKR1B1=2,AKR1B10=1,AKR1B15=2,AKR1C2=2,AKR1D1=1,AKR1E2=2,AKR7A2=1,AKR7L=1,AKT1=1,AKT1S1=1,AKT2=1,AKT3=1,AKTIP=1,ALAD=1,ALAS1=1,ALAS2=1,ALCAM=1,ALDH16A1=2,ALDH18A1=1,ALDH1A1=6,ALDH1A2=1,ALDH1A3=2,ALDH1B1=1,ALDH1L1=1,ALDH1L2=1,ALDH3A2=2,ALDH3B1=1,ALDH3B2=1,ALDH4A1=1,ALDH5A1=1,ALDH6A1=3,ALDH7A1=2,ALDH8A1=1,ALDH9A1=1,ALDOA=14,ALDOB=1,ALDOC=1,ALG1=1,ALG12=1,ALG14=1,ALG2=1,ALG3=1,ALG6=1,ALG8=2,ALG9=1,ALKAL2=1,ALKBH1=1,ALKBH2=1,ALKBH4=1,ALKBH5=1,ALKBH6=1,ALKBH7=1,ALKBH8=1,ALLC=1,ALMS1=1,ALOX12=1,ALOX12B=1,ALOX15=1,ALOXE3=1,ALPK1=1,ALPK2=1,ALPK3=1,ALPL=2,ALS2=1,ALS2CL=1,ALS2CR12=1,ALX1=1,ALX3=1,ALX4=1,ALYREF=2,AMACR=1,AMBN=1,AMBP=1,AMBRA1=1,AMD1=6,AMDHD1=1,AMELX=1,AMER1=1,AMER2=1,AMER3=1,AMFR=1,AMH=1,AMHR2=1,AMIGO1=1,AMIGO2=1,AMMECR1=1,AMMECR1L=1,AMN=1,AMN1=1,AMOT=1,AMOTL1=1,AMOTL2=1,AMPD1=1,AMPD2=1,AMPD3=1,AMPH=2,AMTN=1,AMY1A=1,AMZ1=1,ANAPC10=2,ANAPC11=1,ANAPC13=7,ANAPC16=8,ANAPC2=1,ANAPC4=1,ANAPC5=1,ANAPC7=2,ANG=1,ANGEL1=1,ANGEL2=1,ANGPT1=1,ANGPT2=1,ANGPT4=1,ANGPTL1=1,ANGPTL2=1,ANGPTL4=1,ANGPTL5=1,ANGPTL6=1,ANGPTL7=1,ANHX=2,ANK1=1,ANK2=1,ANK3=1,ANKAR=1,ANKDD1A=1,ANKDD1B=1,ANKEF1=1,ANKFN1=1,ANKFY1=1,ANKHD1=1,ANKIB1=1,ANKK1=1,ANKLE2=1,ANKMY2=1,ANKRA2=1,ANKRD1=1,ANKRD10=2,ANKRD11=1,ANKRD13A=1,ANKRD13B=1,ANKRD13C=1,ANKRD13D=1,ANKRD16=1,ANKRD17=1,ANKRD2=1,ANKRD22=1,ANKRD23=1,ANKRD24=1,ANKRD26=1,ANKRD29=1,ANKRD34A=1,ANKRD34B=1,ANKRD34C=1,ANKRD35=1,ANKRD37=1,ANKRD39=1,ANKRD40=1,ANKRD42=1,ANKRD45=1,ANKRD46=2,ANKRD49=2,ANKRD50=1,ANKRD52=1,ANKRD53=1,ANKRD54=1,ANKRD55=1,ANKRD6=1,ANKRD60=1,ANKRD61=1,ANKRD63=1,ANKRD65=1,ANKRD66=1,ANKRD9=1,ANKS1A=1,ANKS1B=1,ANKS3=1,ANKS4B=1,ANKS6=1,ANKUB1=1,ANLN=2,ANO10=1,ANO2=1,ANO3=1,ANO4=1,ANO5=1,ANO7=1,ANO8=1,ANO9=1,ANOS1=1,ANP32A=4,ANP32B=4,ANP32E=2,ANPEP=1,ANTXR1=1,ANTXR2=1,ANXA1=4,ANXA10=1,ANXA11=3,ANXA13=1,ANXA2=5,ANXA3=7,ANXA4=2,ANXA5=5,ANXA6=1,ANXA7=4,ANXA9=1,AOC1=1,AOC2=1,AOC3=1,AOPEP=1,AOX1=1,AP1AR=1,AP1B1=1,AP1G1=1,AP1G2=1,AP1M1=1,AP1S1=1,AP1S2=2,AP1S3=1,AP2A1=1,AP2B1=4,AP2M1=2,AP2S1=3,AP3B1=1,AP3B2=1,AP3D1=1,AP3M1=1,AP3M2=1,AP3S1=13,AP3S2=1,AP4B1=1,AP4E1=1,AP4M1=1,AP4S1=2,AP5B1=1,AP5M1=2,AP5S1=1,AP5Z1=1,APAF1=1,APBA1=1,APBA2=1,APBA3=1,APBB1=1,APBB1IP=1,APBB2=2,APBB3=1,APC2=1,APCS=1,APEX2=1,APH1A=1,APH1B=1,API5=1,APIP=1,APLF=1,APLN=1,APLNR=1,APLP1=1,APMAP=1,APOA1=1,APOA4=1,APOA5=1,APOB=1,APOBEC2=1,APOBEC3G=1,APOBR=1,APOC3=1,APOE=1,APOF=1,APOH=1,APOL6=1,APOO=2,APOOL=1,APP=1,APPBP2=1,APPL1=1,APRG1=1,APTX=2,AQP1=1,AQP10=1,AQP11=1,AQP2=1,AQP3=1,AQP4=1,AQP5=1,AQP6=1,AQR=1,AR=1,ARAF=1,ARAP1=1,ARAP2=1,ARAP3=1,ARC=1,ARCN1=2,AREG=1,AREL1=1,ARF1=1,ARF3=3,ARF4=5,ARF5=1,ARF6=1,ARFGAP1=1,ARFGAP2=2,ARFGAP3=1,ARFGEF1=1,ARFGEF2=1,ARFGEF3=1,ARFIP1=3,ARFIP2=1,ARFRP1=1,ARG1=1,ARG2=2,ARGLU1=1,ARHGAP1=1,ARHGAP10=1,ARHGAP12=1,ARHGAP15=1,ARHGAP17=1,ARHGAP18=1,ARHGAP19=1,ARHGAP20=1,ARHGAP21=1,ARHGAP23=1,ARHGAP24=1,ARHGAP25=1,ARHGAP26=1,ARHGAP27=1,ARHGAP29=1,ARHGAP30=1,ARHGAP31=1,ARHGAP32=1,ARHGAP33=1,ARHGAP35=1,ARHGAP36=1,ARHGAP39=1,ARHGAP4=1,ARHGAP40=1,ARHGAP42=1,ARHGAP44=1,ARHGAP5=2,ARHGAP6=1,ARHGAP9=1,ARHGDIA=1,ARHGDIB=4,ARHGDIG=1,ARHGEF1=1,ARHGEF10=1,ARHGEF10L=1,ARHGEF11=1,ARHGEF12=1,ARHGEF15=1,ARHGEF16=1,ARHGEF17=1,ARHGEF18=1,ARHGEF19=1,ARHGEF2=1,ARHGEF25=1,ARHGEF26=1,ARHGEF28=1,ARHGEF33=1,ARHGEF37=1,ARHGEF38=1,ARHGEF39=1,ARHGEF4=1,ARHGEF40=1,ARHGEF5=1,ARHGEF6=1,ARHGEF7=1,ARHGEF9=1,ARID1A=1,ARID2=1,ARID3A=1,ARID3B=1,ARID3C=1,ARID4A=1,ARID4B=1,ARID5B=1,ARIH1=1,ARIH2=2,ARL1=2,ARL10=1,ARL11=1,ARL13B=2,ARL14=1,ARL14EP=3,ARL14EPL=1,ARL15=1,ARL16=2,ARL2=1,ARL2BP=2,ARL3=1,ARL4A=2,ARL4C=1,ARL4D=1,ARL5A=4,ARL5B=2,ARL6=2,ARL6IP1=5,ARL6IP5=2,ARL6IP6=1,ARL8A=1,ARMC1=1,ARMC10=1,ARMC12=1,ARMC2=1,ARMC3=1,ARMC4=1,ARMC5=1,ARMC7=1,ARMC8=2,ARMC9=1,ARMCX1=1,ARMCX2=1,ARMCX3=1,ARMCX5=1,ARMCX6=1,ARMH1=1,ARMH3=1,ARNT=1,ARNTL=1,ARNTL2=1,ARPC1A=5,ARPC1B=2,ARPC2=10,ARPC3=4,ARPC5=8,ARPC5L=1,ARPIN=1,ARPP19=5,ARPP21=1,ARRB1=1,ARRDC1=1,ARRDC2=1,ARRDC3=1,ARRDC4=1,ARRDC5=1,ARSA=2,ARSB=1,ARSG=1,ARSH=1,ARSI=1,ARSJ=1,ART1=1,ART3=1,ART4=1,ART5=1,ARTN=1,ARV1=1,ARVCF=1,ARX=1,AS3MT=1,ASAH2=1,ASAP1=1,ASAP2=1,ASAP3=1,ASB10=1,ASB11=1,ASB12=1,ASB13=1,ASB14=1,ASB15=1,ASB16=1,ASB17=1,ASB18=1,ASB2=1,ASB4=1,ASB5=1,ASB6=1,ASB7=1,ASB8=2,ASB9=1,ASCC1=1,ASCC2=1,ASCC3=1,ASCL1=1,ASCL2=1,ASCL3=1,ASCL4=1,ASCL5=1,ASDURF=1,ASF1A=2,ASF1B=1,ASGR2=1,ASH1L=1,ASH2L=1,ASIC1=1,ASIC2=1,ASIC3=1,ASIC4=1,ASIC5=1,ASIP=1,ASL=2,ASMTL=1,ASNA1=5,ASNS=1,ASPG=1,ASPHD1=1,ASPHD2=1,ASPM=1,ASPRV1=1,ASPSCR1=1,ASS1=1,ASTE1=2,ASTL=1,ASTN1=1,ASTN2=1,ASXL1=1,ASZ1=1,ATAD1=3,ATAD2=1,ATAD2B=1,ATAD3A=1,ATAD5=1,ATAT1=1,ATCAY=1,ATE1=2,ATF1=3,ATF2=1,ATF3=1,ATF4=1,ATF5=1,ATF6=1,ATF6B=1,ATF7=1,ATF7IP=1,ATG10=1,ATG101=1,ATG12=4,ATG13=2,ATG14=1,ATG16L1=1,ATG16L2=1,ATG2A=1,ATG2B=1,ATG3=5,ATG4A=2,ATG4B=1,ATG4C=1,ATG4D=1,ATG5=4,ATG7=1,ATG9A=1,ATG9B=1,ATL1=1,ATL3=1,ATM=1,ATMIN=3,ATN1=1,ATOH1=1,ATOH7=1,ATOH8=1,ATOX1=2,ATP10A=1,ATP10B=1,ATP10D=1,ATP11A=1,ATP11B=1,ATP11C=1,ATP12A=3,ATP13A1=1,ATP13A2=1,ATP13A3=1,ATP13A5=1,ATP1A1=1,ATP1A2=1,ATP1A3=1,ATP1A4=1,ATP1B1=1,ATP1B2=1,ATP1B4=1,ATP23=1,ATP2A1=1,ATP2A2=1,ATP2A3=1,ATP2B1=1,ATP2B2=1,ATP2B3=1,ATP2B4=1,ATP2C1=1,ATP2C2=1,ATP4A=1,ATP4B=1,ATP5EP2=1,ATP5F1=1,ATP5F1B=5,ATP5F1C=5,ATP5F1D=1,ATP5F1E=3,ATP5L=4,ATP5L2=4,ATP5MC1=3,ATP5MC2=1,ATP5MC3=9,ATP5MG=7,ATP5O=2,ATP5PD=6,ATP6AP1=1,ATP6AP1L=1,ATP6V0A1=1,ATP6V0A2=1,ATP6V0A4=1,ATP6V0C=2,ATP6V0D1=2,ATP6V0D2=1,ATP6V0E1=6,ATP6V0E2=1,ATP6V1A=1,ATP6V1B1=1,ATP6V1B2=1,ATP6V1C1=3,ATP6V1C2=3,ATP6V1D=6,ATP6V1E1=1,ATP6V1E2=1,ATP6V1F=1,ATP6V1G1=12,ATP6V1G2-DDX39B=2,ATP6V1G3=1,ATP7B=1,ATP8A1=1,ATP8A2=1,ATP8B1=1,ATP8B2=1,ATP8B4=1,ATP9A=1,ATP9B=1,ATPIF1=1,ATR=1,ATRAID=1,ATRIP=1,ATRN=1,ATRX=1,ATXN1=1,ATXN10=1,ATXN1L=1,ATXN2=1,ATXN2L=1,ATXN3=4,ATXN7=1,ATXN7L1=1,ATXN7L2=1,ATXN7L3=1,ATXN7L3B=2,AUH=2,AUP1=1,AURKA=1,AURKAIP1=2,AUTS2=1,AVEN=1,AVL9=1,AVP=1,AVPI1=1,AVPR1A=1,AVPR1B=1,AWAT1=1,AXDND1=1,AXIN1=2,AXIN2=1,AXL=1,AZI2=3,AZIN1=3,AZIN2=1,AZU1=1,B3GALNT1=3,B3GALNT2=1,B3GALT1=1,B3GALT5=1,B3GALT6=2,B3GAT1=1,B3GAT2=1,B3GAT3=2,B3GLCT=1,B3GNT2=1,B3GNT3=1,B3GNT4=1,B3GNT7=1,B3GNT8=1,B3GNT9=1,B4GALNT1=1,B4GALNT3=1,B4GALNT4=1,B4GALT1=1,B4GALT2=1,B4GALT5=1,B4GALT6=1,B4GALT7=1,B4GAT1=1,B9D1=1,B9D2=1,BAAT=1,BABAM1=2,BABAM2=2,BACE1=1,BACE2=1,BACH1=1,BACH2=1,BAD=1,BAG1=1,BAG2=2,BAG3=1,BAG4=2,BAG5=1,BAHCC1=1,BAHD1=1,BAIAP2=1,BAIAP2L1=1,BAIAP2L2=1,BAIAP3=1,BAMBI=1,BANF1=3,BANF2=1,BANK1=1,BANP=1,BAP18=9,BARHL1=1,BARHL2=1,BARX1=1,BARX2=1,BASP1=1,BATF=1,BAX=2,BAZ1A=1,BAZ1B=1,BAZ2A=2,BAZ2B=1,BBC3=1,BBOF1=2,BBOX1=1,BBS1=1,BBS10=1,BBS12=1,BBS2=1,BBS5=1,BBS7=1,BBS9=1,BBX=1,BCAM=1,BCAN=1,BCAP29=2,BCAP31=2,BCAR3=1,BCAS1=1,BCAS2=2,BCAS3=1,BCAS4=1,BCAT1=1,BCAT2=1,BCCIP=3,BCDIN3D=1,BCHE=1,BCKDHA=1,BCKDHB=1,BCKDK=1,BCL10=2,BCL11A=2,BCL11B=1,BCL2=1,BCL2A1=1,BCL2L1=1,BCL2L10=1,BCL2L11=1,BCL2L12=1,BCL2L13=2,BCL2L14=1,BCL2L15=1,BCL2L2=1,BCL3=1,BCL6=1,BCL6B=1,BCL7A=1,BCL7B=1,BCL7C=2,BCL9=1,BCL9L=1,BCLAF1=2,BCLAF3=2,BCO1=2,BCOR=1,BCORL1=1,BCR=1,BCS1L=2,BDH1=2,BDH2=1,BDKRB1=2,BDKRB2=1,BECN1=5,BECN2=2,BEGAIN=1,BEND3=1,BEND4=1,BEND5=3,BEND6=1,BEND7=1,BEST1=1,BEST2=1,BEST3=1,BEST4=1,BET1L=1,BEX1=3,BEX3=1,BEX5=1,BFAR=2,BFSP1=1,BFSP2=1,BGLAP=1,BGN=1,BHLHA15=1,BHLHA9=1,BHLHB9=3,BHLHE22=1,BHLHE23=1,BHLHE40=2,BHLHE41=1,BHMG1=1,BHMT=2,BICC1=1,BICD1=1,BICD2=1,BICDL1=1,BICDL2=1,BICRA=1,BICRAL=1,BIN1=1,BIN2=2,BIRC2=2,BIRC3=1,BIRC5=1,BIRC6=1,BIVM=1,BLCAP=1,BLK=1,BLM=1,BLMH=2,BLNK=1,BLOC1S1=3,BLOC1S2=1,BLOC1S3=1,BLOC1S4=1,BLOC1S5=3,BLVRA=2,BLVRB=1,BLZF1=1,BMF=1,BMI1=1,BMP1=1,BMP10=1,BMP15=2,BMP2=1,BMP3=1,BMP4=1,BMP5=1,BMP6=1,BMP7=1,BMP8B=1,BMPER=1,BMPR1A=1,BMPR1B=1,BMPR2=1,BMT2=1,BMX=1,BNC1=1,BNC2=1,BNIP1=1,BNIP2=1,BNIP3=1,BNIPL=1,BOC=1,BOD1=1,BOD1L1=1,BOK=1,BOLA1=1,BOLA2=1,BOLA3=1,BOLL=1,BOP1=1,BORA=2,BORCS5=5,BORCS6=1,BPGM=3,BPIFA1=1,BPIFA3=1,BPIFB1=1,BPIFB2=1,BPIFB3=1,BPIFB4=1,BPIFB6=1,BPIFC=1,BPNT1=1,BRAF=2,BRAP=1,BRAT1=1,BRCA2=1,BRCC3=1,BRD1=1,BRD3=1,BRD4=1,BRD7=1,BRDT=1,BRF1=1,BRF2=1,BRI3=2,BRI3BP=1,BRINP1=1,BRINP2=1,BRINP3=1,BRIP1=1,BRIX1=3,BRK1=2,BRMS1=1,BRMS1L=2,BROX=1,BRPF1=1,BRPF3=1,BRS3=1,BRSK1=1,BRSK2=1,BRWD1=1,BRWD3=1,BSDC1=1,BSN=1,BSND=1,BSPH1=1,BSPRY=1,BST1=1,BSX=1,BTAF1=1,BTBD1=2,BTBD10=2,BTBD11=1,BTBD16=1,BTBD17=1,BTBD18=1,BTBD19=1,BTBD2=1,BTBD3=1,BTBD7=1,BTBD8=1,BTBD9=1,BTC=1,BTF3=5,BTF3L4=2,BTG1=8,BTG2=1,BTG3=1,BTG4=1,BTK=1,BTLA=1,BTN1A1=1,BTNL2=1,BTNL9=1,BTRC=2,BUB1=1,BUB1B=1,BUB3=2,BUD13=2,BUD31=3,BVES=1,BYSL=3,BZW1=8,BZW2=1,C1D=1,C1GALT1=1,C1GALT1C1=4,C1GALT1C1L=1,C1QA=1,C1QB=1,C1QBP=2,C1QC=1,C1QL1=1,C1QL2=1,C1QL3=1,C1QL4=1,C1QTNF1=1,C1QTNF12=1,C1QTNF2=1,C1QTNF3=1,C1QTNF4=1,C1QTNF5=1,C1QTNF7=1,C1QTNF8=1,C1QTNF9B=1,C1R=1,C1S=1,C2CD2=1,C2CD2L=1,C2CD3=1,C2CD4A=1,C2CD4B=2,C2CD4C=1,C2CD4D=1,C2CD5=1,C2CD6=1,C3AR1=1,C4BPB=1,C5=1,C5AR1=1,C5AR2=1,C6=1,C7=1,C8A=1,C8B=1,C8G=1,C9=1,CA10=1,CA11=1,CA12=2,CA13=1,CA2=1,CA3=4,CA4=1,CA5A=1,CA5B=1,CA7=2,CA8=1,CA9=1,CAAP1=1,CAB39=1,CAB39L=4,CABCOCO1=1,CABIN1=1,CABLES1=1,CABLES2=1,CABP1=1,CABP2=1,CABP7=1,CABS1=1,CACFD1=1,CACHD1=1,CACNA1B=1,CACNA1D=1,CACNA1E=1,CACNA1F=1,CACNA1G=1,CACNA1H=1,CACNA1S=1,CACNA2D1=1,CACNA2D2=1,CACNB1=1,CACNB2=1,CACNB3=1,CACNB4=1,CACNG1=1,CACNG2=1,CACNG3=1,CACNG4=1,CACNG5=1,CACNG6=1,CACNG7=1,CACNG8=1,CACTIN=1,CACUL1=1,CACYBP=1,CAD=1,CADM2=1,CADM3=1,CADM4=1,CADPS=1,CADPS2=1,CALB1=1,CALB2=1,CALCB=2,CALCOCO1=1,CALCOCO2=5,CALCR=1,CALCRL=1,CALD1=1,CALHM1=1,CALHM2=1,CALHM3=1,CALHM4=1,CALM1=3,CALM2=6,CALML3=1,CALML6=1,CALN1=1,CALR=2,CALR3=1,CALU=1,CALY=1,CAMK1=1,CAMK1D=1,CAMK1G=1,CAMK2A=1,CAMK2D=1,CAMK2G=1,CAMK2N1=1,CAMK2N2=1,CAMK4=2,CAMKK1=1,CAMKK2=1,CAMKMT=1,CAMKV=2,CAMLG=1,CAMP=1,CAMSAP1=1,CAMSAP2=1,CAMSAP3=1,CAMTA1=1,CAMTA2=1,CAND1=1,CAND2=1,CANT1=1,CANX=3,CAP1=1,CAP2=2,CAPG=1,CAPN1=1,CAPN10=1,CAPN12=1,CAPN14=1,CAPN15=1,CAPN3=1,CAPN5=1,CAPN6=1,CAPN8=1,CAPN9=1,CAPNS1=1,CAPNS2=1,CAPRIN1=3,CAPRIN2=1,CAPS=1,CAPZA1=3,CAPZA3=1,CAPZB=4,CARD10=1,CARD11=1,CARD14=1,CARD19=1,CARD6=1,CARD9=1,CARHSP1=1,CARM1=1,CARMIL1=1,CARMIL2=1,CARMIL3=1,CARNMT1=1,CARNS1=1,CARS2=2,CARTPT=1,CASC3=1,CASC4=1,CASD1=1,CASK=2,CASKIN1=1,CASKIN2=1,CASP10=1,CASP12=1,CASP14=1,CASP3=6,CASP6=1,CASP7=1,CASP8AP2=1,CASP9=1,CASQ1=1,CASQ2=1,CASR=1,CASS4=1,CASTOR1=2,CASZ1=1,CAT=2,CATIP=1,CATSPER1=1,CATSPER2=1,CATSPER3=1,CATSPER4=1,CATSPERB=1,CATSPERE=1,CATSPERZ=1,CAV2=1,CAV3=1,CAVIN1=1,CAVIN2=1,CAVIN3=1,CAVIN4=1,CBFA2T2=3,CBFA2T3=1,CBFB=1,CBL=1,CBLB=1,CBLC=1,CBLL1=2,CBLL2=1,CBLN1=1,CBLN2=1,CBLN3=1,CBLN4=1,CBR1=1,CBR3=1,CBR4=1,CBX1=5,CBX2=1,CBX3=5,CBX4=1,CBX5=1,CBX6=1,CBX7=1,CBX8=1,CBY1=1,CBY3=1,CC2D1A=1,CC2D1B=1,CCAR1=2,CCAR2=2,CCBE1=1,CCDC102A=1,CCDC102B=1,CCDC103=1,CCDC105=1,CCDC106=1,CCDC107=1,CCDC110=1,CCDC112=2,CCDC113=1,CCDC114=1,CCDC116=1,CCDC117=2,CCDC12=1,CCDC120=1,CCDC121=1,CCDC122=1,CCDC124=2,CCDC125=1,CCDC126=2,CCDC127=1,CCDC129=1,CCDC13=1,CCDC130=1,CCDC134=1,CCDC136=1,CCDC137=1,CCDC142=1,CCDC146=1,CCDC149=2,CCDC15=1,CCDC150=1,CCDC152=1,CCDC153=1,CCDC154=1,CCDC157=1,CCDC158=1,CCDC160=1,CCDC166=1,CCDC167=3,CCDC168=1,CCDC169=1,CCDC17=1,CCDC171=1,CCDC172=1,CCDC173=1,CCDC174=1,CCDC175=1,CCDC177=1,CCDC18=1,CCDC180=1,CCDC181=1,CCDC182=1,CCDC183=1,CCDC184=1,CCDC185=1,CCDC186=2,CCDC190=1,CCDC192=1,CCDC194=1,CCDC198=1,CCDC22=1,CCDC28A=1,CCDC28B=1,CCDC3=1,CCDC32=2,CCDC34=2,CCDC36=1,CCDC40=1,CCDC42=2,CCDC43=6,CCDC47=1,CCDC50=2,CCDC51=1,CCDC54=1,CCDC58=4,CCDC59=1,CCDC6=2,CCDC60=1,CCDC61=1,CCDC62=1,CCDC63=1,CCDC66=1,CCDC68=1,CCDC7=1,CCDC70=1,CCDC71=1,CCDC71L=1,CCDC73=1,CCDC74A=1,CCDC77=4,CCDC78=1,CCDC8=1,CCDC80=1,CCDC81=1,CCDC82=1,CCDC83=1,CCDC84=2,CCDC85A=2,CCDC85B=1,CCDC86=1,CCDC87=1,CCDC88A=1,CCDC88B=1,CCDC88C=1,CCDC89=1,CCDC9=1,CCDC91=1,CCDC92=1,CCDC93=1,CCDC94=1,CCDC96=1,CCDC97=1,CCDC9B=1,CCER1=1,CCER2=1,CCIN=1,CCK=1,CCKAR=1,CCL1=1,CCL19=1,CCL2=1,CCL27=1,CCL5=1,CCM2=2,CCM2L=1,CCNA1=1,CCNA2=2,CCNB1=6,CCNB1IP1=1,CCNB2=4,CCNB3=1,CCNC=3,CCND1=1,CCND2=2,CCND3=2,CCNE1=1,CCNF=1,CCNG1=20,CCNG2=1,CCNH=2,CCNI=5,CCNJ=1,CCNJL=2,CCNK=1,CCNL1=1,CCNL2=2,CCNO=1,CCNT1=1,CCNT2=1,CCNY=1,CCP110=1,CCPG1=1,CCR10=1,CCR3=3,CCR4=1,CCR5=2,CCR6=1,CCR7=1,CCR8=1,CCRL2=1,CCS=1,CCSAP=1,CCSER2=2,CCSMST1=1,CCT2=8,CCT4=1,CCT6B=1,CCT7=3,CCT8=4,CCZ1B=1,CD101=1,CD109=1,CD14=2,CD151=1,CD163=1,CD163L1=1,CD164=1,CD164L2=1,CD180=1,CD19=1,CD1A=1,CD1D=1,CD1E=1,CD200=1,CD200R1=1,CD207=1,CD24=2,CD244=1,CD247=1,CD248=1,CD27=1,CD274=1,CD28=1,CD2AP=2,CD2BP2=2,CD300LB=1,CD300LF=1,CD300LG=1,CD302=1,CD34=1,CD37=1,CD3E=1,CD3EAP=1,CD4=1,CD40LG=1,CD47=1,CD5=1,CD53=1,CD5L=1,CD63=1,CD68=1,CD69=1,CD70=1,CD72=1,CD79A=1,CD79B=1,CD80=1,CD81=1,CD82=1,CD83=1,CD84=1,CD9=1,CD93=1,CD96=1,CD97=1,CD99L2=1,CDA=1,CDADC1=4,CDAN1=1,CDC123=4,CDC14A=1,CDC14B=1,CDC14C=1,CDC16=1,CDC20=1,CDC20B=1,CDC23=1,CDC25A=1,CDC25B=2,CDC25C=2,CDC26=1,CDC34=1,CDC37=1,CDC37L1=2,CDC40=1,CDC42=6,CDC42BPA=1,CDC42BPB=1,CDC42BPG=1,CDC42EP1=1,CDC42EP2=1,CDC42EP3=1,CDC42EP4=1,CDC42EP5=1,CDC42SE1=2,CDC42SE2=3,CDC45=1,CDC5L=1,CDC6=1,CDC7=2,CDC73=1,CDCA2=1,CDCA3=3,CDCA4=1,CDCA5=1,CDCA7=3,CDCA7L=1,CDCA8=1,CDCP1=1,CDCP2=1,CDH1=1,CDH11=1,CDH12=1,CDH15=1,CDH16=1,CDH17=1,CDH18=1,CDH19=1,CDH2=2,CDH20=1,CDH22=1,CDH23=1,CDH24=1,CDH26=1,CDH5=2,CDH6=1,CDH7=1,CDH8=1,CDH9=1,CDHR1=1,CDHR3=1,CDK1=5,CDK11B=1,CDK12=1,CDK13=1,CDK14=2,CDK15=1,CDK16=2,CDK17=1,CDK18=1,CDK19=1,CDK2=3,CDK20=4,CDK2AP1=1,CDK3=1,CDK4=8,CDK5=1,CDK5R1=1,CDK5R2=1,CDK5RAP1=1,CDK5RAP2=1,CDK6=1,CDK7=2,CDK8=1,CDK9=1,CDKAL1=1,CDKL1=2,CDKL2=1,CDKL3=1,CDKL4=1,CDKL5=1,CDKN1A=1,CDKN1B=2,CDKN1C=1,CDKN2AIP=2,CDKN2AIPNL=2,CDKN2C=1,CDKN2D=1,CDNF=1,CDO1=1,CDON=1,CDPF1=1,CDR1=1,CDR2L=1,CDRT4=1,CDS1=1,CDS2=1,CDT1=2,CDV3=3,CDX1=1,CDX2=1,CDYL=1,CDYL2=1,CEACAM16=1,CEACAM19=1,CEACAM5=1,CEBPA=1,CEBPB=1,CEBPD=1,CEBPE=1,CEBPG=2,CEBPZ=1,CEBPZOS=1,CECR2=1,CEL=1,CELA1=1,CELA2A=1,CELA3B=1,CELF1=2,CELF2=1,CELF3=1,CELF4=1,CELF5=1,CELF6=1,CELSR2=1,CELSR3=1,CEMIP=1,CEND1=1,CENPB=1,CENPBD1=1,CENPE=1,CENPH=1,CENPI=1,CENPJ=1,CENPL=1,CENPM=2,CENPO=1,CENPQ=2,CENPS=2,CENPV=2,CEP104=2,CEP112=1,CEP120=2,CEP126=1,CEP128=1,CEP131=1,CEP135=1,CEP152=1,CEP164=1,CEP170B=1,CEP192=1,CEP250=1,CEP290=1,CEP295=1,CEP350=1,CEP41=1,CEP44=1,CEP55=1,CEP57L1=2,CEP63=1,CEP68=1,CEP70=1,CEP72=1,CEP78=2,CEP83=2,CEP85=1,CEP85L=1,CEP95=1,CEP97=1,CEPT1=1,CER1=1,CERKL=1,CERS1=1,CERS2=3,CERS3=1,CERS4=1,CERS5=1,CERS6=1,CES5A=1,CETN1=2,CETN2=7,CETN3=2,CETP=1,CFAP157=1,CFAP161=1,CFAP20=2,CFAP206=1,CFAP298=1,CFAP299=1,CFAP300=1,CFAP36=1,CFAP43=1,CFAP45=1,CFAP46=1,CFAP53=2,CFAP54=1,CFAP57=1,CFAP58=1,CFAP61=1,CFAP65=1,CFAP70=2,CFAP73=1,CFAP74=1,CFAP77=1,CFAP97=1,CFAP99=1,CFD=1,CFDP1=2,CFH=1,CFHR4=2,CFI=1,CFL1=16,CFL2=1,CFLAR=2,CFP=1,CFTR=1,CGA=1,CGAS=1,CGGBP1=3,CGN=1,CGNL1=1,CGRRF1=1,CH25H=1,CHAC1=3,CHAC2=2,CHAD=1,CHADL=1,CHAF1A=1,CHAF1B=1,CHAMP1=1,CHCHD1=3,CHCHD2=2,CHCHD3=1,CHCHD4=1,CHCHD5=2,CHCHD6=2,CHCHD7=3,CHD1=1,CHD2=1,CHD3=1,CHD4=1,CHD5=1,CHD6=1,CHD7=1,CHD8=1,CHD9=1,CHDH=1,CHEK1=1,CHEK2=1,CHERP=1,CHFR=1,CHGA=1,CHGB=1,CHI3L1=1,CHI3L2=2,CHIC1=1,CHIC2=1,CHIT1=1,CHKA=1,CHKB=1,CHM=1,CHMP1A=1,CHMP1B=3,CHMP2A=2,CHMP2B=2,CHMP3=4,CHMP4A=1,CHMP4B=6,CHMP4C=1,CHMP5=1,CHMP6=1,CHMP7=1,CHN2=1,CHODL=1,CHP1=1,CHP2=1,CHPF=1,CHPF2=1,CHPT1=1,CHRAC1=2,CHRD=1,CHRDL1=1,CHRDL2=1,CHRM1=1,CHRM2=1,CHRM3=1,CHRM4=1,CHRM5=1,CHRNA1=1,CHRNA10=1,CHRNA2=1,CHRNA3=1,CHRNA5=1,CHRNA6=1,CHRNA9=1,CHRNB1=1,CHRNB2=1,CHRNB3=1,CHRND=1,CHRNE=1,CHRNG=1,CHST1=1,CHST10=1,CHST11=1,CHST12=1,CHST13=1,CHST14=1,CHST2=1,CHST3=1,CHST4=1,CHST6=1,CHST7=1,CHST8=1,CHST9=1,CHSY1=3,CHSY3=1,CHTOP=9,CHUK=6,CHURC1=17,CIAO1=1,CIAPIN1=1,CIART=1,CIB1=2,CIB2=1,CIB4=1,CIC=1,CIDEB=1,CIDEC=1,CILP=1,CILP2=1,CINP=2,CIP2A=1,CIR1=2,CIRBP=4,CISD1=4,CISD2=7,CISD3=1,CISH=1,CIT=1,CITED1=2,CITED2=1,CITED4=1,CIZ1=1,CKAP2=6,CKAP2L=1,CKAP4=1,CKAP5=1,CKB=1,CKLF=1,CKM=1,CKMT1A=1,CKMT2=1,CKS1B=2,CKS2=15,CLASP1=1,CLASP2=1,CLASRP=1,CLCA1=1,CLCA2=1,CLCA4=1,CLCC1=2,CLCF1=1,CLCN2=1,CLCN3=2,CLCN4=2,CLCN5=1,CLCN6=1,CLCN7=1,CLCNKA=1,CLCNKB=1,CLDN1=1,CLDN10=2,CLDN11=1,CLDN12=1,CLDN14=1,CLDN15=1,CLDN16=1,CLDN17=1,CLDN18=1,CLDN19=1,CLDN2=1,CLDN20=1,CLDN23=1,CLDN3=1,CLDN4=1,CLDN5=1,CLDN6=3,CLDN7=3,CLDN8=1,CLDN9=1,CLDND1=5,CLDND2=1,CLEC10A=1,CLEC11A=1,CLEC14A=1,CLEC16A=2,CLEC18B=1,CLEC1A=1,CLEC1B=1,CLEC2A=1,CLEC3B=1,CLEC4D=1,CLEC4F=1,CLEC4G=1,CLEC9A=1,CLGN=1,CLHC1=1,CLIC1=2,CLIC2=1,CLIC3=1,CLIC4=4,CLIC5=1,CLIC6=1,CLINT1=2,CLIP1=1,CLIP2=2,CLIP3=2,CLIP4=1,CLK1=4,CLK2=1,CLK3=1,CLK4=1,CLMP=1,CLN5=1,CLN8=3,CLNK=1,CLNS1A=1,CLOCK=1,CLP1=1,CLPB=1,CLPP=1,CLPS=1,CLPTM1=1,CLPTM1L=1,CLPX=5,CLRN1=1,CLRN2=1,CLSPN=1,CLSTN1=1,CLSTN2=1,CLSTN3=1,CLTA=2,CLTB=1,CLTC=2,CLU=1,CLUH=1,CLUL1=1,CLVS1=1,CLVS2=1,CLYBL=1,CMA1=1,CMAS=5,CMBL=1,CMC4=1,CMIP=1,CMKLR1=1,CMPK2=1,CMSS1=1,CMTM3=4,CMTM4=1,CMTM5=1,CMTM6=2,CMTM7=2,CMTM8=1,CMTR1=2,CMTR2=1,CMYA5=1,CNBD2=1,CNBP=10,CNEP1R1=2,CNFN=1,CNGA1=1,CNGA2=1,CNGA3=1,CNGA4=1,CNGB1=1,CNGB3=1,CNIH2=1,CNIH3=1,CNKSR1=1,CNKSR2=1,CNKSR3=1,CNMD=1,CNN1=1,CNN2=1,CNN3=4,CNNM1=1,CNNM2=1,CNNM3=1,CNNM4=1,CNOT1=1,CNOT10=1,CNOT11=1,CNOT2=1,CNOT3=1,CNOT4=1,CNOT6L=1,CNOT7=2,CNOT8=1,CNPPD1=2,CNPY1=5,CNPY2=1,CNPY3=1,CNPY4=1,CNR1=1,CNR2=1,CNRIP1=4,CNTD1=1,CNTD2=1,CNTF=1,CNTFR=1,CNTN1=1,CNTN3=1,CNTN4=1,CNTN5=1,CNTNAP1=1,CNTNAP4=1,CNTNAP5=1,CNTRL=1,CNTROB=1,COA4=4,COA5=1,COA6=5,COA7=1,COASY=1,COBLL1=1,COG1=1,COG3=1,COG4=1,COG5=1,COG7=1,COG8=1,COIL=1,COL10A1=1,COL11A1=1,COL12A1=1,COL13A1=1,COL14A1=1,COL15A1=1,COL16A1=1,COL17A1=1,COL18A1=1,COL1A1=1,COL1A2=1,COL20A1=1,COL21A1=1,COL22A1=1,COL23A1=1,COL24A1=1,COL25A1=1,COL27A1=1,COL2A1=1,COL3A1=1,COL4A1=1,COL4A2=1,COL4A3=1,COL4A3BP=1,COL4A4=1,COL4A5=1,COL4A6=1,COL5A2=1,COL5A3=1,COL6A1=1,COL6A2=1,COL6A3=1,COL6A5=1,COL6A6=1,COL7A1=1,COL8A1=1,COL8A2=1,COL9A1=1,COL9A2=1,COL9A3=1,COLEC10=1,COLEC12=1,COLGALT1=1,COLGALT2=1,COLQ=1,COMMD10=1,COMMD2=1,COMMD3=5,COMMD5=1,COMMD7=1,COMMD8=2,COMMD9=1,COMP=1,COMT=1,COMTD1=3,COP1=2,COPA=1,COPB1=2,COPB2=1,COPE=2,COPG1=2,COPG2=1,COPS2=2,COPS3=2,COPS4=1,COPS5=10,COPS6=3,COPS7A=2,COPS7B=2,COPS8=2,COPZ1=4,COPZ2=1,COQ10A=1,COQ10B=4,COQ2=1,COQ3=2,COQ5=3,COQ6=1,COQ7=2,COQ8A=1,COQ9=1,CORIN=1,CORO1A=2,CORO1B=2,CORO1C=1,CORO2A=1,CORO2B=1,CORO6=1,COX11=1,COX14=1,COX15=1,COX17=1,COX18=1,COX19=1,COX20=1,COX4I2=1,COX5A=4,COX5B=1,COX6A1=1,COX6A2=1,COX6B1=1,COX6B2=1,COX7B=1,COX7C=3,CP=1,CPA1=1,CPA2=1,CPA3=1,CPA4=1,CPA5=1,CPB1=1,CPB2=1,CPD=1,CPE=1,CPEB1=1,CPEB2=1,CPEB3=1,CPEB4=1,CPED1=1,CPLX1=1,CPLX2=1,CPLX3=1,CPLX4=1,CPM=2,CPN1=1,CPN2=1,CPNE1=3,CPNE2=1,CPNE3=1,CPNE4=1,CPNE6=1,CPNE7=1,CPNE8=1,CPNE9=2,CPO=1,CPOX=1,CPPED1=1,CPQ=1,CPS1=1,CPSF1=1,CPSF2=1,CPSF3=1,CPSF6=1,CPT1A=1,CPT1B=1,CPT1C=1,CPT2=2,CPTP=1,CPVL=1,CPXM1=1,CR1=1,CRABP1=1,CRABP2=1,CRACR2A=1,CRACR2B=1,CRADD=1,CRAMP1=1,CRB1=1,CRB2=1,CRB3=1,CREB1=1,CREB3=1,CREB3L1=1,CREB3L2=1,CREB3L3=1,CREB3L4=1,CREB5=1,CREBBP=1,CREBL2=1,CREBRF=2,CREBZF=1,CREG1=1,CRELD1=1,CRH=1,CRHBP=1,CRHR1=1,CRIM1=1,CRIP1=1,CRIP2=1,CRIP3=1,CRIPT=1,CRISP2=1,CRISPLD1=1,CRISPLD2=1,CRK=1,CRKL=1,CRLF1=1,CRLF3=3,CRLS1=2,CRMP1=1,CRNN=1,CROCC=1,CROT=2,CRTAC1=1,CRTAM=1,CRTAP=1,CRTC1=1,CRTC2=1,CRTC3=1,CRY1=1,CRY2=1,CRYAB=1,CRYBA1=1,CRYBA2=1,CRYBB2=1,CRYBG1=1,CRYBG2=1,CRYBG3=1,CRYGB=1,CRYGS=1,CRYL1=1,CRYM=1,CRYZ=1,CSDC2=1,CSDE1=6,CSE1L=1,CSF1=1,CSF1R=1,CSF2RB=1,CSF3R=1,CSGALNACT1=1,CSGALNACT2=1,CSK=1,CSMD1=1,CSMD2=1,CSMD3=1,CSNK1A1=4,CSNK1D=2,CSNK1E=2,CSNK1G1=1,CSNK1G2=1,CSNK1G3=1,CSNK2A1=1,CSNK2A2=1,CSNK2A3=1,CSNKA2IP=1,CSPG4=1,CSPG5=1,CSPP1=1,CSRNP1=1,CSRNP2=1,CSRNP3=1,CSRP2=1,CSRP3=1,CST6=1,CST7=1,CST8=1,CSTF1=1,CSTF2=1,CSTF2T=2,CTC1=1,CTCF=2,CTDNEP1=2,CTDP1=1,CTDSP1=1,CTDSPL=1,CTDSPL2=1,CTF1=1,CTGF=1,CTH=5,CTHRC1=1,CTIF=1,CTLA4=1,CTNNA1=3,CTNNA2=1,CTNNA3=1,CTNNB1=1,CTNNBIP1=1,CTNNBL1=3,CTNND1=1,CTNND2=1,CTPS1=5,CTPS2=1,CTR9=1,CTRB2=3,CTRL=1,CTSA=2,CTSB=1,CTSC=1,CTSD=2,CTSE=1,CTSF=1,CTSG=1,CTSK=1,CTSO=1,CTSS=1,CTSW=1,CTSZ=1,CTTN=1,CTTNBP2=1,CTTNBP2NL=1,CTU1=1,CTXN1=1,CTXN2=1,CTXN3=1,CTXND1=1,CTXND2=1,CUBN=1,CUEDC1=1,CUEDC2=2,CUL1=1,CUL2=3,CUL3=2,CUL4A=3,CUL4B=1,CUL5=2,CUL7=1,CUL9=1,CUTC=1,CUX1=1,CUX2=1,CWC15=4,CWC22=2,CWC25=2,CWC27=2,CWF19L1=1,CWH43=1,CX3CR1=1,CXADR=1,CXCL12=1,CXCL14=1,CXCL16=1,CXCL2=2,CXCL8=1,CXCR2=1,CXCR3=1,CXCR4=1,CXCR5=1,CXXC1=2,CXXC4=1,CXXC5=1,CYB561=1,CYB561A3=1,CYB561D2=1,CYB5B=1,CYB5D1=2,CYB5D2=1,CYB5R1=2,CYB5R2=2,CYB5R3=1,CYB5R4=1,CYB5RL=1,CYBA=1,CYBB=1,CYBRD1=1,CYC1=2,CYCS=1,CYFIP1=1,CYFIP2=1,CYGB=1,CYHR1=1,CYLC2=1,CYLD=1,CYP11A1=1,CYP11B1=1,CYP11B2=1,CYP17A1=1,CYP1A1=1,CYP1A2=1,CYP1B1=1,CYP20A1=1,CYP26A1=1,CYP26B1=1,CYP26C1=1,CYP27B1=1,CYP2B6=1,CYP2C18=1,CYP2C19=1,CYP2D6=4,CYP2E1=2,CYP2F1=1,CYP2J2=1,CYP2R1=1,CYP2U1=1,CYP2W1=1,CYP39A1=1,CYP3A4=1,CYP46A1=1,CYP4A22=1,CYP4B1=1,CYP4F12=2,CYP4F22=1,CYP4F3=1,CYP4V2=1,CYP4X1=1,CYP51A1=1,CYP7A1=1,CYP7B1=1,CYP8B1=1,CYR61=1,CYS1=1,CYSLTR1=1,CYSLTR2=1,CYSRT1=1,CYSTM1=4,CYTH3=2,CYTH4=1,CYTIP=1,CYYR1=1,DAAM1=1,DAAM2=1,DAB1=1,DAB2=3,DAB2IP=1,DACH1=1,DACT1=1,DACT2=1,DACT3=1,DAD1=1,DAG1=1,DAGLA=1,DAGLB=1,DALRD3=1,DAO=1,DAP3=2,DAPK1=1,DAPK3=1,DAPP1=1,DARS=2,DARS2=2,DAXX=4,DAZAP1=1,DAZAP2=1,DBF4B=1,DBH=1,DBI=1,DBN1=1,DBNDD1=1,DBNDD2=3,DBNL=1,DBP=1,DBR1=1,DBT=2,DBX1=1,DBX2=1,DCAF1=1,DCAF11=1,DCAF12=1,DCAF12L2=2,DCAF13=1,DCAF15=1,DCAF17=1,DCAF5=1,DCAF7=2,DCAF8=2,DCAF8L2=1,DCAKD=1,DCBLD1=2,DCBLD2=1,DCC=1,DCDC1=1,DCDC2=1,DCDC2B=1,DCK=2,DCLK2=1,DCLK3=1,DCLRE1A=1,DCLRE1B=1,DCLRE1C=1,DCN=2,DCP1A=1,DCP1B=2,DCP2=3,DCPS=5,DCST1=1,DCST2=1,DCSTAMP=1,DCT=1,DCTN1=1,DCTN2=4,DCTN3=2,DCTN4=3,DCTN5=1,DCTN6=4,DCTPP1=2,DCUN1D1=1,DCUN1D2=3,DCUN1D3=3,DCUN1D5=5,DCX=1,DDA1=1,DDAH1=1,DDAH2=2,DDB1=1,DDC=1,DDHD1=1,DDHD2=1,DDI2=1,DDIAS=1,DDIT4=1,DDIT4L=1,DDN=1,DDO=1,DDOST=1,DDR1=1,DDR2=1,DDRGK1=1,DDX1=2,DDX10=1,DDX17=1,DDX18=4,DDX19A=1,DDX20=1,DDX21=1,DDX23=1,DDX24=3,DDX25=2,DDX27=1,DDX28=1,DDX31=1,DDX39A=2,DDX39B=3,DDX3X=2,DDX4=1,DDX41=1,DDX42=1,DDX43=1,DDX46=1,DDX47=2,DDX49=3,DDX5=8,DDX50=2,DDX51=1,DDX52=3,DDX53=1,DDX54=1,DDX55=1,DDX56=1,DDX58=1,DDX59=2,DDX6=1,DDX60=2,DEAF1=2,DECR2=1,DEDD=3,DEDD2=1,DEF6=1,DEF8=1,DEFB103A=1,DEFB119=1,DEFB121=1,DEFB124=1,DEFB126=1,DEFB127=1,DEFB129=1,DEGS1=1,DEGS2=1,DEK=3,DENND1A=1,DENND1B=1,DENND1C=1,DENND2A=1,DENND2C=1,DENND2D=1,DENND3=1,DENND4A=1,DENND4B=1,DENND4C=1,DENND5A=1,DENND5B=1,DENND6A=1,DENND6B=1,DENR=1,DEPDC1=1,DEPDC4=1,DEPDC5=1,DEPDC7=2,DEPTOR=1,DERA=1,DERL1=2,DERL2=2,DERL3=1,DES=1,DESI1=1,DESI2=2,DET1=3,DEXI=1,DGAT1=1,DGAT2=1,DGAT2L6=1,DGCR2=1,DGCR6L=1,DGCR8=1,DGKA=1,DGKB=1,DGKD=1,DGKE=1,DGKG=1,DGKH=1,DGKI=1,DGKK=1,DGKQ=1,DGKZ=1,DGUOK=2,DHCR24=1,DHCR7=1,DHDDS=1,DHDH=1,DHFR=1,DHFR2=1,DHH=1,DHODH=1,DHPS=1,DHRS1=1,DHRS11=1,DHRS12=1,DHRS13=1,DHRS2=1,DHRS3=2,DHRS7C=1,DHRS9=1,DHTKD1=1,DHX15=2,DHX29=1,DHX33=1,DHX34=1,DHX35=1,DHX36=1,DHX37=1,DHX38=1,DHX40=2,DHX58=2,DHX8=1,DHX9=1,DIAPH1=1,DIAPH2=1,DIAPH3=1,DICER1=1,DIDO1=1,DIEXF=1,DIMT1=2,DIO1=2,DIO2=2,DIO3=1,DIP2A=1,DIP2B=1,DIP2C=1,DIRAS1=1,DIRAS2=1,DIRAS3=1,DIRC2=1,DIS3=1,DIS3L2=1,DISP1=1,DISP2=1,DISP3=1,DIXDC1=1,DKC1=2,DKK1=1,DKK3=1,DKK4=1,DLC1=2,DLD=3,DLEC1=1,DLG1=1,DLG2=1,DLG3=1,DLG4=3,DLG5=1,DLGAP2=1,DLGAP3=1,DLGAP4=2,DLGAP5=4,DLK2=1,DLL1=1,DLL3=1,DLL4=1,DLST=1,DLX1=1,DLX2=1,DLX3=1,DLX4=1,DLX5=1,DLX6=1,DMAC1=1,DMAP1=1,DMBT1=3,DMBX1=1,DMC1=1,DMD=1,DMP1=1,DMPK=1,DMRT1=1,DMRT2=1,DMRT3=1,DMRTA1=1,DMRTA2=1,DMRTC2=1,DMTF1=2,DMTN=1,DMWD=1,DMXL2=1,DNAAF1=1,DNAAF2=1,DNAAF3=1,DNAAF4=1,DNAH1=1,DNAH10=1,DNAH11=1,DNAH12=1,DNAH14=1,DNAH17=1,DNAH2=1,DNAH3=1,DNAH5=1,DNAH6=1,DNAH7=1,DNAH8=1,DNAH9=1,DNAI1=1,DNAI2=1,DNAJA1=16,DNAJA2=3,DNAJA3=1,DNAJA4=3,DNAJB1=2,DNAJB11=2,DNAJB12=1,DNAJB13=1,DNAJB14=2,DNAJB2=1,DNAJB4=1,DNAJB5=1,DNAJB6=2,DNAJB7=1,DNAJB8=1,DNAJB9=1,DNAJC1=1,DNAJC10=1,DNAJC11=2,DNAJC12=2,DNAJC13=1,DNAJC14=2,DNAJC15=2,DNAJC16=1,DNAJC19=2,DNAJC2=6,DNAJC21=3,DNAJC22=1,DNAJC25=1,DNAJC27=1,DNAJC28=2,DNAJC3=2,DNAJC30=1,DNAJC5=1,DNAJC5B=1,DNAJC5G=1,DNAJC7=2,DNAJC8=4,DNAJC9=1,DNAL1=2,DNAL4=1,DNALI1=1,DNASE1=2,DNASE1L1=1,DNASE1L2=1,DNASE1L3=1,DNASE2=1,DNASE2B=1,DNER=1,DNHD1=1,DNM1=2,DNM1L=1,DNM2=1,DNM3=1,DNMBP=1,DNMT1=1,DNMT3A=8,DNMT3B=1,DNMT3L=1,DNPH1=1,DNTT=1,DNTTIP1=2,DNTTIP2=2,DOC2A=1,DOC2B=1,DOCK1=1,DOCK10=1,DOCK11=1,DOCK2=1,DOCK3=1,DOCK4=1,DOCK5=2,DOCK6=1,DOCK7=1,DOCK9=1,DOHH=1,DOK1=1,DOK2=1,DOK3=1,DOK4=1,DOK5=1,DOK6=2,DOK7=1,DOLK=1,DOLPP1=1,DOPEY1=1,DOPEY2=1,DOT1L=1,DPCD=2,DPEP1=1,DPEP2=1,DPF1=2,DPF2=3,DPF3=1,DPH1=1,DPH3=2,DPH5=2,DPH6=1,DPH7=1,DPM1=2,DPM2=3,DPM3=2,DPP3=2,DPP4=1,DPP6=1,DPP7=1,DPP8=1,DPPA5=2,DPT=1,DPY19L1=1,DPY19L3=1,DPY30=4,DPYD=1,DPYS=1,DPYSL2=1,DPYSL3=1,DPYSL4=1,DPYSL5=2,DQX1=1,DR1=1,DRAM1=1,DRAM2=6,DRAP1=2,DRAXIN=1,DRC3=1,DRD1=1,DRD2=1,DRD3=1,DRG2=1,DRGX=1,DROSHA=1,DRP2=1,DSC1=1,DSC2=1,DSC3=1,DSCAM=1,DSCAML1=1,DSCC1=1,DSCR3=2,DSE=1,DSEL=1,DSG1=1,DSG2=1,DSG3=1,DSG4=1,DSN1=1,DSP=1,DSPP=1,DST=1,DSTN=4,DSTYK=1,DTD1=3,DTHD1=1,DTL=1,DTNA=1,DTNB=1,DTNBP1=3,DTWD1=1,DTWD2=1,DTX1=1,DTX2=1,DTX3=1,DTX3L=1,DTX4=1,DTYMK=1,DUOX1=1,DUOX2=1,DUOXA1=1,DUOXA2=1,DUPD1=1,DUS1L=2,DUS2=2,DUS4L=2,DUSP1=2,DUSP10=1,DUSP11=3,DUSP12=7,DUSP13=4,DUSP14=1,DUSP15=1,DUSP16=1,DUSP18=1,DUSP19=1,DUSP2=1,DUSP21=2,DUSP22=2,DUSP23=1,DUSP26=1,DUSP27=1,DUSP3=1,DUSP4=1,DUSP5=1,DUSP6=1,DUSP7=1,DUSP8=1,DUSP9=1,DUT=2,DUXA=1,DVL1=1,DVL2=2,DXO=1,DYDC1=1,DYM=1,DYNC1H1=1,DYNC1I1=1,DYNC1I2=2,DYNC1LI1=2,DYNC1LI2=3,DYNC2H1=1,DYNC2LI1=1,DYNLL1=19,DYNLL2=1,DYNLRB1=15,DYNLRB2=1,DYNLT3=2,DYRK1A=1,DYRK1B=1,DYRK2=1,DYRK3=1,DYSF=1,DYTN=1,DZANK1=1,DZIP1=1,DZIP1L=1,DZIP3=1,E2F1=1,E2F2=1,E2F3=3,E2F4=2,E2F5=1,E2F6=2,E2F7=2,E2F8=1,E4F1=2,EAF1=2,EAF2=3,EAPP=6,EBAG9=5,EBF1=2,EBF2=1,EBF3=1,EBF4=1,EBNA1BP2=3,EBP=3,ECD=1,ECE1=1,ECE2=1,ECEL1=1,ECHDC1=1,ECHDC3=1,ECHS1=2,ECI1=1,ECI2=5,ECM1=1,ECPAS=1,ECSCR=2,ECT2=1,ECT2L=1,EDA=1,EDAR=1,EDARADD=1,EDC3=1,EDC4=1,EDDM3B=1,EDEM1=1,EDEM2=1,EDEM3=1,EDF1=3,EDIL3=1,EDN1=1,EDN2=1,EDN3=1,EDNRA=1,EDNRB=1,EDRF1=1,EED=4,EEF1A2=1,EEF1AKMT1=3,EEF1AKMT2=1,EEF1AKMT3=2,EEF1AKMT4=1,EEF1B2=2,EEF1D=1,EEF1E1=4,EEF1G=3,EEF2=4,EEF2K=1,EEFSEC=1,EEPD1=1,EFCAB1=1,EFCAB11=1,EFCAB12=1,EFCAB13=1,EFCAB14=2,EFCAB2=2,EFCAB3=1,EFCAB7=1,EFCAB9=1,EFCC1=1,EFEMP1=1,EFEMP2=1,EFHB=1,EFHC1=1,EFHC2=1,EFHD1=2,EFHD2=1,EFNA1=2,EFNA2=1,EFNA3=1,EFNA4=1,EFNA5=1,EFNB1=1,EFNB2=1,EFNB3=1,EFR3A=2,EFR3B=1,EFS=1,EFTUD2=2,EGF=1,EGFL6=1,EGFL7=1,EGFLAM=1,EGFR=1,EGLN1=1,EGLN2=1,EGLN3=1,EGR1=1,EGR2=1,EGR3=1,EGR4=1,EHBP1=1,EHBP1L1=1,EHD1=1,EHD2=1,EHD3=1,EHD4=1,EHF=1,EHMT1=1,EID2=1,EID3=1,EIF1=32,EIF1AD=3,EIF1B=3,EIF2A=1,EIF2AK2=1,EIF2AK3=1,EIF2AK4=1,EIF2B1=3,EIF2B2=1,EIF2B3=3,EIF2B5=1,EIF2D=1,EIF2S1=2,EIF2S2=1,EIF2S3=1,EIF3A=1,EIF3B=1,EIF3CL=1,EIF3D=2,EIF3E=4,EIF3H=1,EIF3I=4,EIF3J=8,EIF3K=3,EIF3L=1,EIF4A1=1,EIF4A2=3,EIF4A3=1,EIF4B=6,EIF4E=3,EIF4E1B=3,EIF4E2=2,EIF4E3=1,EIF4EBP1=1,EIF4EBP2=1,EIF4EBP3=1,EIF4ENIF1=2,EIF4G1=3,EIF4G2=6,EIF4G3=1,EIF4H=1,EIF5=7,EIF5A=2,EIF5A2=1,EIF5AL1=2,EIF5B=1,EIF6=5,EIPR1=1,ELAC1=1,ELAC2=1,ELANE=1,ELAVL1=2,ELAVL2=1,ELAVL3=1,ELAVL4=1,ELF1=1,ELF2=1,ELF3=1,ELF4=1,ELF5=1,ELFN1=1,ELFN2=1,ELK1=1,ELK3=1,ELK4=2,ELL=1,ELL2=1,ELL3=2,ELMO1=2,ELMO2=1,ELMO3=1,ELMOD1=1,ELMOD2=2,ELMSAN1=1,ELOA=2,ELOB=4,ELOC=5,ELOF1=8,ELOVL1=2,ELOVL2=2,ELOVL3=1,ELOVL4=1,ELOVL5=2,ELOVL6=1,ELOVL7=1,ELP1=1,ELP3=1,ELP4=1,ELP5=3,ELP6=2,ELSPBP1=1,EMC1=1,EMC2=5,EMC3=1,EMC4=17,EMC7=2,EMC8=2,EMC9=1,EMCN=1,EME1=2,EME2=1,EMG1=3,EMID1=1,EMILIN1=1,EMILIN3=1,EML1=1,EML3=1,EML4=1,EML5=1,EML6=1,EMP1=1,EMP2=1,EMP3=1,EMSY=1,EMX1=1,EMX2=1,EN1=1,EN2=1,ENAH=1,ENAM=1,ENC1=1,ENDOD1=1,ENDOG=1,ENDOU=1,ENG=1,ENGASE=1,ENHO=1,ENKD1=1,ENKUR=1,ENO1=12,ENO2=1,ENO3=3,ENO4=1,ENOPH1=2,ENOSF1=1,ENOX1=1,ENOX2=1,ENPEP=1,ENPP1=1,ENPP2=1,ENPP4=1,ENPP5=1,ENPP6=1,ENPP7=1,ENSA=3,ENTHD1=1,ENTPD2=1,ENTPD3=1,ENTPD4=1,ENTPD5=1,ENTPD7=1,ENTPD8=1,ENY2=6,EOMES=1,EP300=1,EP400=1,EPAS1=1,EPB41=1,EPB41L1=1,EPB41L2=2,EPB41L3=1,EPB41L4A=1,EPB41L4B=1,EPB41L5=1,EPB42=1,EPC1=1,EPC2=1,EPCAM=1,EPDR1=1,EPG5=1,EPHA1=1,EPHA10=1,EPHA2=1,EPHA3=1,EPHA5=1,EPHA6=1,EPHA7=1,EPHA8=1,EPHB1=1,EPHB2=1,EPHB3=1,EPHB4=1,EPHX1=1,EPHX2=1,EPHX3=1,EPHX4=2,EPM2A=1,EPM2AIP1=1,EPN1=1,EPN2=1,EPN3=1,EPO=1,EPOP=1,EPOR=1,EPPK1=1,EPRS=1,EPS15=3,EPS8L2=1,EPX=1,EPYC=1,ERAL1=4,ERAP1=1,ERAS=1,ERBB2=1,ERBB4=1,ERBIN=1,ERC1=1,ERC2=1,ERCC1=1,ERCC2=1,ERCC4=1,ERCC5=1,ERCC6=1,ERCC6L=1,ERCC6L2=1,ERCC8=2,EREG=1,ERF=1,ERFE=1,ERG=4,ERGIC1=1,ERGIC2=3,ERGIC3=1,ERH=14,ERI2=2,ERI3=2,ERICH1=1,ERICH2=1,ERICH3=1,ERICH5=1,ERICH6=1,ERICH6B=1,ERLEC1=1,ERLIN1=1,ERLIN2=1,ERMAP=1,ERMN=1,ERMP1=2,ERN1=1,ERO1A=1,ERO1B=1,ERP27=1,ERP29=1,ERP44=1,ERRFI1=2,ESAM=1,ESCO1=2,ESCO2=1,ESD=5,ESF1=2,ESM1=1,ESPL1=1,ESPN=1,ESR2=1,ESRP1=5,ESRP2=1,ESRRA=1,ESRRB=2,ESS2=1,ESYT1=1,ESYT2=1,ESYT3=1,ETAA1=1,ETF1=7,ETFB=2,ETFBKMT=1,ETFDH=1,ETNK1=1,ETNK2=1,ETS1=1,ETS2=1,ETV1=1,ETV3=1,ETV3L=1,ETV4=9,ETV5=1,ETV6=1,ETV7=1,EURL=1,EVA1A=1,EVA1C=2,EVI2A=1,EVI5=1,EVI5L=1,EVL=1,EVPL=1,EVX1=1,EVX2=1,EWSR1=7,EXD1=1,EXD2=1,EXO1=1,EXO5=1,EXOC1=1,EXOC1L=1,EXOC2=1,EXOC3L1=1,EXOC3L2=1,EXOC3L4=1,EXOC4=1,EXOC5=1,EXOC6=1,EXOC6B=1,EXOC7=1,EXOC8=1,EXOG=3,EXOSC1=4,EXOSC10=1,EXOSC2=9,EXOSC3=1,EXOSC4=2,EXOSC5=2,EXOSC6=1,EXOSC7=1,EXOSC8=2,EXOSC9=1,EXPH5=1,EXT1=1,EXT2=1,EXTL1=1,EXTL2=2,EXTL3=1,EYA2=1,EYA3=1,EYA4=1,EZH1=1,EZH2=1,EZR=2,F10=1,F11R=2,F12=1,F13A1=1,F13B=1,F2=1,F2RL1=1,F2RL2=1,F3=1,F5=1,F8=1,F8A1=1,F9=1,FAAH=1,FABP1=1,FABP2=1,FABP3=1,FABP4=1,FABP5=3,FABP6=1,FABP7=1,FABP9=1,FADD=1,FADS3=1,FADS6=1,FAF1=5,FAF2=1,FAH=1,FAHD1=1,FAHD2B=1,FAIM=2,FAIM2=1,FAM102A=1,FAM102B=2,FAM103A1=1,FAM104A=1,FAM105A=1,FAM107A=1,FAM107B=2,FAM109A=1,FAM109B=1,FAM110A=2,FAM110B=1,FAM110C=1,FAM110D=1,FAM111A=1,FAM111B=1,FAM114A1=1,FAM114A2=2,FAM117A=2,FAM117B=1,FAM118A=1,FAM118B=1,FAM120A=1,FAM120B=1,FAM122A=1,FAM122B=1,FAM124A=1,FAM124B=1,FAM126A=1,FAM126B=2,FAM129A=1,FAM129B=1,FAM129C=1,FAM131A=1,FAM135B=1,FAM136A=3,FAM13A=1,FAM13B=1,FAM149A=2,FAM149B1=1,FAM155A=1,FAM155B=1,FAM160A1=1,FAM160A2=1,FAM160B1=1,FAM161A=1,FAM161B=1,FAM162A=2,FAM162B=1,FAM163A=1,FAM163B=1,FAM166A=1,FAM166B=2,FAM167A=1,FAM167B=1,FAM168A=1,FAM168B=7,FAM169A=1,FAM170A=1,FAM170B=1,FAM171A1=1,FAM171A2=1,FAM171B=4,FAM172A=1,FAM173A=1,FAM174A=1,FAM177B=1,FAM178B=1,FAM180A=1,FAM180B=1,FAM181A=1,FAM181B=1,FAM183A=1,FAM184A=1,FAM184B=1,FAM186A=1,FAM186B=1,FAM187A=1,FAM187B=1,FAM189A2=1,FAM189B=1,FAM192A=2,FAM193A=1,FAM193B=1,FAM196A=1,FAM196B=1,FAM198A=1,FAM198B=1,FAM199X=1,FAM19A1=1,FAM19A2=1,FAM19A3=1,FAM19A4=1,FAM19A5=1,FAM204A=2,FAM206A=1,FAM208A=1,FAM208B=1,FAM20B=4,FAM210A=2,FAM210B=1,FAM212A=1,FAM212B=1,FAM213A=1,FAM214B=1,FAM216B=1,FAM217A=1,FAM217B=1,FAM219A=1,FAM221A=3,FAM222A=1,FAM222B=1,FAM227A=1,FAM228B=1,FAM229A=1,FAM229B=1,FAM234A=1,FAM234B=1,FAM237A=1,FAM237B=1,FAM240A=1,FAM240B=1,FAM35A=1,FAM3B=1,FAM3C=1,FAM43A=1,FAM43B=1,FAM45A=1,FAM46A=1,FAM49A=1,FAM49B=4,FAM50A=1,FAM50B=1,FAM53A=1,FAM53C=1,FAM57B=1,FAM69A=1,FAM69B=1,FAM69C=1,FAM71B=1,FAM71E1=1,FAM71F1=1,FAM71F2=1,FAM76A=3,FAM76B=2,FAM78A=1,FAM78B=1,FAM81A=1,FAM81B=1,FAM83A=1,FAM83B=1,FAM83C=1,FAM83D=2,FAM83E=1,FAM83F=1,FAM83G=1,FAM83H=1,FAM84A=1,FAM84B=1,FAM89B=1,FAM8A1=1,FAM91A1=1,FAM92A=2,FAM92B=1,FAM96A=2,FAM96B=1,FAM98A=2,FAM98B=1,FAM98C=1,FAN1=1,FANCB=1,FANCC=1,FANCD2OS=1,FANCE=1,FANCF=1,FANCG=1,FANCI=1,FANCL=1,FANCM=1,FANK1=1,FAP=1,FAR1=1,FAR2=1,FARP1=1,FARS2=1,FARSA=1,FARSB=3,FASLG=1,FASN=1,FASTK=1,FASTKD1=1,FASTKD2=1,FASTKD5=1,FAT3=1,FAU=2,FAXC=1,FBL=2,FBLIM1=1,FBLL1=1,FBLN2=1,FBLN7=1,FBN1=1,FBN2=1,FBN3=1,FBP1=1,FBP2=1,FBRS=1,FBXL13=1,FBXL15=1,FBXL16=1,FBXL17=1,FBXL18=1,FBXL19=1,FBXL2=1,FBXL20=1,FBXL22=1,FBXL3=1,FBXL4=1,FBXL5=1,FBXL6=1,FBXL7=1,FBXL8=1,FBXO10=1,FBXO16=1,FBXO17=1,FBXO18=1,FBXO2=2,FBXO21=1,FBXO22=1,FBXO25=1,FBXO27=5,FBXO28=3,FBXO3=4,FBXO30=1,FBXO31=1,FBXO32=1,FBXO33=1,FBXO34=2,FBXO36=1,FBXO38=1,FBXO39=1,FBXO4=1,FBXO40=1,FBXO41=1,FBXO42=2,FBXO44=1,FBXO45=1,FBXO46=1,FBXO47=1,FBXO48=1,FBXO5=1,FBXO8=1,FBXO9=1,FBXW10=2,FBXW11=2,FBXW12=1,FBXW2=2,FBXW4=1,FBXW5=2,FBXW7=1,FBXW8=1,FBXW9=1,FCER1A=1,FCER1G=1,FCGBP=1,FCGR1A=1,FCGR3B=1,FCHO1=1,FCHSD1=1,FCHSD2=1,FCN1=5,FCRL5=1,FCRLA=2,FCRLB=1,FDFT1=3,FDX1=1,FDX2=1,FDXACB1=1,FECH=2,FEM1A=1,FEM1B=3,FEM1C=1,FEN1=3,FER1L5=1,FER1L6=1,FERD3L=1,FERMT1=1,FERMT2=1,FERMT3=1,FES=1,FEV=1,FEZ1=1,FEZF1=1,FEZF2=1,FFAR1=1,FFAR2=1,FFAR3=2,FFAR4=1,FGA=1,FGD1=1,FGD2=1,FGD3=1,FGD4=1,FGD5=1,FGF1=1,FGF10=1,FGF11=1,FGF12=1,FGF13=2,FGF14=1,FGF16=1,FGF17=1,FGF18=1,FGF19=1,FGF2=1,FGF20=1,FGF21=1,FGF22=1,FGF23=1,FGF4=1,FGF5=1,FGF6=1,FGF8=1,FGF9=1,FGFBP3=1,FGFR1=1,FGFR1OP=1,FGFR1OP2=10,FGFR2=1,FGFR3=1,FGFRL1=1,FGG=2,FGGY=2,FGL1=1,FGR=1,FH=1,FHAD1=1,FHDC1=1,FHIT=1,FHL1=1,FHL3=1,FHL5=1,FHOD1=1,FHOD3=1,FIBCD1=1,FIBIN=1,FIBP=1,FICD=1,FIG4=1,FIGLA=1,FIGNL1=2,FILIP1=1,FIP1L1=1,FIS1=9,FITM1=1,FITM2=1,FIZ1=1,FJX1=1,FKBP10=1,FKBP11=2,FKBP14=1,FKBP15=1,FKBP1A=11,FKBP1B=4,FKBP1C=1,FKBP2=1,FKBP3=14,FKBP4=1,FKBP5=2,FKBP7=1,FKBP8=1,FKBP9=1,FKBPL=2,FKRP=1,FKTN=2,FLAD1=1,FLCN=1,FLG=1,FLII=1,FLNA=1,FLNB=1,FLNC=1,FLOT1=1,FLOT2=1,FLRT1=1,FLRT2=1,FLRT3=1,FLT3=1,FLT4=1,FLVCR1=1,FLVCR2=1,FLYWCH1=1,FLYWCH2=3,FMC1=1,FMN1=1,FMN2=1,FMNL1=1,FMNL2=1,FMNL3=1,FMO1=1,FMO2=1,FMO4=1,FMO5=1,FMOD=1,FMR1=1,FN1=1,FN3K=1,FN3KRP=1,FNBP1=1,FNBP1L=1,FNBP4=1,FNDC1=1,FNDC10=1,FNDC11=2,FNDC3B=1,FNDC4=1,FNDC5=1,FNDC7=1,FNDC8=1,FNDC9=1,FNIP1=1,FNIP2=1,FNTA=3,FNTB=1,FOCAD=1,FOLR1=1,FOPNL=3,FOS=1,FOSL1=1,FOSL2=1,FOXA1=1,FOXA2=1,FOXA3=1,FOXB1=1,FOXB2=1,FOXC1=1,FOXC2=1,FOXD1=1,FOXD2=1,FOXD3=1,FOXD4L1=1,FOXE1=1,FOXE3=1,FOXF1=1,FOXF2=1,FOXG1=1,FOXH1=1,FOXI1=1,FOXI2=1,FOXI3=1,FOXJ1=1,FOXJ2=1,FOXJ3=1,FOXK1=1,FOXK2=1,FOXL1=1,FOXL2=1,FOXM1=1,FOXN1=1,FOXN2=1,FOXN3=1,FOXN4=1,FOXO1=1,FOXO3=1,FOXO4=1,FOXO6=1,FOXP1=2,FOXP3=1,FOXP4=1,FOXQ1=1,FOXR1=1,FOXRED2=1,FOXS1=1,FPGS=1,FPGT=1,FPR1=1,FPR2=1,FRA10AC1=1,FRAS1=1,FRAT1=1,FRAT2=1,FREM1=1,FREM2=1,FRK=1,FRMD3=1,FRMD4B=2,FRMD5=1,FRMD6=1,FRMD7=1,FRMD8=1,FRMPD1=1,FRMPD3=1,FRMPD4=1,FRRS1=2,FRRS1L=1,FRS2=3,FRS3=1,FRY=1,FRYL=1,FRZB=1,FSBP=1,FSCB=1,FSCN1=1,FSCN2=1,FSCN3=2,FSD1=1,FSD1L=1,FSD2=1,FSHB=1,FSHR=1,FSIP1=1,FSIP2=2,FST=1,FSTL1=1,FSTL3=2,FSTL4=1,FSTL5=1,FTCD=1,FTCDNL1=1,FTH1=13,FTL=8,FTMT=1,FTO=1,FUBP1=3,FUBP3=2,FUCA1=1,FUCA2=1,FUK=1,FUNDC1=3,FUNDC2=2,FURIN=1,FUS=6,FUT1=1,FUT11=1,FUT2=1,FUT3=1,FUT4=1,FUT7=1,FUT9=1,FUZ=3,FXR1=2,FXR2=2,FXYD1=1,FXYD6=1,FXYD6-FXYD2=1,FXYD7=1,FYB1=1,FYB2=1,FYCO1=1,FYN=1,FYTTD1=5,FZD1=1,FZD10=1,FZD2=1,FZD3=1,FZD4=1,FZD5=1,FZD6=1,FZD7=1,FZD8=1,FZD9=1,G0S2=1,G2E3=2,G3BP1=26,G3BP2=4,G6PC=1,G6PC2=1,G6PC3=2,G6PD=1,GAA=1,GAB1=1,GAB2=1,GAB3=1,GABARAP=6,GABARAPL1=1,GABARAPL2=4,GABBR1=1,GABBR2=1,GABPA=1,GABPB1=2,GABPB2=1,GABRA2=1,GABRA3=1,GABRA6=1,GABRB1=1,GABRB2=1,GABRB3=1,GABRG1=1,GABRG2=1,GABRP=1,GABRQ=1,GABRR1=1,GABRR2=1,GAD1=1,GAD2=1,GADD45A=1,GADD45B=1,GADD45G=1,GADD45GIP1=1,GADL1=1,GAK=5,GAL3ST1=1,GAL3ST2=1,GAL3ST3=1,GAL3ST4=1,GALC=1,GALE=2,GALK1=1,GALM=1,GALNT1=2,GALNT10=1,GALNT11=1,GALNT12=1,GALNT13=1,GALNT14=1,GALNT15=1,GALNT16=1,GALNT17=1,GALNT18=1,GALNT2=1,GALNT3=1,GALNT5=1,GALNT6=1,GALNT7=2,GALNT8=1,GALNT9=1,GALNTL6=1,GALR1=1,GALR2=1,GALR3=1,GALT=1,GAMT=1,GAN=1,GANAB=1,GAP43=2,GAPDHS=1,GAPT=1,GAPVD1=2,GAR1=2,GAREM1=1,GAREM2=1,GARNL3=1,GARS=1,GART=1,GAS1=2,GAS2=1,GAS2L1=1,GAS2L2=1,GAS2L3=1,GAS6=1,GAS7=1,GATA1=1,GATA2=1,GATA3=1,GATA4=1,GATA5=1,GATA6=1,GATAD1=2,GATAD2B=1,GATB=1,GATC=1,GATD1=1,GATD3A=1,GATM=1,GBA2=1,GBA3=1,GBE1=1,GBF1=1,GBP1=1,GBP2=3,GBP4=2,GBP5=1,GBP6=1,GBP7=3,GBX1=1,GBX2=1,GC=1,GCAT=1,GCC1=1,GCC2=1,GCFC2=1,GCG=1,GCGR=1,GCH1=1,GCK=1,GCKR=1,GCLC=1,GCLM=2,GCM1=1,GCM2=2,GCN1=1,GCNA=1,GCNT1=4,GCNT2=3,GCNT3=1,GCNT4=1,GCNT7=1,GDA=1,GDAP1=1,GDAP1L1=1,GDAP2=2,GDE1=2,GDF10=2,GDF11=1,GDF15=1,GDF2=1,GDF3=2,GDF5=1,GDF6=1,GDF7=1,GDF9=2,GDI1=2,GDI2=3,GDNF=1,GDPD1=2,GDPD2=1,GDPD3=1,GDPD4=1,GDPD5=1,GDPGP1=1,GEM=2,GEMIN2=1,GEMIN4=1,GEMIN5=1,GEMIN6=3,GEMIN8=1,GET4=1,GFAP=1,GFER=1,GFI1=1,GFI1B=2,GFM1=1,GFM2=2,GFOD1=1,GFOD2=2,GFPT1=1,GFPT2=1,GFRA1=1,GFRA3=1,GFRA4=1,GFRAL=1,GFY=1,GGA1=1,GGACT=1,GGCX=1,GGH=1,GGN=1,GGNBP2=1,GGPS1=3,GGT5=1,GGT6=1,GGT7=1,GHDC=1,GHITM=3,GHRH=1,GHSR=1,GID4=1,GID8=1,GIF=1,GIGYF1=1,GIGYF2=1,GIMD1=1,GIN1=1,GINM1=2,GINS1=4,GINS3=1,GINS4=1,GIP=1,GIPC1=3,GIPC2=1,GIPC3=1,GIPR=1,GIT1=1,GIT2=1,GJA1=2,GJA10=1,GJA3=1,GJA5=1,GJA8=1,GJA9=1,GJB1=1,GJB2=1,GJB6=1,GJB7=1,GJC1=2,GJC2=1,GJC3=2,GJD2=1,GJD3=1,GK2=1,GK3P=1,GKAP1=2,GKN1=1,GKN2=2,GKN3P=1,GLA=1,GLB1L2=1,GLCCI1=1,GLCE=2,GLDC=2,GLDN=1,GLE1=1,GLG1=1,GLI1=2,GLI3=1,GLIPR1L2=2,GLIPR2=2,GLIS1=1,GLIS2=2,GLIS3=1,GLMN=1,GLO1=2,GLOD4=5,GLOD5=2,GLP1R=1,GLRA1=1,GLRA2=1,GLRA3=1,GLRA4=1,GLRX=7,GLRX2=1,GLRX3=1,GLRX5=1,GLS=2,GLS2=1,GLT6D1=1,GLT8D1=1,GLTP=2,GLTPD2=1,GLUD1=2,GLUD2=4,GLUL=3,GLYAT=2,GLYATL3=1,GLYCTK=1,GM2A=1,GMCL1=1,GMDS=1,GMEB1=1,GMEB2=1,GMFB=2,GMIP=1,GMNC=1,GMNN=2,GMPPA=1,GMPPB=1,GMPR=1,GMPR2=3,GMPS=1,GNA11=1,GNA12=2,GNA13=1,GNA14=2,GNAI1=1,GNAI2=5,GNAI3=1,GNAL=1,GNAO1=1,GNAQ=1,GNAS=2,GNAT1=1,GNAT2=1,GNAT3=1,GNAZ=1,GNB1=3,GNB1L=1,GNB2=2,GNB3=1,GNB4=4,GNB5=1,GNE=1,GNG10=3,GNG11=1,GNG12=1,GNG13=1,GNG4=1,GNG5=5,GNG7=2,GNG8=1,GNGT2=1,GNL1=2,GNL2=3,GNL3=3,GNL3L=5,GNMT=1,GNPAT=1,GNPDA1=3,GNPDA2=2,GNPNAT1=2,GNRH1=1,GNRH2=1,GNRHR=1,GNS=2,GOLGA1=1,GOLGA3=1,GOLGA4=1,GOLGA5=1,GOLGA7=6,GOLGA7B=1,GOLIM4=2,GOLPH3L=3,GOLT1A=1,GOLT1B=2,GOPC=1,GORAB=1,GORASP1=1,GORASP2=2,GOSR1=3,GOT1=4,GOT2=1,GP1BA=1,GP1BB=1,GP2=1,GP5=1,GP6=1,GP9=1,GPAM=1,GPAT2=1,GPAT3=2,GPAT4=2,GPATCH1=1,GPATCH11=1,GPATCH2=1,GPATCH3=1,GPATCH4=3,GPATCH8=1,GPBAR1=1,GPBP1=8,GPBP1L1=13,GPC1=1,GPC2=1,GPC3=1,GPC4=1,GPC5=1,GPC6=1,GPCPD1=1,GPD1L=2,GPD2=1,GPHA2=1,GPHB5=1,GPI=12,GPKOW=1,GPLD1=2,GPM6A=1,GPM6B=1,GPN1=1,GPN2=1,GPN3=3,GPNMB=1,GPR1=1,GPR101=1,GPR107=1,GPR108=2,GPR119=1,GPR12=1,GPR135=1,GPR137=3,GPR137B=1,GPR137C=1,GPR139=1,GPR141=1,GPR143=1,GPR146=1,GPR149=1,GPR15=1,GPR150=1,GPR151=1,GPR152=1,GPR153=1,GPR155=1,GPR156=1,GPR157=1,GPR158=1,GPR160=1,GPR161=1,GPR162=1,GPR173=1,GPR174=1,GPR176=1,GPR18=1,GPR180=1,GPR183=1,GPR19=2,GPR20=1,GPR22=1,GPR25=1,GPR26=1,GPR27=1,GPR3=1,GPR31=1,GPR32=1,GPR33=1,GPR35=1,GPR37=1,GPR37L1=1,GPR39=1,GPR4=1,GPR45=1,GPR50=1,GPR52=1,GPR55=1,GPR6=1,GPR61=1,GPR62=1,GPR63=1,GPR65=1,GPR68=1,GPR75=1,GPR83=1,GPR84=1,GPR85=1,GPR87=1,GPR88=1,GPR98=1,GPRASP2=1,GPRC5A=1,GPRC5B=1,GPRC5C=2,GPRC5D=1,GPRC6A=1,GPRIN1=1,GPRIN2=1,GPRIN3=1,GPS2=2,GPSM1=1,GPSM2=1,GPT=1,GPT2=1,GPX1=3,GPX2=2,GPX3=1,GPX4=1,GPX5=1,GPX6=2,GPX7=1,GRAMD1A=1,GRAMD2B=1,GRAMD4=1,GRAP2=1,GRASP=1,GRB10=1,GRB14=1,GRB2=1,GREB1=1,GREB1L=1,GREM1=1,GREM2=1,GRHL1=2,GRHL2=1,GRHPR=1,GRIA1=2,GRIA2=1,GRIA3=1,GRIA4=1,GRID1=1,GRID2=1,GRID2IP=1,GRIK1=1,GRIK2=1,GRIK3=1,GRIK4=1,GRIK5=1,GRIN1=1,GRIN2A=1,GRIN2B=1,GRIN2C=1,GRIN2D=1,GRIN3A=1,GRIN3B=1,GRINA=1,GRIP1=1,GRIP2=1,GRIPAP1=1,GRK1=1,GRK2=1,GRK3=2,GRK5=1,GRK6=1,GRK7=1,GRM1=1,GRM2=1,GRM3=1,GRM4=1,GRM5=1,GRM6=1,GRM8=1,GRN=1,GRP=1,GRPEL1=2,GRPEL2=2,GRPR=1,GRSF1=1,GRTP1=1,GRWD1=1,GRXCR1=1,GRXCR2=1,GSC=1,GSC2=1,GSDMA=1,GSDMC=2,GSDMD=1,GSDME=1,GSE1=1,GSG1=1,GSG1L=1,GSK3A=2,GSK3B=1,GSN=2,GSPT1=2,GSPT2=2,GSR=1,GSS=1,GSTA4=1,GSTCD=1,GSTK1=1,GSTM3=8,GSTO1=1,GSTO2=1,GSTP1=5,GSTT2B=1,GSTT4=1,GSTZ1=1,GSX1=1,GSX2=1,GTDC1=1,GTF2A2=14,GTF2B=4,GTF2E1=1,GTF2F1=1,GTF2H1=1,GTF2H2=1,GTF2H3=2,GTF2H4=1,GTF2H5=4,GTF2IRD1=1,GTF2IRD2=1,GTF3A=1,GTF3C1=1,GTF3C2=3,GTF3C3=1,GTF3C4=1,GTF3C5=3,GTF3C6=3,GTPBP1=1,GTPBP10=2,GTPBP2=1,GTPBP4=1,GTPBP8=1,GTSF1=4,GTSF1L=1,GUCA1A=1,GUCA1B=1,GUCA1C=1,GUCA2A=1,GUCD1=1,GUCY1A1=1,GUCY1A2=1,GUCY1B1=1,GUCY2C=1,GUCY2D=1,GUCY2F=1,GUF1=3,GUK1=2,GULP1=1,GXYLT1=1,GXYLT2=1,GYG1=2,GYG2=1,GYPC=2,GYS1=1,GYS2=1,GZF1=1,GZMA=1,GZMK=1,H6PD=1,HAAO=1,HABP2=1,HABP4=1,HACD1=2,HACD2=1,HACD3=1,HACD4=1,HACE1=1,HACL1=1,HADH=1,HADHA=1,HADHB=2,HAGH=1,HAL=1,HAMP=1,HAND1=1,HAND2=1,HAO1=1,HAO2=1,HAP1=1,HAPLN1=1,HAPLN2=1,HAPLN3=1,HAPLN4=1,HARS=2,HAS1=1,HAS2=1,HAS3=1,HAT1=6,HAUS1=2,HAUS3=1,HAUS4=2,HAUS6=1,HAX1=1,HBE1=2,HBEGF=1,HBP1=1,HBS1L=2,HBZ=1,HCAR1=1,HCAR2=2,HCCS=2,HCFC1=1,HCFC1R1=1,HCFC2=1,HCLS1=1,HCN2=2,HCN3=1,HCN4=1,HCRT=1,HCRTR1=1,HCRTR2=1,HDAC1=4,HDAC11=1,HDAC2=2,HDAC3=2,HDAC4=1,HDAC5=1,HDAC6=1,HDAC7=1,HDAC9=1,HDC=1,HDDC2=1,HDGF=2,HDGFL1=1,HDGFL2=1,HDHD2=2,HDHD3=1,HDHD5=1,HDLBP=1,HEATR1=1,HEATR3=1,HEATR4=1,HEATR5A=1,HEATR5B=1,HEATR6=1,HEBP1=1,HEBP2=5,HECA=1,HECTD1=1,HECTD2=1,HECTD3=1,HECTD4=1,HECW1=1,HECW2=1,HEG1=1,HELB=1,HELLS=1,HELQ=1,HELT=1,HELZ2=1,HEMGN=1,HENMT1=1,HEPACAM=1,HEPACAM2=1,HEPH=1,HEPHL1=1,HERC1=1,HERC3=1,HERC4=1,HERC5=1,HERPUD1=1,HERPUD2=1,HES1=1,HES3=1,HES4=1,HES5=1,HES6=1,HES7=1,HESX1=1,HEXA=1,HEXIM1=1,HEXIM2=1,HEY1=1,HEY2=1,HEYL=1,HFE=1,HFE2=1,HFM1=1,HGD=1,HGF=1,HGS=1,HHAT=2,HHATL=1,HHEX=1,HHIP=1,HHIPL2=1,HIBCH=1,HIC1=1,HIC2=1,HID1=1,HIDE1=1,HIF1A=1,HIGD1B=1,HIGD1C=2,HIGD2A=1,HIKESHI=4,HILPDA=1,HINFP=1,HINT1=8,HINT2=1,HINT3=1,HIP1=1,HIPK1=1,HIPK2=1,HIPK3=1,HIPK4=1,HIRA=1,HIRIP3=2,HIVEP2=1,HIVEP3=1,HK1=1,HK3=1,HLCS=1,HLF=2,HLTF=1,HLX=1,HM13=1,HMBOX1=1,HMCES=1,HMCN1=1,HMCN2=1,HMG20A=1,HMG20B=2,HMGA1=1,HMGA2=1,HMGB1=5,HMGB2=20,HMGB3=2,HMGB4=1,HMGCLL1=1,HMGCR=1,HMGCS1=3,HMGCS2=1,HMGN3=1,HMGN4=2,HMGXB3=1,HMGXB4=1,HMMR=1,HMOX1=8,HMOX2=3,HMX1=1,HMX2=1,HMX3=1,HNF1A=1,HNF1B=1,HNF4A=1,HNF4G=1,HNMT=2,HNRNPA0=1,HNRNPA1=3,HNRNPA1L2=5,HNRNPA2B1=9,HNRNPA3=2,HNRNPAB=5,HNRNPC=7,HNRNPDL=17,HNRNPF=2,HNRNPH1=8,HNRNPH2=3,HNRNPH3=3,HNRNPK=11,HNRNPL=2,HNRNPLL=1,HNRNPM=5,HNRNPR=6,HNRNPU=1,HNRNPUL1=1,HOGA1=1,HOMER1=1,HOMER2=1,HOMER3=1,HOMEZ=4,HOOK1=1,HOOK2=1,HOOK3=1,HOPX=1,HORMAD1=1,HORMAD2=3,HOXA1=1,HOXA10=1,HOXA11=1,HOXA13=1,HOXA2=1,HOXA3=1,HOXA4=1,HOXA5=1,HOXA6=1,HOXA7=1,HOXA9=1,HOXB1=1,HOXB13=1,HOXB2=1,HOXB3=1,HOXB4=1,HOXB5=1,HOXB6=1,HOXB7=1,HOXB8=1,HOXB9=1,HOXC10=1,HOXC11=1,HOXC12=1,HOXC13=1,HOXC4=1,HOXC5=1,HOXC6=1,HOXC8=1,HOXC9=1,HOXD1=1,HOXD10=1,HOXD11=1,HOXD12=1,HOXD13=1,HOXD3=1,HOXD4=1,HOXD8=2,HOXD9=1,HP1BP3=2,HPCA=2,HPCAL1=1,HPCAL4=1,HPD=1,HPDL=1,HPF1=1,HPGD=1,HPN=2,HPRT1=21,HPS1=1,HPS3=1,HPS4=1,HPS5=1,HPS6=1,HPSE=1,HPSE2=1,HPX=1,HR=1,HRAS=1,HRASLS=1,HRASLS5=1,HRC=1,HRG=1,HRH1=1,HRH2=1,HRH4=1,HRK=1,HRNR=1,HS2ST1=2,HS3ST1=1,HS3ST2=1,HS3ST3A1=1,HS3ST3B1=1,HS3ST4=1,HS3ST5=1,HS3ST6=1,HS6ST1=1,HS6ST2=1,HS6ST3=1,HSD11B1=1,HSD11B1L=1,HSD11B2=1,HSD17B1=1,HSD17B10=3,HSD17B11=1,HSD17B3=1,HSD17B4=1,HSD17B6=1,HSD17B7=2,HSD17B8=1,HSD3B7=1,HSDL1=1,HSDL2=10,HSF1=1,HSF2=1,HSF2BP=1,HSF5=1,HSH2D=1,HSP90AB1=4,HSP90B1=2,HSPA12A=1,HSPA12B=1,HSPA13=1,HSPA14=1,HSPA1A=1,HSPA4=1,HSPA4L=1,HSPA5=1,HSPA8=13,HSPA9=2,HSPB11=1,HSPB3=1,HSPB6=1,HSPB7=1,HSPB8=1,HSPBAP1=1,HSPBP1=1,HSPD1=8,HSPE1=17,HSPE1-MOB4=1,HSPG2=1,HSPH1=1,HTATIP2=3,HTATSF1=2,HTR1A=1,HTR1B=1,HTR1D=1,HTR1E=1,HTR1F=1,HTR2A=1,HTR2C=1,HTR3A=1,HTR3B=1,HTR3C=2,HTR5A=1,HTR6=1,HTR7=1,HTRA1=1,HTRA2=1,HTRA4=1,HTT=1,HUS1=6,HUWE1=1,HVCN1=2,HYAL1=1,HYAL2=1,HYAL3=1,HYAL4=1,HYDIN=1,HYKK=1,HYLS1=5,HYPK=3,IARS=1,IARS2=1,IBSP=1,IBTK=1,ICA1=1,ICAM4=1,ICAM5=1,ICE1=1,ICE2=1,ICK=1,ICMT=2,ICOS=1,ID1=1,ID2=5,ID3=3,ID4=1,IDH1=1,IDH3A=3,IDH3B=4,IDH3G=2,IDI1=1,IDO1=1,IDS=2,IDUA=1,IER2=1,IER3=1,IER3IP1=3,IER5=1,IER5L=1,IFFO1=1,IFFO2=1,IFI27=1,IFI30=1,IFI35=1,IFI44=1,IFI6=1,IFIH1=1,IFIT5=1,IFITM2=1,IFITM3=2,IFNB1=1,IFNE=1,IFNGR1=1,IFNL1=2,IFNL3=2,IFNLR1=1,IFNW1=6,IFRD1=2,IFRD2=1,IFT122=1,IFT140=1,IFT172=1,IFT20=4,IFT27=1,IFT46=1,IFT52=4,IFT57=1,IFT74=2,IFT80=1,IFT81=1,IFT88=1,IGBP1=1,IGDCC3=2,IGDCC4=1,IGF1=1,IGF1R=1,IGF2=1,IGF2BP1=1,IGF2BP2=1,IGF2BP3=1,IGF2R=1,IGFALS=1,IGFBP2=1,IGFBP3=1,IGFBP4=1,IGFBP5=1,IGFBP6=1,IGFBP7=1,IGFBPL1=1,IGFL2=1,IGFL3=1,IGFLR1=1,IGFN1=1,IGHA2=1,IGHG2=1,IGHM=1,IGHV1-69-2=1,IGHV2-70=2,IGHV4-39=1,IGHV4-59=1,IGHV6-1=2,IGIP=1,IGKV1-27=1,IGKV2-29=1,IGKV3-11=3,IGKV3-20=1,IGKV3D-11=2,IGKV3D-15=2,IGKV3D-7=4,IGKV4-1=8,IGKV5-2=1,IGKV6-21=1,IGKV6D-21=1,IGLON5=1,IGLV1-40=2,IGLV10-54=3,IGLV2-11=2,IGLV3-1=2,IGLV3-25=1,IGLV7-43=1,IGSF1=1,IGSF10=1,IGSF11=1,IGSF22=1,IGSF3=1,IGSF5=1,IGSF8=1,IGSF9=1,IGSF9B=1,IHH=1,IK=1,IKBIP=1,IKBKB=1,IKBKE=1,IKZF1=1,IKZF2=1,IKZF3=1,IKZF4=1,IKZF5=1,IL10=1,IL10RB=2,IL11=1,IL11RA=1,IL12A=1,IL12B=1,IL12RB1=1,IL12RB2=1,IL13RA1=1,IL13RA2=1,IL15=1,IL16=1,IL17A=1,IL17B=1,IL17C=1,IL17D=1,IL17RA=1,IL17RB=1,IL17RC=1,IL17RD=1,IL17RE=1,IL18RAP=1,IL1A=1,IL1B=1,IL1F10=1,IL1RAP=1,IL1RAPL1=1,IL1RL1=1,IL1RL2=1,IL1RN=1,IL2=1,IL20=1,IL21=1,IL21R=1,IL22=1,IL22RA1=1,IL22RA2=1,IL23A=1,IL23R=1,IL25=1,IL26=1,IL27=1,IL27RA=1,IL2RB=1,IL2RG=1,IL31RA=1,IL34=1,IL36G=1,IL4I1=1,IL5=1,IL6R=1,IL7=1,IL7R=1,ILDR1=1,ILDR2=1,ILF2=6,ILF3=2,ILK=2,ILKAP=1,IMMP1L=1,IMMT=1,IMP3=2,IMPA2=2,IMPACT=1,IMPAD1=2,IMPDH1=1,IMPDH2=2,IMPG2=1,INA=1,INAVA=1,INCA1=1,INCENP=1,ING1=1,ING2=3,ING3=1,ING4=1,INHA=1,INHBA=1,INHBB=1,INHBC=1,INHBE=1,INMT=1,INO80=1,INO80D=1,INO80E=1,INPP1=2,INPP4A=1,INPP5B=1,INPP5D=1,INPP5E=1,INPP5F=2,INPP5J=1,INPPL1=1,INS=1,INS-IGF2=1,INSC=1,INSIG1=3,INSIG2=1,INSL5=1,INSL6=1,INSM1=1,INSM2=1,INSR=1,INTS1=1,INTS10=1,INTS12=1,INTS13=2,INTS2=1,INTS3=1,INTS4=1,INTS5=1,INTS6=1,INTS6L=1,INTS7=1,INTS8=1,INTU=1,INVS=1,IP6K1=1,IP6K2=2,IP6K3=1,IPMK=2,IPO11=1,IPO13=1,IPO5=1,IPO8=2,IPO9=1,IPP=1,IQCA1=1,IQCA1L=1,IQCB1=1,IQCC=1,IQCD=1,IQCF5=1,IQCF6=1,IQCJ=1,IQCM=1,IQCN=1,IQGAP1=1,IQGAP2=1,IQGAP3=1,IQSEC1=1,IQSEC2=1,IQSEC3=1,IQUB=1,IRAK1=1,IRAK1BP1=2,IRAK2=1,IRAK3=1,IRAK4=1,IRF1=1,IRF2BP1=1,IRF2BP2=1,IRF2BPL=1,IRF4=1,IRF5=1,IRF6=1,IRF8=1,IRF9=1,IRGC=1,IRGM=2,IRGQ=1,IRS1=1,IRS2=1,IRS4=1,IRX1=1,IRX2=1,IRX3=1,IRX4=1,IRX5=1,IRX6=1,ISCA2=1,ISG20=1,ISG20L2=1,ISL1=2,ISL2=1,ISLR=1,ISLR2=1,ISM1=1,ISM2=1,ISOC1=1,ISOC2=1,ISPD=2,IST1=3,ISX=1,ISY1=2,ISYNA1=2,ITCH=2,ITFG1=1,ITFG2=1,ITGA1=1,ITGA10=1,ITGA11=1,ITGA2=1,ITGA2B=1,ITGA3=1,ITGA4=1,ITGA5=1,ITGA6=1,ITGA7=1,ITGA8=1,ITGA9=1,ITGAD=1,ITGAE=1,ITGAM=1,ITGAV=1,ITGB1=1,ITGB1BP1=1,ITGB1BP2=1,ITGB3=1,ITGB4=1,ITGB6=1,ITGB7=1,ITGB8=1,ITGBL1=1,ITIH1=1,ITIH2=1,ITIH3=1,ITIH4=1,ITIH5=1,ITIH6=1,ITK=1,ITLN2=1,ITM2A=1,ITM2B=2,ITPA=1,ITPK1=1,ITPKA=1,ITPKB=1,ITPKC=1,ITPR1=1,ITPR2=1,ITPR3=1,ITPRIP=1,ITPRIPL1=1,ITPRIPL2=1,ITSN1=1,ITSN2=1,IVD=1,IVL=1,IVNS1ABP=1,IWS1=3,IYD=1,IZUMO1R=1,IZUMO2=1,IZUMO3=1,IZUMO4=1,JADE1=1,JADE2=1,JADE3=1,JAG1=1,JAG2=1,JAGN1=1,JAK1=1,JAK2=1,JAK3=1,JAKMIP2=1,JAKMIP3=1,JAM2=1,JARID2=1,JAZF1=3,JCAD=1,JCHAIN=1,JDP2=2,JHY=1,JKAMP=2,JMJD1C=1,JMJD4=1,JMJD6=1,JMJD7=2,JMJD8=1,JMY=1,JOSD1=5,JOSD2=1,JPH1=1,JPH2=1,JPH3=1,JPH4=1,JPT1=2,JRKL=1,JSRP1=1,JTB=3,JUN=1,JUNB=1,JUND=1,JUP=1,KALRN=1,KANK1=1,KANK2=1,KANK3=1,KANK4=1,KANSL1L=1,KANSL2=1,KANSL3=1,KARS=3,KAT14=1,KAT2A=1,KAT2B=1,KAT5=2,KAT6A=1,KAT6B=1,KAT7=1,KAT8=1,KATNA1=1,KATNAL1=1,KATNAL2=1,KATNB1=1,KATNBL1=3,KAZALD1=1,KAZN=1,KBTBD11=1,KBTBD12=1,KBTBD13=1,KBTBD2=1,KBTBD3=1,KBTBD7=1,KBTBD8=1,KCMF1=4,KCNA1=1,KCNA10=1,KCNA2=1,KCNA3=1,KCNA4=1,KCNA5=1,KCNA6=1,KCNA7=1,KCNAB1=1,KCNAB2=1,KCNAB3=1,KCNB1=1,KCNB2=1,KCNC1=1,KCNC2=1,KCNC3=1,KCNC4=1,KCND1=1,KCND2=1,KCND3=1,KCNE1B=1,KCNE2=1,KCNE3=1,KCNE4=1,KCNE5=1,KCNF1=1,KCNG1=1,KCNG2=1,KCNG3=1,KCNG4=1,KCNH1=1,KCNH2=1,KCNH3=1,KCNH4=1,KCNH5=1,KCNH6=1,KCNH7=1,KCNH8=1,KCNIP1=1,KCNIP2=1,KCNIP3=1,KCNJ1=1,KCNJ10=1,KCNJ11=1,KCNJ13=1,KCNJ14=1,KCNJ15=1,KCNJ16=1,KCNJ18=1,KCNJ2=1,KCNJ3=1,KCNJ4=1,KCNJ5=1,KCNJ6=1,KCNJ8=1,KCNJ9=1,KCNK1=1,KCNK10=1,KCNK12=1,KCNK13=1,KCNK15=1,KCNK16=1,KCNK17=1,KCNK18=1,KCNK2=1,KCNK3=1,KCNK4=1,KCNK5=1,KCNK6=1,KCNK7=1,KCNMA1=1,KCNMB2=1,KCNMB4=1,KCNN1=1,KCNN2=1,KCNN3=1,KCNN4=1,KCNQ2=1,KCNQ3=1,KCNQ4=1,KCNQ5=1,KCNRG=1,KCNS1=1,KCNS2=1,KCNS3=1,KCNT2=1,KCNV1=1,KCNV2=1,KCP=1,KCT2=1,KCTD1=1,KCTD11=1,KCTD12=1,KCTD14=1,KCTD15=1,KCTD16=1,KCTD17=1,KCTD18=2,KCTD2=1,KCTD20=1,KCTD21=1,KCTD3=1,KCTD4=1,KCTD5=1,KCTD6=1,KCTD7=1,KCTD8=1,KCTD9=1,KDELC1=1,KDELC2=1,KDELR1=2,KDELR2=2,KDELR3=1,KDF1=1,KDM1A=1,KDM2A=1,KDM2B=1,KDM3A=1,KDM3B=1,KDM4A=1,KDM4D=3,KDM5A=1,KDM5B=1,KDM5C=1,KDM6A=1,KDM6B=1,KDM7A=1,KDM8=1,KDR=1,KDSR=1,KEAP1=1,KEL=1,KERA=1,KHDC4=1,KHDRBS1=1,KHDRBS2=1,KHDRBS3=2,KHK=1,KHNYN=1,KHSRP=1,KIAA0100=1,KIAA0141=1,KIAA0391=2,KIAA0556=1,KIAA0586=1,KIAA0753=1,KIAA1024=1,KIAA1024L=1,KIAA1147=1,KIAA1210=1,KIAA1217=1,KIAA1257=1,KIAA1324=1,KIAA1324L=1,KIAA1328=2,KIAA1468=1,KIAA1549=1,KIAA1549L=1,KIAA1586=1,KIDINS220=1,KIF11=1,KIF12=1,KIF13A=1,KIF13B=1,KIF14=1,KIF15=1,KIF16B=1,KIF17=1,KIF18A=1,KIF18B=1,KIF19=1,KIF1A=1,KIF1B=1,KIF1BP=1,KIF1C=1,KIF20A=1,KIF20B=1,KIF21A=1,KIF21B=1,KIF22=1,KIF23=2,KIF24=1,KIF25=1,KIF26A=1,KIF26B=1,KIF27=1,KIF2A=1,KIF2B=1,KIF2C=2,KIF3A=2,KIF3B=1,KIF3C=1,KIF4A=1,KIF5A=1,KIF5B=1,KIF5C=1,KIF6=1,KIF7=1,KIF9=1,KIFAP3=1,KIFC2=1,KIFC3=1,KIN=1,KIRREL1=1,KIRREL2=1,KIRREL3=1,KISS1=1,KISS1R=1,KIT=1,KL=1,KLB=1,KLC1=1,KLC2=1,KLC3=1,KLF1=1,KLF10=1,KLF11=1,KLF12=1,KLF14=1,KLF15=1,KLF16=1,KLF2=1,KLF3=2,KLF4=2,KLF5=3,KLF6=1,KLF7=1,KLF9=1,KLHDC1=1,KLHDC10=1,KLHDC2=2,KLHDC3=1,KLHDC7A=1,KLHDC7B=1,KLHDC8A=1,KLHDC8B=1,KLHDC9=1,KLHL1=1,KLHL10=1,KLHL11=1,KLHL12=1,KLHL13=1,KLHL14=1,KLHL15=1,KLHL17=1,KLHL2=1,KLHL20=2,KLHL22=1,KLHL23=1,KLHL24=1,KLHL25=1,KLHL28=1,KLHL29=1,KLHL3=1,KLHL30=1,KLHL31=1,KLHL32=1,KLHL33=1,KLHL34=1,KLHL35=1,KLHL36=1,KLHL38=1,KLHL4=1,KLHL40=1,KLHL41=1,KLHL42=1,KLHL5=2,KLHL6=1,KLHL7=3,KLHL8=1,KLHL9=1,KLK11=1,KLK14=1,KLK15=2,KLK5=1,KLK8=1,KLK9=1,KLKB1=1,KLLN=1,KLRB1=1,KLRC1=1,KLRF2=1,KLRG1=2,KMO=1,KMT2A=1,KMT2B=1,KMT2C=1,KMT2D=1,KMT2E=2,KMT5B=2,KMT5C=1,KNCN=1,KNDC1=1,KNG1=2,KNL1=1,KNOP1=1,KNTC1=1,KPNA1=1,KPNA2=5,KPNA3=7,KPNA4=3,KPNA5=1,KPNA6=1,KPNA7=3,KPNB1=3,KPRP=1,KPTN=1,KRAS=3,KRBOX1=1,KRCC1=4,KREMEN1=1,KREMEN2=1,KRI1=1,KRIT1=2,KRR1=3,KRTAP1-5=1,KRTAP10-6=5,KRTAP11-1=1,KRTAP12-2=1,KRTAP12-4=1,KRTAP13-1=4,KRTAP16-1=1,KRTAP17-1=1,KRTAP2-1=4,KRTAP20-1=1,KRTAP20-3=1,KRTAP24-1=1,KRTAP27-1=1,KRTAP29-1=1,KRTAP3-1=2,KRTAP3-3=3,KRTAP4-12=1,KRTAP4-9=1,KRTAP5-5=1,KRTAP7-1=1,KRTAP8-1=1,KRTAP9-2=1,KRTAP9-7=1,KRTCAP2=1,KRTCAP3=1,KRTDAP=1,KSR2=1,KTI12=1,KTN1=2,KXD1=2,KY=1,KYAT1=3,KYAT3=2,L1CAM=1,L3HYPDH=1,L3MBTL1=1,L3MBTL3=1,L3MBTL4=1,LACC1=1,LACTB=2,LACTB2=2,LAD1=2,LAG3=1,LAGE3=1,LAMA1=1,LAMA2=1,LAMA3=1,LAMA4=1,LAMA5=1,LAMB1=1,LAMB2=1,LAMB3=1,LAMB4=1,LAMC1=1,LAMC2=1,LAMC3=1,LAMP1=2,LAMP2=1,LAMP3=1,LAMP5=1,LAMTOR2=2,LAMTOR3=2,LAMTOR5=3,LANCL1=1,LANCL2=1,LANCL3=1,LAP3=1,LAPTM4A=2,LAPTM4B=3,LAPTM5=1,LARGE1=1,LARGE2=1,LARP1=2,LARP1B=5,LARP4=1,LARP4B=1,LARP6=2,LARS=1,LARS2=1,LAS1L=1,LAS2=1,LASP1=1,LATS1=1,LATS2=1,LAX1=1,LAYN=1,LBH=1,LBHD1=1,LBP=1,LBR=1,LBX1=1,LCA5=2,LCA5L=1,LCAT=1,LCE1B=2,LCE2B=1,LCE3B=4,LCE5A=1,LCK=1,LCMT1=2,LCMT2=1,LCN15=1,LCN2=1,LCN8=1,LCOR=1,LCORL=1,LCP1=1,LCP2=1,LCT=1,LDAH=2,LDB1=1,LDB2=1,LDB3=1,LDHA=21,LDHAL6A=1,LDHB=18,LDHC=1,LDLR=1,LDLRAD1=1,LDLRAD2=1,LDLRAD3=1,LDLRAP1=1,LDOC1=1,LEAP2=1,LECT2=1,LEF1=1,LEFTY1=1,LEFTY2=2,LEG1=1,LEKR1=1,LELP1=1,LEMD1=1,LEMD2=1,LEMD3=1,LENEP=1,LENG1=1,LENG8=1,LEO1=1,LEP=1,LEPR=1,LEPROT=2,LEPROTL1=2,LETM1=1,LETM2=1,LETMD1=2,LEXM=1,LFNG=1,LGALS12=1,LGALS2=2,LGALS3=1,LGALS4=1,LGALS7=1,LGALSL=5,LGI1=1,LGI2=1,LGI3=1,LGI4=1,LGR4=1,LGR5=1,LGR6=1,LGSN=1,LHCGR=1,LHFPL1=1,LHFPL2=1,LHFPL3=1,LHFPL4=1,LHFPL5=1,LHFPL6=1,LHPP=1,LHX1=1,LHX2=1,LHX3=1,LHX4=1,LHX5=1,LHX8=1,LHX9=1,LIAT1=1,LIF=2,LIFR=1,LIG1=1,LIG3=1,LIG4=1,LIMA1=2,LIMCH1=1,LIMD1=2,LIMD2=1,LIMK2=1,LIMS1=1,LIMS2=1,LIN28A=1,LIN28B=1,LIN37=3,LIN52=1,LIN54=1,LIN7A=1,LIN7B=1,LIN7C=2,LIN9=2,LINGO1=1,LINGO2=1,LINGO3=1,LINGO4=1,LINS1=2,LIPA=1,LIPC=1,LIPE=1,LIPF=1,LIPG=1,LIPJ=1,LIPK=2,LIPM=1,LIPN=1,LIPT1=1,LITAF=1,LIX1=2,LIX1L=1,LKAAEAR1=1,LLGL1=1,LLGL2=1,LLPH=1,LMAN1=1,LMAN1L=1,LMAN2=2,LMAN2L=1,LMBRD1=1,LMBRD2=1,LMCD1=1,LMF2=1,LMLN2=1,LMNB1=1,LMNB2=1,LMNTD1=1,LMNTD2=1,LMO1=1,LMO2=1,LMO3=2,LMO4=1,LMO7=1,LMOD1=1,LMOD2=1,LMOD3=1,LMTK2=1,LMTK3=1,LMX1A=1,LMX1B=1,LNPEP=1,LNPK=2,LNX1=1,LNX2=1,LONP2=2,LONRF2=1,LONRF3=1,LOR=1,LOX=1,LOXL1=1,LOXL2=1,LOXL3=1,LOXL4=1,LPAR1=1,LPAR2=1,LPAR3=1,LPAR4=2,LPAR5=1,LPAR6=1,LPCAT2=1,LPCAT3=1,LPCAT4=2,LPGAT1=2,LPIN1=1,LPIN2=1,LPIN3=1,LPO=1,LPP=1,LPXN=1,LRAT=1,LRBA=1,LRCH1=1,LRCH2=1,LRCH3=1,LRCH4=2,LRFN1=1,LRFN2=1,LRFN3=1,LRFN4=1,LRFN5=1,LRG1=1,LRIF1=1,LRIG1=1,LRIG2=1,LRIG3=1,LRIT1=1,LRIT3=1,LRMDA=1,LRP1=1,LRP10=1,LRP11=1,LRP12=1,LRP1B=1,LRP2=1,LRP2BP=1,LRP3=1,LRP4=1,LRP5=1,LRP6=1,LRP8=1,LRPPRC=2,LRR1=4,LRRC1=1,LRRC10=1,LRRC10B=1,LRRC14=1,LRRC14B=1,LRRC15=1,LRRC2=2,LRRC20=1,LRRC24=1,LRRC26=1,LRRC28=5,LRRC29=1,LRRC3=1,LRRC30=1,LRRC31=1,LRRC32=1,LRRC34=1,LRRC38=1,LRRC39=1,LRRC3B=1,LRRC3C=1,LRRC4=1,LRRC40=2,LRRC41=1,LRRC42=2,LRRC43=1,LRRC45=1,LRRC46=1,LRRC47=1,LRRC49=1,LRRC4B=1,LRRC4C=1,LRRC52=1,LRRC55=1,LRRC57=2,LRRC58=1,LRRC59=1,LRRC6=1,LRRC61=1,LRRC63=1,LRRC66=1,LRRC70=1,LRRC71=1,LRRC72=1,LRRC73=1,LRRC75A=1,LRRC8A=1,LRRC8B=2,LRRC8C=1,LRRC8D=1,LRRC8E=1,LRRC9=1,LRRD1=1,LRRFIP2=1,LRRIQ1=1,LRRIQ3=1,LRRIQ4=1,LRRK2=1,LRRN1=1,LRRN2=1,LRRN3=1,LRRN4=1,LRRN4CL=1,LRRTM2=1,LRRTM4=1,LRSAM1=2,LRTM1=1,LRTM2=1,LRWD1=1,LSAMP=1,LSG1=2,LSM1=2,LSM10=1,LSM11=1,LSM12=2,LSM14A=5,LSM14B=1,LSM2=1,LSM3=4,LSM4=5,LSM6=2,LSM7=2,LSM8=3,LSMEM1=1,LSMEM2=1,LSP1=1,LSR=1,LTA4H=2,LTB=1,LTB4R=1,LTB4R2=1,LTBP1=1,LTBP2=1,LTBP3=1,LTC4S=1,LTF=1,LTN1=1,LTV1=1,LUC7L=1,LUC7L3=3,LUM=1,LURAP1L=2,LUZP1=1,LUZP2=1,LVRN=1,LY6D=1,LY6G5C=1,LY6G6C=1,LY6H=1,LY75=1,LY86=1,LYAR=1,LYG1=1,LYG2=1,LYL1=1,LYN=1,LYNX1=1,LYPD2=1,LYPD3=1,LYPD4=1,LYPD5=1,LYPD6=1,LYPLA1=4,LYPLA2=3,LYPLAL1=1,LYRM1=2,LYRM2=2,LYRM9=1,LYSMD3=2,LYST=1,LYZ=1,LYZL1=1,LYZL6=3,LZIC=2,LZTR1=1,M1AP=1,M6PR=1,MAB21L2=2,MAB21L3=1,MACC1=1,MACF1=1,MACO1=2,MACROD1=1,MACROD2=1,MAD1L1=1,MAD2L1=2,MAD2L1BP=2,MAD2L2=1,MADD=1,MAEA=1,MAEL=1,MAF1=2,MAFA=1,MAFB=1,MAFF=1,MAFG=1,MAFK=1,MAG=1,MAGEA10=1,MAGEB1=6,MAGEB10=3,MAGEB3=1,MAGEB4=5,MAGED1=1,MAGED2=3,MAGEF1=1,MAGEL2=1,MAGI1=1,MAGI2=1,MAGI3=1,MAGOH=1,MAGOHB=2,MAGT1=1,MAIP1=3,MAK16=3,MAL=1,MAL2=2,MALRD1=1,MALSU1=1,MALT1=1,MAMDC2=1,MAMDC4=1,MAML2=1,MAML3=1,MAMLD1=1,MAMSTR=1,MAN1A1=1,MAN1A2=1,MAN1B1=2,MAN1C1=1,MAN2A1=1,MAN2A2=1,MAN2B1=2,MAN2C1=1,MANBA=1,MANBAL=1,MANEA=1,MANEAL=1,MANF=1,MANSC1=1,MANSC4=1,MAOA=2,MAOB=1,MAP10=1,MAP1A=1,MAP1B=1,MAP1LC3A=2,MAP1LC3B2=4,MAP1LC3C=2,MAP2=1,MAP2K1=1,MAP2K2=1,MAP2K4=3,MAP2K5=1,MAP2K6=2,MAP2K7=1,MAP3K1=1,MAP3K10=1,MAP3K11=1,MAP3K12=1,MAP3K14=1,MAP3K19=1,MAP3K2=1,MAP3K20=1,MAP3K21=2,MAP3K3=1,MAP3K5=1,MAP3K6=1,MAP3K7=1,MAP3K7CL=1,MAP3K8=1,MAP3K9=1,MAP4=1,MAP4K1=1,MAP4K2=1,MAP4K3=1,MAP4K4=1,MAP4K5=1,MAP6=1,MAP6D1=1,MAP7=2,MAP7D1=1,MAP7D2=1,MAP9=1,MAPK1=1,MAPK10=1,MAPK11=1,MAPK12=1,MAPK13=2,MAPK14=1,MAPK15=1,MAPK1IP1L=2,MAPK3=3,MAPK4=1,MAPK6=6,MAPK7=1,MAPK8=1,MAPK8IP1=1,MAPK8IP2=1,MAPK8IP3=1,MAPK9=1,MAPKAP1=2,MAPKAPK2=2,MAPKAPK3=1,MAPKBP1=1,MAPRE1=7,MAPRE2=2,MAPRE3=1,MARCH10=1,MARCH11=1,MARCH2=1,MARCH3=2,MARCH4=1,MARCH5=1,MARCH6=1,MARCH7=1,MARCH8=1,MARCH9=2,MARCKS=1,MARCKSL1=3,MARCO=1,MARCOL=1,MARF1=2,MARK1=1,MARK2=2,MARK3=1,MARK4=1,MARS2=1,MARVELD1=1,MARVELD2=1,MARVELD3=1,MAS1=1,MASP1=1,MASP2=1,MAST1=1,MAST2=1,MAST3=1,MAST4=1,MASTL=1,MAT1A=1,MAT2A=1,MAT2B=1,MATK=1,MATN1=1,MATN3=1,MATN4=1,MATR3=4,MAU2=1,MAVS=1,MAX=4,MAZ=1,MB21D2=1,MBD1=1,MBD2=2,MBD3=1,MBD3L1=2,MBD5=1,MBD6=1,MBIP=1,MBL2=1,MBLAC1=1,MBLAC2=1,MBNL1=1,MBNL2=1,MBNL3=1,MBOAT1=1,MBOAT2=1,MBOAT7=1,MBTD1=1,MBTPS1=2,MBTPS2=1,MC1R=1,MC2R=1,MC3R=1,MC4R=1,MC5R=1,MCAM=1,MCAT=1,MCC=1,MCCC2=1,MCCD1=1,MCEE=2,MCF2=1,MCF2L2=1,MCFD2=2,MCHR1=1,MCHR2=1,MCIDAS=1,MCL1=4,MCM10=1,MCM2=3,MCM3=1,MCM3AP=1,MCM4=1,MCM5=1,MCM6=2,MCM7=2,MCM8=1,MCM9=1,MCMBP=1,MCMDC2=1,MCOLN1=1,MCOLN2=1,MCOLN3=1,MCRIP1=1,MCRIP2=1,MCTP1=1,MCTP2=1,MCTS1=2,MCUB=2,MCUR1=1,MDC1=1,MDFI=1,MDFIC=1,MDFIC2=1,MDGA1=1,MDGA2=1,MDH1=10,MDM1=1,MDM4=1,MDN1=1,MDP1=2,ME1=2,ME2=1,ME3=1,MEA1=14,MEAF6=4,MECOM=1,MECR=1,MED1=1,MED10=1,MED11=1,MED12=1,MED12L=1,MED13=1,MED13L=1,MED14=1,MED17=1,MED18=2,MED19=1,MED20=1,MED22=2,MED23=1,MED24=1,MED25=3,MED26=1,MED27=1,MED28=4,MED29=1,MED30=1,MED31=2,MED4=6,MED6=2,MED7=5,MED8=3,MED9=1,MEDAG=1,MEF2A=1,MEF2B=1,MEF2C=1,MEF2D=1,MEFV=1,MEGF10=1,MEGF11=1,MEGF6=1,MEGF8=1,MEGF9=1,MEI1=1,MEIG1=1,MEIKIN=1,MEIOC=1,MEIS1=1,MEIS2=1,MEIS3=1,MELK=1,MELTF=1,MEMO1=3,MEN1=1,MENT=1,MEOX1=1,MEOX2=1,MEP1A=1,MEP1B=1,MEPCE=1,MEPE=1,MESD=1,MEST=1,MET=1,METAP1=4,METAP1D=1,METAP2=11,METRNL=1,METTL11B=1,METTL13=1,METTL14=1,METTL16=2,METTL17=1,METTL18=1,METTL21A=1,METTL21C=2,METTL22=1,METTL23=1,METTL24=1,METTL25=1,METTL26=1,METTL27=2,METTL3=1,METTL4=1,METTL5=1,METTL7B=1,METTL8=1,METTL9=3,MEX3A=1,MEX3B=1,MEX3C=1,MEX3D=1,MFAP1=4,MFAP2=1,MFAP3=1,MFAP3L=1,MFAP4=1,MFAP5=1,MFF=4,MFHAS1=1,MFN1=1,MFN2=1,MFNG=1,MFSD1=1,MFSD10=1,MFSD11=1,MFSD14A=4,MFSD14B=1,MFSD2A=1,MFSD2B=1,MFSD3=1,MFSD4A=1,MFSD4B=1,MFSD5=1,MFSD6=1,MFSD6L=3,MGAM=1,MGAM2=1,MGARP=1,MGAT1=1,MGAT2=1,MGAT3=1,MGAT4A=1,MGAT4B=1,MGAT4C=1,MGAT5=1,MGEA5=1,MGLL=1,MGME1=3,MGP=1,MGRN1=1,MGST2=2,MGST3=4,MIA3=1,MIB1=1,MIB2=1,MIC13=1,MICAL1=1,MICAL2=1,MICAL3=1,MICALCL=1,MICALL1=1,MICALL2=1,MICU1=1,MID1=1,MID1IP1=1,MID2=1,MIDN=1,MIEF1=1,MIEF2=1,MIEN1=5,MIER1=3,MIER3=1,MIF=6,MIF4GD=2,MIGA1=1,MIGA2=1,MIIP=1,MINDY1=1,MINDY2=1,MINDY3=1,MINDY4=1,MINDY4B=1,MINK1=1,MINOS1=2,MINPP1=1,MIOS=1,MIOX=1,MIP=1,MIPEP=1,MIPOL1=1,MIS12=2,MIS18A=2,MIS18BP1=1,MITF=2,MIXL1=1,MKI67=1,MKL1=1,MKL2=1,MKNK2=1,MKRN1=1,MKRN2=3,MKRN2OS=1,MKX=1,MLEC=2,MLF2=3,MLH1=2,MLH3=1,MLIP=1,MLKL=1,MLLT1=1,MLLT10=1,MLLT3=1,MLLT6=1,MLN=1,MLNR=1,MLPH=1,MLST8=1,MLX=1,MLXIP=1,MLXIPL=1,MLYCD=1,MMAA=2,MMACHC=2,MMADHC=4,MMD=1,MMD2=2,MME=3,MMEL1=1,MMGT1=2,MMP1=1,MMP12=1,MMP13=1,MMP14=1,MMP15=1,MMP16=1,MMP17=2,MMP19=1,MMP2=1,MMP20=1,MMP21=1,MMP24=1,MMP24OS=1,MMP25=1,MMP26=1,MMP27=1,MMP28=1,MMP7=1,MMP9=1,MMRN1=1,MMS19=1,MMS22L=1,MMTAG2=1,MN1=1,MND1=6,MNS1=2,MNT=1,MOB1A=1,MOB1B=1,MOB2=1,MOB3B=1,MOB3C=1,MOB4=1,MOBP=1,MOCOS=1,MOCS1=1,MOCS2=2,MOCS3=1,MOGAT1=1,MOGAT2=1,MOGAT3=2,MOGS=1,MON1A=1,MON2=1,MORC1=1,MORC2=1,MORC3=1,MORC4=2,MORF4L1=3,MORF4L2=24,MORN2=4,MORN3=1,MORN4=1,MORN5=1,MOS=1,MOSMO=1,MOSPD1=2,MOSPD3=1,MOV10=2,MOXD1=2,MPC1=1,MPC1L=1,MPC2=2,MPDU1=1,MPDZ=1,MPEG1=1,MPG=1,MPHOSPH6=10,MPHOSPH8=1,MPL=1,MPLKIP=2,MPND=1,MPO=1,MPP1=2,MPP2=1,MPP3=1,MPP5=1,MPP6=1,MPP7=1,MPPED1=1,MPPED2=1,MPST=1,MPV17=3,MPZ=1,MPZL2=2,MR1=1,MRAP=1,MRAP2=1,MRAS=1,MRC1=1,MRC2=1,MRE11=1,MREG=1,MRFAP1=2,MRGBP=2,MRGPRD=2,MRGPRX2=1,MRI1=1,MRLN=1,MRM1=1,MRM2=1,MROH1=1,MROH2A=1,MROH2B=1,MROH8=1,MROH9=1,MRPL1=3,MRPL10=2,MRPL11=3,MRPL12=1,MRPL13=2,MRPL14=1,MRPL15=7,MRPL16=1,MRPL17=1,MRPL18=6,MRPL19=2,MRPL20=2,MRPL22=1,MRPL23=2,MRPL24=1,MRPL27=2,MRPL3=1,MRPL30=3,MRPL32=2,MRPL35=2,MRPL37=2,MRPL38=1,MRPL39=2,MRPL40=2,MRPL41=1,MRPL43=1,MRPL44=1,MRPL46=1,MRPL47=3,MRPL50=2,MRPL51=4,MRPL54=1,MRPL57=2,MRPL58=1,MRPL9=4,MRPS10=1,MRPS11=1,MRPS12=1,MRPS15=2,MRPS16=2,MRPS17=1,MRPS18A=2,MRPS18B=1,MRPS2=1,MRPS21=7,MRPS22=1,MRPS23=2,MRPS24=1,MRPS25=1,MRPS26=2,MRPS27=1,MRPS30=1,MRPS31=1,MRPS34=1,MRPS36=2,MRPS5=1,MRPS6=2,MRPS7=2,MRPS9=2,MRRF=1,MRS2=1,MRTO4=1,MRVI1=1,MS4A1=1,MS4A12=1,MS4A15=1,MSANTD1=1,MSANTD2=2,MSANTD3=2,MSANTD4=1,MSC=1,MSGN1=1,MSH3=1,MSH4=1,MSH6=3,MSI1=2,MSI2=3,MSL1=1,MSL2=1,MSL3=1,MSLNL=1,MSMO1=1,MSMP=1,MSN=1,MSRA=1,MSRB1=2,MSRB2=2,MST1=1,MST1R=1,MSTN=1,MSTO1=1,MSX1=1,MSX2=2,MT-CO3=1,MT-CYB=1,MT-ND6=1,MT1E=3,MT1G=2,MT1H=1,MT4=1,MTA1=2,MTA2=1,MTA3=1,MTAP=5,MTBP=1,MTCH1=1,MTCH2=3,MTCL1=1,MTCP1=1,MTDH=1,MTERF1=1,MTERF2=1,MTERF3=1,MTERF4=1,MTF1=1,MTF2=3,MTFMT=1,MTFP1=1,MTFR1=4,MTFR2=1,MTG1=1,MTG2=1,M
[truncated: 2,960,504 more chars]
