# Supplementary material for: Pervasive duplication of tumor suppressors in Afrotherians during the evolution of large bodies and reduced cancer risk
Source: eLife. 2021 Jan 29;10:e65041. doi: 10.7554/eLife.65041 (PMC7952090; doi:10.7554/eLife.65041)
Supplement: Source data 1. [file elife-65041-data1.zip › Supplementary Data Files/Atlantogenata_GeneCopyNumber.csv]

Genome	Gene	ECNC	Copy
choHof-C_hoffmanni-2.0.1_HiC	A1BG	1	1
choHof-C_hoffmanni-2.0.1_HiC	A1CF	1	1
choHof-C_hoffmanni-2.0.1_HiC	A2M	1.98	2
choHof-C_hoffmanni-2.0.1_HiC	A2ML1	1	1
choHof-C_hoffmanni-2.0.1_HiC	A3GALT2	1	1
choHof-C_hoffmanni-2.0.1_HiC	A4GALT	1	1
choHof-C_hoffmanni-2.0.1_HiC	A4GNT	1	1
choHof-C_hoffmanni-2.0.1_HiC	AAAS	1	1
choHof-C_hoffmanni-2.0.1_HiC	AACS	NA	1
choHof-C_hoffmanni-2.0.1_HiC	AADAC	1	1
choHof-C_hoffmanni-2.0.1_HiC	AADACL2	NA	NA
choHof-C_hoffmanni-2.0.1_HiC	AADACL3	1.79	2
choHof-C_hoffmanni-2.0.1_HiC	AADACL4	NA	NA
choHof-C_hoffmanni-2.0.1_HiC	AADAT	1	1
choHof-C_hoffmanni-2.0.1_HiC	AAED1	6.15	8
choHof-C_hoffmanni-2.0.1_HiC	AAGAB	1	1
choHof-C_hoffmanni-2.0.1_HiC	AAK1	1	1
choHof-C_hoffmanni-2.0.1_HiC	AAMDC	1	1
choHof-C_hoffmanni-2.0.1_HiC	AAMP	1	1
choHof-C_hoffmanni-2.0.1_HiC	AANAT	NA	1
choHof-C_hoffmanni-2.0.1_HiC	AAR2	1.8	2
choHof-C_hoffmanni-2.0.1_HiC	AARD	1	1
choHof-C_hoffmanni-2.0.1_HiC	AARS	1	1
choHof-C_hoffmanni-2.0.1_HiC	AARS2	1	1
choHof-C_hoffmanni-2.0.1_HiC	AARSD1	1	NA
choHof-C_hoffmanni-2.0.1_HiC	AASDH	1	1
choHof-C_hoffmanni-2.0.1_HiC	AASDHPPT	1	1
choHof-C_hoffmanni-2.0.1_HiC	AASS	1	1
choHof-C_hoffmanni-2.0.1_HiC	AATF	1	1
choHof-C_hoffmanni-2.0.1_HiC	AATK	1	1
choHof-C_hoffmanni-2.0.1_HiC	ABAT	NA	1
choHof-C_hoffmanni-2.0.1_HiC	ABCA1	1	1
choHof-C_hoffmanni-2.0.1_HiC	ABCA10	NA	NA
choHof-C_hoffmanni-2.0.1_HiC	ABCA12	1	1
choHof-C_hoffmanni-2.0.1_HiC	ABCA13	1	1
choHof-C_hoffmanni-2.0.1_HiC	ABCA2	1	1
choHof-C_hoffmanni-2.0.1_HiC	ABCA3	1	1
choHof-C_hoffmanni-2.0.1_HiC	ABCA4	1	1
choHof-C_hoffmanni-2.0.1_HiC	ABCA5	1	1
choHof-C_hoffmanni-2.0.1_HiC	ABCA6	1	1
choHof-C_hoffmanni-2.0.1_HiC	ABCA7	1	1
choHof-C_hoffmanni-2.0.1_HiC	ABCA8	1	1
choHof-C_hoffmanni-2.0.1_HiC	ABCA9	1	1
choHof-C_hoffmanni-2.0.1_HiC	ABCB1	1	1
choHof-C_hoffmanni-2.0.1_HiC	ABCB10	1	1
choHof-C_hoffmanni-2.0.1_HiC	ABCB11	1	1
choHof-C_hoffmanni-2.0.1_HiC	ABCB4	1	1
choHof-C_hoffmanni-2.0.1_HiC	ABCB5	1	1
choHof-C_hoffmanni-2.0.1_HiC	ABCB6	1	1
choHof-C_hoffmanni-2.0.1_HiC	ABCB7	1	1
choHof-C_hoffmanni-2.0.1_HiC	ABCB8	1	1
choHof-C_hoffmanni-2.0.1_HiC	ABCB9	1	1
choHof-C_hoffmanni-2.0.1_HiC	ABCC1	1.7	2
choHof-C_hoffmanni-2.0.1_HiC	ABCC10	1	1
choHof-C_hoffmanni-2.0.1_HiC	ABCC11	1	1
choHof-C_hoffmanni-2.0.1_HiC	ABCC12	1	1
choHof-C_hoffmanni-2.0.1_HiC	ABCC2	3.42	4
choHof-C_hoffmanni-2.0.1_HiC	ABCC3	NA	1
choHof-C_hoffmanni-2.0.1_HiC	ABCC4	1	1
choHof-C_hoffmanni-2.0.1_HiC	ABCC5	1.94	2
choHof-C_hoffmanni-2.0.1_HiC	ABCC6	NA	1
choHof-C_hoffmanni-2.0.1_HiC	ABCC8	1	1
choHof-C_hoffmanni-2.0.1_HiC	ABCC9	1	1
choHof-C_hoffmanni-2.0.1_HiC	ABCD1	1	1
choHof-C_hoffmanni-2.0.1_HiC	ABCD2	1	1
choHof-C_hoffmanni-2.0.1_HiC	ABCD3	1	1
choHof-C_hoffmanni-2.0.1_HiC	ABCD4	NA	1
choHof-C_hoffmanni-2.0.1_HiC	ABCE1	1	1
choHof-C_hoffmanni-2.0.1_HiC	ABCF1	1	1
choHof-C_hoffmanni-2.0.1_HiC	ABCF2	1.69	2
choHof-C_hoffmanni-2.0.1_HiC	ABCF3	1	1
choHof-C_hoffmanni-2.0.1_HiC	ABCG1	NA	1
choHof-C_hoffmanni-2.0.1_HiC	ABCG2	1	1
choHof-C_hoffmanni-2.0.1_HiC	ABCG4	1	1
choHof-C_hoffmanni-2.0.1_HiC	ABCG5	1	1
choHof-C_hoffmanni-2.0.1_HiC	ABCG8	1	1
choHof-C_hoffmanni-2.0.1_HiC	ABHD1	1	1
choHof-C_hoffmanni-2.0.1_HiC	ABHD10	NA	2
choHof-C_hoffmanni-2.0.1_HiC	ABHD11	1	1
choHof-C_hoffmanni-2.0.1_HiC	ABHD12	1	1
choHof-C_hoffmanni-2.0.1_HiC	ABHD12B	1	1
choHof-C_hoffmanni-2.0.1_HiC	ABHD13	1	1
choHof-C_hoffmanni-2.0.1_HiC	ABHD14A	NA	NA
choHof-C_hoffmanni-2.0.1_HiC	ABHD14A-ACY1	NA	1
choHof-C_hoffmanni-2.0.1_HiC	ABHD14B	1	1
choHof-C_hoffmanni-2.0.1_HiC	ABHD15	1	1
choHof-C_hoffmanni-2.0.1_HiC	ABHD16A	NA	1
choHof-C_hoffmanni-2.0.1_HiC	ABHD16B	1	1
choHof-C_hoffmanni-2.0.1_HiC	ABHD17A	NA	NA
choHof-C_hoffmanni-2.0.1_HiC	ABHD17B	1	1
choHof-C_hoffmanni-2.0.1_HiC	ABHD17C	1.66	2
choHof-C_hoffmanni-2.0.1_HiC	ABHD18	1.98	2
choHof-C_hoffmanni-2.0.1_HiC	ABHD2	1	1
choHof-C_hoffmanni-2.0.1_HiC	ABHD3	1.99	2
choHof-C_hoffmanni-2.0.1_HiC	ABHD4	1	1
choHof-C_hoffmanni-2.0.1_HiC	ABHD5	1.52	2
choHof-C_hoffmanni-2.0.1_HiC	ABHD6	1	2
choHof-C_hoffmanni-2.0.1_HiC	ABHD8	NA	NA
choHof-C_hoffmanni-2.0.1_HiC	ABI1	5.84	6
choHof-C_hoffmanni-2.0.1_HiC	ABI2	1	1
choHof-C_hoffmanni-2.0.1_HiC	ABI3	1	1
choHof-C_hoffmanni-2.0.1_HiC	ABI3BP	1	1
choHof-C_hoffmanni-2.0.1_HiC	ABL1	1	1
choHof-C_hoffmanni-2.0.1_HiC	ABL2	1	1
choHof-C_hoffmanni-2.0.1_HiC	ABLIM1	2.5	3
choHof-C_hoffmanni-2.0.1_HiC	ABLIM2	1	1
choHof-C_hoffmanni-2.0.1_HiC	ABLIM3	1	1
choHof-C_hoffmanni-2.0.1_HiC	ABO	1.98	2
choHof-C_hoffmanni-2.0.1_HiC	ABR	1	1
choHof-C_hoffmanni-2.0.1_HiC	ABRA	1	1
choHof-C_hoffmanni-2.0.1_HiC	ABRACL	11.02	14
choHof-C_hoffmanni-2.0.1_HiC	ABRAXAS1	NA	2
choHof-C_hoffmanni-2.0.1_HiC	ABRAXAS2	3.7	4
choHof-C_hoffmanni-2.0.1_HiC	ABT1	2	2
choHof-C_hoffmanni-2.0.1_HiC	ABTB1	1	1
choHof-C_hoffmanni-2.0.1_HiC	ABTB2	1	1
choHof-C_hoffmanni-2.0.1_HiC	ACAA1	1	1
choHof-C_hoffmanni-2.0.1_HiC	ACAA2	1	1
choHof-C_hoffmanni-2.0.1_HiC	ACACA	1.72	2
choHof-C_hoffmanni-2.0.1_HiC	ACACB	1	1
choHof-C_hoffmanni-2.0.1_HiC	ACAD10	1	1
choHof-C_hoffmanni-2.0.1_HiC	ACAD11	1	1
choHof-C_hoffmanni-2.0.1_HiC	ACAD8	NA	1
choHof-C_hoffmanni-2.0.1_HiC	ACAD9	NA	1
choHof-C_hoffmanni-2.0.1_HiC	ACADL	1	1
choHof-C_hoffmanni-2.0.1_HiC	ACADM	NA	3
choHof-C_hoffmanni-2.0.1_HiC	ACADS	1	1
choHof-C_hoffmanni-2.0.1_HiC	ACADSB	1	1
choHof-C_hoffmanni-2.0.1_HiC	ACADVL	NA	1
choHof-C_hoffmanni-2.0.1_HiC	ACAN	1.54	1
choHof-C_hoffmanni-2.0.1_HiC	ACAP1	1	1
choHof-C_hoffmanni-2.0.1_HiC	ACAP2	1	1
choHof-C_hoffmanni-2.0.1_HiC	ACAP3	NA	1
choHof-C_hoffmanni-2.0.1_HiC	ACAT1	1	1
choHof-C_hoffmanni-2.0.1_HiC	ACAT2	NA	NA
choHof-C_hoffmanni-2.0.1_HiC	ACBD3	1.8	2
choHof-C_hoffmanni-2.0.1_HiC	ACBD4	1	1
choHof-C_hoffmanni-2.0.1_HiC	ACBD5	1	1
choHof-C_hoffmanni-2.0.1_HiC	ACBD6	1	1
choHof-C_hoffmanni-2.0.1_HiC	ACBD7	1	1
choHof-C_hoffmanni-2.0.1_HiC	ACCS	1	1
choHof-C_hoffmanni-2.0.1_HiC	ACCSL	NA	1
choHof-C_hoffmanni-2.0.1_HiC	ACD	1	1
choHof-C_hoffmanni-2.0.1_HiC	ACE	NA	2
choHof-C_hoffmanni-2.0.1_HiC	ACE2	1	1
choHof-C_hoffmanni-2.0.1_HiC	ACER1	1.74	2
choHof-C_hoffmanni-2.0.1_HiC	ACER2	1	1
choHof-C_hoffmanni-2.0.1_HiC	ACER3	1.97	4
choHof-C_hoffmanni-2.0.1_HiC	ACHE	NA	1
choHof-C_hoffmanni-2.0.1_HiC	ACIN1	1	1
choHof-C_hoffmanni-2.0.1_HiC	ACKR1	1	1
choHof-C_hoffmanni-2.0.1_HiC	ACKR2	NA	NA
choHof-C_hoffmanni-2.0.1_HiC	ACKR3	1	1
choHof-C_hoffmanni-2.0.1_HiC	ACKR4	NA	NA
choHof-C_hoffmanni-2.0.1_HiC	ACLY	1	1
choHof-C_hoffmanni-2.0.1_HiC	ACMSD	1	1
choHof-C_hoffmanni-2.0.1_HiC	ACO1	1.97	2
choHof-C_hoffmanni-2.0.1_HiC	ACO2	1	1
choHof-C_hoffmanni-2.0.1_HiC	ACOD1	NA	NA
choHof-C_hoffmanni-2.0.1_HiC	ACOT1	NA	1
choHof-C_hoffmanni-2.0.1_HiC	ACOT11	1	1
choHof-C_hoffmanni-2.0.1_HiC	ACOT12	1	1
choHof-C_hoffmanni-2.0.1_HiC	ACOT13	1	1
choHof-C_hoffmanni-2.0.1_HiC	ACOT2	NA	1
choHof-C_hoffmanni-2.0.1_HiC	ACOT4	1	1
choHof-C_hoffmanni-2.0.1_HiC	ACOT7	1.54	2
choHof-C_hoffmanni-2.0.1_HiC	ACOT8	1	1
choHof-C_hoffmanni-2.0.1_HiC	ACOT9	NA	1
choHof-C_hoffmanni-2.0.1_HiC	ACOX1	1	1
choHof-C_hoffmanni-2.0.1_HiC	ACOX2	1	1
choHof-C_hoffmanni-2.0.1_HiC	ACOX3	NA	NA
choHof-C_hoffmanni-2.0.1_HiC	ACOXL	1	1
choHof-C_hoffmanni-2.0.1_HiC	ACP1	NA	77
choHof-C_hoffmanni-2.0.1_HiC	ACP2	1	1
choHof-C_hoffmanni-2.0.1_HiC	ACP4	NA	NA
choHof-C_hoffmanni-2.0.1_HiC	ACP5	NA	1
choHof-C_hoffmanni-2.0.1_HiC	ACP6	1	1
choHof-C_hoffmanni-2.0.1_HiC	ACP7	1	1
choHof-C_hoffmanni-2.0.1_HiC	ACPP	1	1
choHof-C_hoffmanni-2.0.1_HiC	ACR	1	1
choHof-C_hoffmanni-2.0.1_HiC	ACRBP	1	1
choHof-C_hoffmanni-2.0.1_HiC	ACRV1	2.6	1
choHof-C_hoffmanni-2.0.1_HiC	ACSBG1	NA	1
choHof-C_hoffmanni-2.0.1_HiC	ACSBG2	1	1
choHof-C_hoffmanni-2.0.1_HiC	ACSF2	NA	1
choHof-C_hoffmanni-2.0.1_HiC	ACSF3	NA	1
choHof-C_hoffmanni-2.0.1_HiC	ACSL1	1.9	2
choHof-C_hoffmanni-2.0.1_HiC	ACSL3	1.92	2
choHof-C_hoffmanni-2.0.1_HiC	ACSL4	1	1
choHof-C_hoffmanni-2.0.1_HiC	ACSL5	1	1
choHof-C_hoffmanni-2.0.1_HiC	ACSL6	1	1
choHof-C_hoffmanni-2.0.1_HiC	ACSM1	NA	NA
choHof-C_hoffmanni-2.0.1_HiC	ACSM2A	NA	NA
choHof-C_hoffmanni-2.0.1_HiC	ACSM2B	NA	NA
choHof-C_hoffmanni-2.0.1_HiC	ACSM3	1	1
choHof-C_hoffmanni-2.0.1_HiC	ACSM4	1	1
choHof-C_hoffmanni-2.0.1_HiC	ACSM5	NA	NA
choHof-C_hoffmanni-2.0.1_HiC	ACSM6	NA	1
choHof-C_hoffmanni-2.0.1_HiC	ACSS1	1	1
choHof-C_hoffmanni-2.0.1_HiC	ACSS2	NA	1
choHof-C_hoffmanni-2.0.1_HiC	ACSS3	1	1
choHof-C_hoffmanni-2.0.1_HiC	ACTA1	1	1
choHof-C_hoffmanni-2.0.1_HiC	ACTA2	NA	NA
choHof-C_hoffmanni-2.0.1_HiC	ACTB	2.93	2
choHof-C_hoffmanni-2.0.1_HiC	ACTBL2	NA	NA
choHof-C_hoffmanni-2.0.1_HiC	ACTC1	1	1
choHof-C_hoffmanni-2.0.1_HiC	ACTG1	NA	4
choHof-C_hoffmanni-2.0.1_HiC	ACTG2	1	1
choHof-C_hoffmanni-2.0.1_HiC	ACTL10	1	1
choHof-C_hoffmanni-2.0.1_HiC	ACTL6A	2.41	3
choHof-C_hoffmanni-2.0.1_HiC	ACTL6B	1	1
choHof-C_hoffmanni-2.0.1_HiC	ACTL7A	1.53	2
choHof-C_hoffmanni-2.0.1_HiC	ACTL7B	1	1
choHof-C_hoffmanni-2.0.1_HiC	ACTL8	1	1
choHof-C_hoffmanni-2.0.1_HiC	ACTL9	1	1
choHof-C_hoffmanni-2.0.1_HiC	ACTN1	1	1
choHof-C_hoffmanni-2.0.1_HiC	ACTN2	1	1
choHof-C_hoffmanni-2.0.1_HiC	ACTN3	1	1
choHof-C_hoffmanni-2.0.1_HiC	ACTN4	1	1
choHof-C_hoffmanni-2.0.1_HiC	ACTR10	2.65	4
choHof-C_hoffmanni-2.0.1_HiC	ACTR1A	1	1
choHof-C_hoffmanni-2.0.1_HiC	ACTR1B	1	1
choHof-C_hoffmanni-2.0.1_HiC	ACTR2	2.62	3
choHof-C_hoffmanni-2.0.1_HiC	ACTR3	10.67	11
choHof-C_hoffmanni-2.0.1_HiC	ACTR3B	1	1
choHof-C_hoffmanni-2.0.1_HiC	ACTR3C	NA	NA
choHof-C_hoffmanni-2.0.1_HiC	ACTR5	1	1
choHof-C_hoffmanni-2.0.1_HiC	ACTR6	NA	1
choHof-C_hoffmanni-2.0.1_HiC	ACTR8	1	1
choHof-C_hoffmanni-2.0.1_HiC	ACTRT1	1	1
choHof-C_hoffmanni-2.0.1_HiC	ACTRT2	1	1
choHof-C_hoffmanni-2.0.1_HiC	ACTRT3	1	1
choHof-C_hoffmanni-2.0.1_HiC	ACVR1	1	1
choHof-C_hoffmanni-2.0.1_HiC	ACVR1B	1	1
choHof-C_hoffmanni-2.0.1_HiC	ACVR1C	1.67	2
choHof-C_hoffmanni-2.0.1_HiC	ACVR2A	1	1
choHof-C_hoffmanni-2.0.1_HiC	ACVR2B	1	1
choHof-C_hoffmanni-2.0.1_HiC	ACVRL1	1	1
choHof-C_hoffmanni-2.0.1_HiC	ACY1	1.84	1
choHof-C_hoffmanni-2.0.1_HiC	ACY3	1	1
choHof-C_hoffmanni-2.0.1_HiC	ACYP1	2.83	3
choHof-C_hoffmanni-2.0.1_HiC	ACYP2	NA	2
choHof-C_hoffmanni-2.0.1_HiC	ADA	1	1
choHof-C_hoffmanni-2.0.1_HiC	ADA2	1.53	2
choHof-C_hoffmanni-2.0.1_HiC	ADAD1	1	1
choHof-C_hoffmanni-2.0.1_HiC	ADAD2	1	1
choHof-C_hoffmanni-2.0.1_HiC	ADAL	2.78	3
choHof-C_hoffmanni-2.0.1_HiC	ADAM10	NA	4
choHof-C_hoffmanni-2.0.1_HiC	ADAM11	1	1
choHof-C_hoffmanni-2.0.1_HiC	ADAM12	1	1
choHof-C_hoffmanni-2.0.1_HiC	ADAM15	1	1
choHof-C_hoffmanni-2.0.1_HiC	ADAM17	2.71	3
choHof-C_hoffmanni-2.0.1_HiC	ADAM18	NA	1
choHof-C_hoffmanni-2.0.1_HiC	ADAM19	1	1
choHof-C_hoffmanni-2.0.1_HiC	ADAM2	1	1
choHof-C_hoffmanni-2.0.1_HiC	ADAM20	NA	NA
choHof-C_hoffmanni-2.0.1_HiC	ADAM21	1	1
choHof-C_hoffmanni-2.0.1_HiC	ADAM22	1	1
choHof-C_hoffmanni-2.0.1_HiC	ADAM23	1	1
choHof-C_hoffmanni-2.0.1_HiC	ADAM28	2	2
choHof-C_hoffmanni-2.0.1_HiC	ADAM29	1	1
choHof-C_hoffmanni-2.0.1_HiC	ADAM30	1	1
choHof-C_hoffmanni-2.0.1_HiC	ADAM32	1.94	2
choHof-C_hoffmanni-2.0.1_HiC	ADAM33	1	1
choHof-C_hoffmanni-2.0.1_HiC	ADAM7	1	1
choHof-C_hoffmanni-2.0.1_HiC	ADAM8	NA	1
choHof-C_hoffmanni-2.0.1_HiC	ADAM9	3	3
choHof-C_hoffmanni-2.0.1_HiC	ADAMDEC1	NA	1
choHof-C_hoffmanni-2.0.1_HiC	ADAMTS1	1	1
choHof-C_hoffmanni-2.0.1_HiC	ADAMTS10	1	1
choHof-C_hoffmanni-2.0.1_HiC	ADAMTS12	1	1
choHof-C_hoffmanni-2.0.1_HiC	ADAMTS13	1	1
choHof-C_hoffmanni-2.0.1_HiC	ADAMTS14	1	1
choHof-C_hoffmanni-2.0.1_HiC	ADAMTS15	1	1
choHof-C_hoffmanni-2.0.1_HiC	ADAMTS16	1	1
choHof-C_hoffmanni-2.0.1_HiC	ADAMTS17	NA	1
choHof-C_hoffmanni-2.0.1_HiC	ADAMTS18	1	1
choHof-C_hoffmanni-2.0.1_HiC	ADAMTS19	1	1
choHof-C_hoffmanni-2.0.1_HiC	ADAMTS2	NA	NA
choHof-C_hoffmanni-2.0.1_HiC	ADAMTS20	1	1
choHof-C_hoffmanni-2.0.1_HiC	ADAMTS3	1	1
choHof-C_hoffmanni-2.0.1_HiC	ADAMTS4	1	1
choHof-C_hoffmanni-2.0.1_HiC	ADAMTS5	1	1
choHof-C_hoffmanni-2.0.1_HiC	ADAMTS6	1	1
choHof-C_hoffmanni-2.0.1_HiC	ADAMTS7	1	1
choHof-C_hoffmanni-2.0.1_HiC	ADAMTS8	1	1
choHof-C_hoffmanni-2.0.1_HiC	ADAMTS9	1	1
choHof-C_hoffmanni-2.0.1_HiC	ADAMTSL1	1	1
choHof-C_hoffmanni-2.0.1_HiC	ADAMTSL2	1	1
choHof-C_hoffmanni-2.0.1_HiC	ADAMTSL3	1	1
choHof-C_hoffmanni-2.0.1_HiC	ADAMTSL4	1	1
choHof-C_hoffmanni-2.0.1_HiC	ADAMTSL5	1	1
choHof-C_hoffmanni-2.0.1_HiC	ADAP1	NA	1
choHof-C_hoffmanni-2.0.1_HiC	ADAP2	1	1
choHof-C_hoffmanni-2.0.1_HiC	ADAR	1	1
choHof-C_hoffmanni-2.0.1_HiC	ADARB1	NA	1
choHof-C_hoffmanni-2.0.1_HiC	ADARB2	1	1
choHof-C_hoffmanni-2.0.1_HiC	ADAT1	1	1
choHof-C_hoffmanni-2.0.1_HiC	ADAT2	1	1
choHof-C_hoffmanni-2.0.1_HiC	ADAT3	1	1
choHof-C_hoffmanni-2.0.1_HiC	ADCY1	1	1
choHof-C_hoffmanni-2.0.1_HiC	ADCY10	1	1
choHof-C_hoffmanni-2.0.1_HiC	ADCY2	1	1
choHof-C_hoffmanni-2.0.1_HiC	ADCY3	1	1
choHof-C_hoffmanni-2.0.1_HiC	ADCY4	1	1
choHof-C_hoffmanni-2.0.1_HiC	ADCY5	1	1
choHof-C_hoffmanni-2.0.1_HiC	ADCY6	1	1
choHof-C_hoffmanni-2.0.1_HiC	ADCY7	1	1
choHof-C_hoffmanni-2.0.1_HiC	ADCY8	1	1
choHof-C_hoffmanni-2.0.1_HiC	ADCY9	1	1
choHof-C_hoffmanni-2.0.1_HiC	ADCYAP1	1	1
choHof-C_hoffmanni-2.0.1_HiC	ADCYAP1R1	1	1
choHof-C_hoffmanni-2.0.1_HiC	ADD1	1.82	2
choHof-C_hoffmanni-2.0.1_HiC	ADD2	1	1
choHof-C_hoffmanni-2.0.1_HiC	ADD3	3	3
choHof-C_hoffmanni-2.0.1_HiC	ADGB	NA	1
choHof-C_hoffmanni-2.0.1_HiC	ADGRA1	1	1
choHof-C_hoffmanni-2.0.1_HiC	ADGRA2	1	1
choHof-C_hoffmanni-2.0.1_HiC	ADGRA3	4	5
choHof-C_hoffmanni-2.0.1_HiC	ADGRB1	NA	NA
choHof-C_hoffmanni-2.0.1_HiC	ADGRB2	1	1
choHof-C_hoffmanni-2.0.1_HiC	ADGRB3	1	1
choHof-C_hoffmanni-2.0.1_HiC	ADGRD1	1	1
choHof-C_hoffmanni-2.0.1_HiC	ADGRD2	1	1
choHof-C_hoffmanni-2.0.1_HiC	ADGRE1	2.08	3
choHof-C_hoffmanni-2.0.1_HiC	ADGRE2	1	NA
choHof-C_hoffmanni-2.0.1_HiC	ADGRE3	NA	NA
choHof-C_hoffmanni-2.0.1_HiC	ADGRF1	1.91	2
choHof-C_hoffmanni-2.0.1_HiC	ADGRF2	1.56	1
choHof-C_hoffmanni-2.0.1_HiC	ADGRF3	1	1
choHof-C_hoffmanni-2.0.1_HiC	ADGRF4	1.54	1
choHof-C_hoffmanni-2.0.1_HiC	ADGRF5	1	1
choHof-C_hoffmanni-2.0.1_HiC	ADGRG1	1	1
choHof-C_hoffmanni-2.0.1_HiC	ADGRG2	1	1
choHof-C_hoffmanni-2.0.1_HiC	ADGRG3	NA	1
choHof-C_hoffmanni-2.0.1_HiC	ADGRG4	1	1
choHof-C_hoffmanni-2.0.1_HiC	ADGRG5	NA	1
choHof-C_hoffmanni-2.0.1_HiC	ADGRG6	1	1
choHof-C_hoffmanni-2.0.1_HiC	ADGRG7	1.9	2
choHof-C_hoffmanni-2.0.1_HiC	ADGRL1	1	1
choHof-C_hoffmanni-2.0.1_HiC	ADGRL2	2.9	3
choHof-C_hoffmanni-2.0.1_HiC	ADGRL3	1	1
choHof-C_hoffmanni-2.0.1_HiC	ADGRL4	1	1
choHof-C_hoffmanni-2.0.1_HiC	ADGRV1	1	NA
choHof-C_hoffmanni-2.0.1_HiC	ADH1A	NA	NA
choHof-C_hoffmanni-2.0.1_HiC	ADH1B	5.52	NA
choHof-C_hoffmanni-2.0.1_HiC	ADH1C	6.21	2
choHof-C_hoffmanni-2.0.1_HiC	ADH4	NA	1
choHof-C_hoffmanni-2.0.1_HiC	ADH5	2.52	3
choHof-C_hoffmanni-2.0.1_HiC	ADH6	NA	NA
choHof-C_hoffmanni-2.0.1_HiC	ADH7	1	1
choHof-C_hoffmanni-2.0.1_HiC	ADHFE1	NA	1
choHof-C_hoffmanni-2.0.1_HiC	ADI1	1.67	2
choHof-C_hoffmanni-2.0.1_HiC	ADIG	NA	1
choHof-C_hoffmanni-2.0.1_HiC	ADIPOQ	1	1
choHof-C_hoffmanni-2.0.1_HiC	ADIPOR1	18.35	25
choHof-C_hoffmanni-2.0.1_HiC	ADIPOR2	1	1
choHof-C_hoffmanni-2.0.1_HiC	ADIRF	1	1
choHof-C_hoffmanni-2.0.1_HiC	ADK	1.85	2
choHof-C_hoffmanni-2.0.1_HiC	ADM	1	1
choHof-C_hoffmanni-2.0.1_HiC	ADM2	1	1
choHof-C_hoffmanni-2.0.1_HiC	ADNP	1	1
choHof-C_hoffmanni-2.0.1_HiC	ADNP2	1	1
choHof-C_hoffmanni-2.0.1_HiC	ADO	7.53	9
choHof-C_hoffmanni-2.0.1_HiC	ADORA1	1	1
choHof-C_hoffmanni-2.0.1_HiC	ADORA2A	1	1
choHof-C_hoffmanni-2.0.1_HiC	ADORA2B	1	1
choHof-C_hoffmanni-2.0.1_HiC	ADORA3	1	1
choHof-C_hoffmanni-2.0.1_HiC	ADPGK	NA	1
choHof-C_hoffmanni-2.0.1_HiC	ADPRH	1	1
choHof-C_hoffmanni-2.0.1_HiC	ADPRHL1	1.64	2
choHof-C_hoffmanni-2.0.1_HiC	ADPRHL2	1	1
choHof-C_hoffmanni-2.0.1_HiC	ADPRM	1	1
choHof-C_hoffmanni-2.0.1_HiC	ADRA1A	1	1
choHof-C_hoffmanni-2.0.1_HiC	ADRA1B	1	1
choHof-C_hoffmanni-2.0.1_HiC	ADRA1D	1	1
choHof-C_hoffmanni-2.0.1_HiC	ADRA2A	1	1
choHof-C_hoffmanni-2.0.1_HiC	ADRA2B	1	1
choHof-C_hoffmanni-2.0.1_HiC	ADRA2C	1	1
choHof-C_hoffmanni-2.0.1_HiC	ADRB1	1	1
choHof-C_hoffmanni-2.0.1_HiC	ADRB2	1	1
choHof-C_hoffmanni-2.0.1_HiC	ADRB3	1	1
choHof-C_hoffmanni-2.0.1_HiC	ADRM1	1	1
choHof-C_hoffmanni-2.0.1_HiC	ADSL	1	1
choHof-C_hoffmanni-2.0.1_HiC	ADSS	2.98	3
choHof-C_hoffmanni-2.0.1_HiC	ADSSL1	NA	1
choHof-C_hoffmanni-2.0.1_HiC	ADTRP	1.59	2
choHof-C_hoffmanni-2.0.1_HiC	AEBP1	1	1
choHof-C_hoffmanni-2.0.1_HiC	AEBP2	1.54	2
choHof-C_hoffmanni-2.0.1_HiC	AEN	1	1
choHof-C_hoffmanni-2.0.1_HiC	AES	1	1
choHof-C_hoffmanni-2.0.1_HiC	AFAP1	1	1
choHof-C_hoffmanni-2.0.1_HiC	AFAP1L1	1	1
choHof-C_hoffmanni-2.0.1_HiC	AFAP1L2	1	1
choHof-C_hoffmanni-2.0.1_HiC	AFDN	1	1
choHof-C_hoffmanni-2.0.1_HiC	AFF1	1	1
choHof-C_hoffmanni-2.0.1_HiC	AFF2	1	1
choHof-C_hoffmanni-2.0.1_HiC	AFF3	1	1
choHof-C_hoffmanni-2.0.1_HiC	AFF4	1	1
choHof-C_hoffmanni-2.0.1_HiC	AFG1L	1	1
choHof-C_hoffmanni-2.0.1_HiC	AFG3L2	1	1
choHof-C_hoffmanni-2.0.1_HiC	AFM	NA	NA
choHof-C_hoffmanni-2.0.1_HiC	AFMID	NA	1
choHof-C_hoffmanni-2.0.1_HiC	AFP	1	1
choHof-C_hoffmanni-2.0.1_HiC	AFTPH	1.96	2
choHof-C_hoffmanni-2.0.1_HiC	AGA	1.91	2
choHof-C_hoffmanni-2.0.1_HiC	AGAP1	2	2
choHof-C_hoffmanni-2.0.1_HiC	AGAP11	NA	NA
choHof-C_hoffmanni-2.0.1_HiC	AGAP2	1	1
choHof-C_hoffmanni-2.0.1_HiC	AGAP3	NA	1
choHof-C_hoffmanni-2.0.1_HiC	AGAP4	NA	NA
choHof-C_hoffmanni-2.0.1_HiC	AGAP5	NA	NA
choHof-C_hoffmanni-2.0.1_HiC	AGAP6	NA	NA
choHof-C_hoffmanni-2.0.1_HiC	AGAP9	NA	NA
choHof-C_hoffmanni-2.0.1_HiC	AGBL1	1	1
choHof-C_hoffmanni-2.0.1_HiC	AGBL2	NA	1
choHof-C_hoffmanni-2.0.1_HiC	AGBL3	1	1
choHof-C_hoffmanni-2.0.1_HiC	AGBL4	1	1
choHof-C_hoffmanni-2.0.1_HiC	AGBL5	1	1
choHof-C_hoffmanni-2.0.1_HiC	AGER	1	1
choHof-C_hoffmanni-2.0.1_HiC	AGFG1	2.65	3
choHof-C_hoffmanni-2.0.1_HiC	AGFG2	1	1
choHof-C_hoffmanni-2.0.1_HiC	AGGF1	1	1
choHof-C_hoffmanni-2.0.1_HiC	AGK	1	1
choHof-C_hoffmanni-2.0.1_HiC	AGL	1	1
choHof-C_hoffmanni-2.0.1_HiC	AGMAT	1	1
choHof-C_hoffmanni-2.0.1_HiC	AGMO	1	1
choHof-C_hoffmanni-2.0.1_HiC	AGO1	1	1
choHof-C_hoffmanni-2.0.1_HiC	AGO2	1	1
choHof-C_hoffmanni-2.0.1_HiC	AGO3	NA	1
choHof-C_hoffmanni-2.0.1_HiC	AGO4	1	1
choHof-C_hoffmanni-2.0.1_HiC	AGPAT1	NA	NA
choHof-C_hoffmanni-2.0.1_HiC	AGPAT2	1	1
choHof-C_hoffmanni-2.0.1_HiC	AGPAT3	1	1
choHof-C_hoffmanni-2.0.1_HiC	AGPAT4	1	1
choHof-C_hoffmanni-2.0.1_HiC	AGPAT5	1.7	2
choHof-C_hoffmanni-2.0.1_HiC	AGPS	1.78	2
choHof-C_hoffmanni-2.0.1_HiC	AGR2	1	1
choHof-C_hoffmanni-2.0.1_HiC	AGR3	1	1
choHof-C_hoffmanni-2.0.1_HiC	AGRN	1	1
choHof-C_hoffmanni-2.0.1_HiC	AGRP	1	1
choHof-C_hoffmanni-2.0.1_HiC	AGT	1.77	2
choHof-C_hoffmanni-2.0.1_HiC	AGTPBP1	1	1
choHof-C_hoffmanni-2.0.1_HiC	AGTR1	1	1
choHof-C_hoffmanni-2.0.1_HiC	AGTR2	1	1
choHof-C_hoffmanni-2.0.1_HiC	AGTRAP	NA	1
choHof-C_hoffmanni-2.0.1_HiC	AGXT	1	1
choHof-C_hoffmanni-2.0.1_HiC	AGXT2	1	1
choHof-C_hoffmanni-2.0.1_HiC	AHCTF1	1	1
choHof-C_hoffmanni-2.0.1_HiC	AHCY	3.47	4
choHof-C_hoffmanni-2.0.1_HiC	AHCYL1	1	1
choHof-C_hoffmanni-2.0.1_HiC	AHCYL2	1	1
choHof-C_hoffmanni-2.0.1_HiC	AHDC1	1	1
choHof-C_hoffmanni-2.0.1_HiC	AHI1	NA	1
choHof-C_hoffmanni-2.0.1_HiC	AHNAK	7.99	1
choHof-C_hoffmanni-2.0.1_HiC	AHNAK2	1.58	1
choHof-C_hoffmanni-2.0.1_HiC	AHR	1	1
choHof-C_hoffmanni-2.0.1_HiC	AHRR	NA	1
choHof-C_hoffmanni-2.0.1_HiC	AHSA1	1	1
choHof-C_hoffmanni-2.0.1_HiC	AHSG	1	1
choHof-C_hoffmanni-2.0.1_HiC	AHSP	NA	NA
choHof-C_hoffmanni-2.0.1_HiC	AICDA	1	1
choHof-C_hoffmanni-2.0.1_HiC	AIDA	1	1
choHof-C_hoffmanni-2.0.1_HiC	AIF1	NA	NA
choHof-C_hoffmanni-2.0.1_HiC	AIF1L	1	1
choHof-C_hoffmanni-2.0.1_HiC	AIFM1	NA	2
choHof-C_hoffmanni-2.0.1_HiC	AIFM2	1	1
choHof-C_hoffmanni-2.0.1_HiC	AIFM3	NA	1
choHof-C_hoffmanni-2.0.1_HiC	AIG1	NA	1
choHof-C_hoffmanni-2.0.1_HiC	AIM2	1.8	2
choHof-C_hoffmanni-2.0.1_HiC	AIMP1	5.64	6
choHof-C_hoffmanni-2.0.1_HiC	AIMP2	NA	1
choHof-C_hoffmanni-2.0.1_HiC	AIP	1	1
choHof-C_hoffmanni-2.0.1_HiC	AIPL1	1.87	2
choHof-C_hoffmanni-2.0.1_HiC	AIRE	1	1
choHof-C_hoffmanni-2.0.1_HiC	AJAP1	NA	NA
choHof-C_hoffmanni-2.0.1_HiC	AJM1	1	1
choHof-C_hoffmanni-2.0.1_HiC	AJUBA	1.97	2
choHof-C_hoffmanni-2.0.1_HiC	AK1	NA	1
choHof-C_hoffmanni-2.0.1_HiC	AK2	1.88	2
choHof-C_hoffmanni-2.0.1_HiC	AK3	1.91	2
choHof-C_hoffmanni-2.0.1_HiC	AK4	1	1
choHof-C_hoffmanni-2.0.1_HiC	AK5	1	1
choHof-C_hoffmanni-2.0.1_HiC	AK6	1.77	4
choHof-C_hoffmanni-2.0.1_HiC	AK7	1	1
choHof-C_hoffmanni-2.0.1_HiC	AK8	1	1
choHof-C_hoffmanni-2.0.1_HiC	AK9	1	1
choHof-C_hoffmanni-2.0.1_HiC	AKAIN1	1	1
choHof-C_hoffmanni-2.0.1_HiC	AKAP1	1	1
choHof-C_hoffmanni-2.0.1_HiC	AKAP10	3.79	4
choHof-C_hoffmanni-2.0.1_HiC	AKAP11	1	1
choHof-C_hoffmanni-2.0.1_HiC	AKAP12	1	1
choHof-C_hoffmanni-2.0.1_HiC	AKAP13	1	1
choHof-C_hoffmanni-2.0.1_HiC	AKAP14	NA	NA
choHof-C_hoffmanni-2.0.1_HiC	AKAP17A	NA	1
choHof-C_hoffmanni-2.0.1_HiC	AKAP2	NA	2
choHof-C_hoffmanni-2.0.1_HiC	AKAP3	1	1
choHof-C_hoffmanni-2.0.1_HiC	AKAP4	1	1
choHof-C_hoffmanni-2.0.1_HiC	AKAP5	1	1
choHof-C_hoffmanni-2.0.1_HiC	AKAP6	1	1
choHof-C_hoffmanni-2.0.1_HiC	AKAP7	2.94	4
choHof-C_hoffmanni-2.0.1_HiC	AKAP8	NA	1
choHof-C_hoffmanni-2.0.1_HiC	AKAP8L	1.96	2
choHof-C_hoffmanni-2.0.1_HiC	AKAP9	1	1
choHof-C_hoffmanni-2.0.1_HiC	AKIP1	2.91	3
choHof-C_hoffmanni-2.0.1_HiC	AKIRIN1	2.65	4
choHof-C_hoffmanni-2.0.1_HiC	AKIRIN2	2.21	3
choHof-C_hoffmanni-2.0.1_HiC	AKNA	1	1
choHof-C_hoffmanni-2.0.1_HiC	AKNAD1	1	1
choHof-C_hoffmanni-2.0.1_HiC	AKR1A1	1.97	2
choHof-C_hoffmanni-2.0.1_HiC	AKR1B1	2.92	4
choHof-C_hoffmanni-2.0.1_HiC	AKR1B10	3.6	4
choHof-C_hoffmanni-2.0.1_HiC	AKR1B15	NA	NA
choHof-C_hoffmanni-2.0.1_HiC	AKR1C1	7.7	10
choHof-C_hoffmanni-2.0.1_HiC	AKR1C2	4.49	6
choHof-C_hoffmanni-2.0.1_HiC	AKR1C3	1	1
choHof-C_hoffmanni-2.0.1_HiC	AKR1C4	1.43	2
choHof-C_hoffmanni-2.0.1_HiC	AKR1D1	1	1
choHof-C_hoffmanni-2.0.1_HiC	AKR1E2	1	1
choHof-C_hoffmanni-2.0.1_HiC	AKR7A2	1.89	2
choHof-C_hoffmanni-2.0.1_HiC	AKR7A3	NA	NA
choHof-C_hoffmanni-2.0.1_HiC	AKR7L	NA	NA
choHof-C_hoffmanni-2.0.1_HiC	AKT1	1	1
choHof-C_hoffmanni-2.0.1_HiC	AKT1S1	1	1
choHof-C_hoffmanni-2.0.1_HiC	AKT2	1.86	2
choHof-C_hoffmanni-2.0.1_HiC	AKT3	1	1
choHof-C_hoffmanni-2.0.1_HiC	AKTIP	1	1
choHof-C_hoffmanni-2.0.1_HiC	ALAD	1	1
choHof-C_hoffmanni-2.0.1_HiC	ALAS1	1	1
choHof-C_hoffmanni-2.0.1_HiC	ALAS2	1	1
choHof-C_hoffmanni-2.0.1_HiC	ALB	NA	1
choHof-C_hoffmanni-2.0.1_HiC	ALCAM	1	1
choHof-C_hoffmanni-2.0.1_HiC	ALDH16A1	1	1
choHof-C_hoffmanni-2.0.1_HiC	ALDH18A1	1	1
choHof-C_hoffmanni-2.0.1_HiC	ALDH1A1	1.88	2
choHof-C_hoffmanni-2.0.1_HiC	ALDH1A2	1	1
choHof-C_hoffmanni-2.0.1_HiC	ALDH1A3	1	1
choHof-C_hoffmanni-2.0.1_HiC	ALDH1B1	1	1
choHof-C_hoffmanni-2.0.1_HiC	ALDH1L1	1	1
choHof-C_hoffmanni-2.0.1_HiC	ALDH1L2	1.73	2
choHof-C_hoffmanni-2.0.1_HiC	ALDH2	1.64	2
choHof-C_hoffmanni-2.0.1_HiC	ALDH3A1	NA	NA
choHof-C_hoffmanni-2.0.1_HiC	ALDH3A2	1.8	2
choHof-C_hoffmanni-2.0.1_HiC	ALDH3B1	1.94	2
choHof-C_hoffmanni-2.0.1_HiC	ALDH3B2	1	1
choHof-C_hoffmanni-2.0.1_HiC	ALDH4A1	1	1
choHof-C_hoffmanni-2.0.1_HiC	ALDH5A1	1	1
choHof-C_hoffmanni-2.0.1_HiC	ALDH6A1	5.53	7
choHof-C_hoffmanni-2.0.1_HiC	ALDH7A1	2	3
choHof-C_hoffmanni-2.0.1_HiC	ALDH8A1	1	1
choHof-C_hoffmanni-2.0.1_HiC	ALDH9A1	2.51	3
choHof-C_hoffmanni-2.0.1_HiC	ALDOA	3.39	5
choHof-C_hoffmanni-2.0.1_HiC	ALDOB	1	1
choHof-C_hoffmanni-2.0.1_HiC	ALDOC	1	1
choHof-C_hoffmanni-2.0.1_HiC	ALG1	1	1
choHof-C_hoffmanni-2.0.1_HiC	ALG10	NA	NA
choHof-C_hoffmanni-2.0.1_HiC	ALG11	NA	2
choHof-C_hoffmanni-2.0.1_HiC	ALG12	1	1
choHof-C_hoffmanni-2.0.1_HiC	ALG14	1	1
choHof-C_hoffmanni-2.0.1_HiC	ALG2	1	1
choHof-C_hoffmanni-2.0.1_HiC	ALG3	1	1
choHof-C_hoffmanni-2.0.1_HiC	ALG5	2.05	3
choHof-C_hoffmanni-2.0.1_HiC	ALG6	1	1
choHof-C_hoffmanni-2.0.1_HiC	ALG8	1	1
choHof-C_hoffmanni-2.0.1_HiC	ALG9	1	1
choHof-C_hoffmanni-2.0.1_HiC	ALK	1	1
choHof-C_hoffmanni-2.0.1_HiC	ALKAL1	1	1
choHof-C_hoffmanni-2.0.1_HiC	ALKAL2	1	1
choHof-C_hoffmanni-2.0.1_HiC	ALKBH1	1.57	2
choHof-C_hoffmanni-2.0.1_HiC	ALKBH2	1	1
choHof-C_hoffmanni-2.0.1_HiC	ALKBH3	NA	1
choHof-C_hoffmanni-2.0.1_HiC	ALKBH4	1	1
choHof-C_hoffmanni-2.0.1_HiC	ALKBH5	1	1
choHof-C_hoffmanni-2.0.1_HiC	ALKBH6	1	1
choHof-C_hoffmanni-2.0.1_HiC	ALKBH7	1	1
choHof-C_hoffmanni-2.0.1_HiC	ALKBH8	1.34	2
choHof-C_hoffmanni-2.0.1_HiC	ALLC	1	1
choHof-C_hoffmanni-2.0.1_HiC	ALMS1	1	1
choHof-C_hoffmanni-2.0.1_HiC	ALOX12	1	1
choHof-C_hoffmanni-2.0.1_HiC	ALOX12B	1	1
choHof-C_hoffmanni-2.0.1_HiC	ALOX15	NA	NA
choHof-C_hoffmanni-2.0.1_HiC	ALOX15B	NA	NA
choHof-C_hoffmanni-2.0.1_HiC	ALOX5	1	1
choHof-C_hoffmanni-2.0.1_HiC	ALOX5AP	1	1
choHof-C_hoffmanni-2.0.1_HiC	ALOXE3	1	1
choHof-C_hoffmanni-2.0.1_HiC	ALPI	NA	2
choHof-C_hoffmanni-2.0.1_HiC	ALPK1	1	1
choHof-C_hoffmanni-2.0.1_HiC	ALPK2	1	1
choHof-C_hoffmanni-2.0.1_HiC	ALPK3	1	1
choHof-C_hoffmanni-2.0.1_HiC	ALPL	1	1
choHof-C_hoffmanni-2.0.1_HiC	ALPP	NA	NA
choHof-C_hoffmanni-2.0.1_HiC	ALPPL2	NA	NA
choHof-C_hoffmanni-2.0.1_HiC	ALS2	1	1
choHof-C_hoffmanni-2.0.1_HiC	ALS2CL	1	1
choHof-C_hoffmanni-2.0.1_HiC	ALS2CR12	1	1
choHof-C_hoffmanni-2.0.1_HiC	ALX1	1	1
choHof-C_hoffmanni-2.0.1_HiC	ALX3	1	1
choHof-C_hoffmanni-2.0.1_HiC	ALX4	1	1
choHof-C_hoffmanni-2.0.1_HiC	ALYREF	1	1
choHof-C_hoffmanni-2.0.1_HiC	AMACR	1	1
choHof-C_hoffmanni-2.0.1_HiC	AMBN	1	1
choHof-C_hoffmanni-2.0.1_HiC	AMBP	1	1
choHof-C_hoffmanni-2.0.1_HiC	AMBRA1	1	1
choHof-C_hoffmanni-2.0.1_HiC	AMD1	20.53	27
choHof-C_hoffmanni-2.0.1_HiC	AMDHD1	1	1
choHof-C_hoffmanni-2.0.1_HiC	AMDHD2	1	1
choHof-C_hoffmanni-2.0.1_HiC	AMELX	NA	NA
choHof-C_hoffmanni-2.0.1_HiC	AMELY	NA	NA
choHof-C_hoffmanni-2.0.1_HiC	AMER1	1	1
choHof-C_hoffmanni-2.0.1_HiC	AMER2	1	1
choHof-C_hoffmanni-2.0.1_HiC	AMER3	1.73	2
choHof-C_hoffmanni-2.0.1_HiC	AMFR	1	1
choHof-C_hoffmanni-2.0.1_HiC	AMH	1	1
choHof-C_hoffmanni-2.0.1_HiC	AMHR2	1	1
choHof-C_hoffmanni-2.0.1_HiC	AMIGO1	1	1
choHof-C_hoffmanni-2.0.1_HiC	AMIGO2	1	1
choHof-C_hoffmanni-2.0.1_HiC	AMIGO3	NA	NA
choHof-C_hoffmanni-2.0.1_HiC	AMMECR1	1	2
choHof-C_hoffmanni-2.0.1_HiC	AMMECR1L	1	1
choHof-C_hoffmanni-2.0.1_HiC	AMN	NA	NA
choHof-C_hoffmanni-2.0.1_HiC	AMN1	4.9	6
choHof-C_hoffmanni-2.0.1_HiC	AMOT	1	1
choHof-C_hoffmanni-2.0.1_HiC	AMOTL1	1	1
choHof-C_hoffmanni-2.0.1_HiC	AMOTL2	1	1
choHof-C_hoffmanni-2.0.1_HiC	AMPD1	1	1
choHof-C_hoffmanni-2.0.1_HiC	AMPD2	1	1
choHof-C_hoffmanni-2.0.1_HiC	AMPD3	1	1
choHof-C_hoffmanni-2.0.1_HiC	AMPH	1	1
choHof-C_hoffmanni-2.0.1_HiC	AMT	NA	2
choHof-C_hoffmanni-2.0.1_HiC	AMTN	NA	NA
choHof-C_hoffmanni-2.0.1_HiC	AMY1A	NA	NA
choHof-C_hoffmanni-2.0.1_HiC	AMY2A	1	1
choHof-C_hoffmanni-2.0.1_HiC	AMY2B	NA	NA
choHof-C_hoffmanni-2.0.1_HiC	AMZ1	1	1
choHof-C_hoffmanni-2.0.1_HiC	AMZ2	1	1
choHof-C_hoffmanni-2.0.1_HiC	ANAPC1	NA	1
choHof-C_hoffmanni-2.0.1_HiC	ANAPC10	1	1
choHof-C_hoffmanni-2.0.1_HiC	ANAPC11	1	1
choHof-C_hoffmanni-2.0.1_HiC	ANAPC13	3.61	4
choHof-C_hoffmanni-2.0.1_HiC	ANAPC15	NA	1
choHof-C_hoffmanni-2.0.1_HiC	ANAPC16	2	2
choHof-C_hoffmanni-2.0.1_HiC	ANAPC2	1	1
choHof-C_hoffmanni-2.0.1_HiC	ANAPC4	1	1
choHof-C_hoffmanni-2.0.1_HiC	ANAPC5	1	1
choHof-C_hoffmanni-2.0.1_HiC	ANAPC7	1	1
choHof-C_hoffmanni-2.0.1_HiC	ANG	1	1
choHof-C_hoffmanni-2.0.1_HiC	ANGEL1	1	1
choHof-C_hoffmanni-2.0.1_HiC	ANGEL2	2.93	3
choHof-C_hoffmanni-2.0.1_HiC	ANGPT1	1	1
choHof-C_hoffmanni-2.0.1_HiC	ANGPT2	1	1
choHof-C_hoffmanni-2.0.1_HiC	ANGPT4	1	1
choHof-C_hoffmanni-2.0.1_HiC	ANGPTL1	1	1
choHof-C_hoffmanni-2.0.1_HiC	ANGPTL2	1	1
choHof-C_hoffmanni-2.0.1_HiC	ANGPTL3	1	1
choHof-C_hoffmanni-2.0.1_HiC	ANGPTL4	1	1
choHof-C_hoffmanni-2.0.1_HiC	ANGPTL5	1	1
choHof-C_hoffmanni-2.0.1_HiC	ANGPTL6	1	1
choHof-C_hoffmanni-2.0.1_HiC	ANGPTL7	3.15	4
choHof-C_hoffmanni-2.0.1_HiC	ANGPTL8	NA	1
choHof-C_hoffmanni-2.0.1_HiC	ANHX	1	1
choHof-C_hoffmanni-2.0.1_HiC	ANK1	1	1
choHof-C_hoffmanni-2.0.1_HiC	ANK2	1	1
choHof-C_hoffmanni-2.0.1_HiC	ANK3	1	1
choHof-C_hoffmanni-2.0.1_HiC	ANKAR	1	1
choHof-C_hoffmanni-2.0.1_HiC	ANKDD1A	1	1
choHof-C_hoffmanni-2.0.1_HiC	ANKDD1B	1	1
choHof-C_hoffmanni-2.0.1_HiC	ANKEF1	1	1
choHof-C_hoffmanni-2.0.1_HiC	ANKFN1	1	1
choHof-C_hoffmanni-2.0.1_HiC	ANKFY1	1	1
choHof-C_hoffmanni-2.0.1_HiC	ANKH	1	1
choHof-C_hoffmanni-2.0.1_HiC	ANKHD1	1	1
choHof-C_hoffmanni-2.0.1_HiC	ANKIB1	1	1
choHof-C_hoffmanni-2.0.1_HiC	ANKK1	1	1
choHof-C_hoffmanni-2.0.1_HiC	ANKLE1	NA	1
choHof-C_hoffmanni-2.0.1_HiC	ANKLE2	1	1
choHof-C_hoffmanni-2.0.1_HiC	ANKMY1	NA	1
choHof-C_hoffmanni-2.0.1_HiC	ANKMY2	1	1
choHof-C_hoffmanni-2.0.1_HiC	ANKRA2	2	2
choHof-C_hoffmanni-2.0.1_HiC	ANKRD1	1	1
choHof-C_hoffmanni-2.0.1_HiC	ANKRD10	1	1
choHof-C_hoffmanni-2.0.1_HiC	ANKRD11	NA	1
choHof-C_hoffmanni-2.0.1_HiC	ANKRD12	1	1
choHof-C_hoffmanni-2.0.1_HiC	ANKRD13A	1.74	2
choHof-C_hoffmanni-2.0.1_HiC	ANKRD13B	1	1
choHof-C_hoffmanni-2.0.1_HiC	ANKRD13C	NA	NA
choHof-C_hoffmanni-2.0.1_HiC	ANKRD13D	1	1
choHof-C_hoffmanni-2.0.1_HiC	ANKRD16	1	1
choHof-C_hoffmanni-2.0.1_HiC	ANKRD17	1	1
choHof-C_hoffmanni-2.0.1_HiC	ANKRD18A	NA	NA
choHof-C_hoffmanni-2.0.1_HiC	ANKRD18B	NA	NA
choHof-C_hoffmanni-2.0.1_HiC	ANKRD2	1	1
choHof-C_hoffmanni-2.0.1_HiC	ANKRD20A1	NA	NA
choHof-C_hoffmanni-2.0.1_HiC	ANKRD20A2	NA	NA
choHof-C_hoffmanni-2.0.1_HiC	ANKRD20A3	NA	NA
choHof-C_hoffmanni-2.0.1_HiC	ANKRD20A4	NA	NA
choHof-C_hoffmanni-2.0.1_HiC	ANKRD20A8P	NA	NA
choHof-C_hoffmanni-2.0.1_HiC	ANKRD22	1	1
choHof-C_hoffmanni-2.0.1_HiC	ANKRD23	1	1
choHof-C_hoffmanni-2.0.1_HiC	ANKRD24	1	1
choHof-C_hoffmanni-2.0.1_HiC	ANKRD26	4.37	6
choHof-C_hoffmanni-2.0.1_HiC	ANKRD27	1	1
choHof-C_hoffmanni-2.0.1_HiC	ANKRD28	NA	6
choHof-C_hoffmanni-2.0.1_HiC	ANKRD29	1	1
choHof-C_hoffmanni-2.0.1_HiC	ANKRD30A	NA	NA
choHof-C_hoffmanni-2.0.1_HiC	ANKRD30B	NA	NA
choHof-C_hoffmanni-2.0.1_HiC	ANKRD33	1	1
choHof-C_hoffmanni-2.0.1_HiC	ANKRD33B	1	1
choHof-C_hoffmanni-2.0.1_HiC	ANKRD34A	1	1
choHof-C_hoffmanni-2.0.1_HiC	ANKRD34B	1	1
choHof-C_hoffmanni-2.0.1_HiC	ANKRD34C	1	1
choHof-C_hoffmanni-2.0.1_HiC	ANKRD35	1	1
choHof-C_hoffmanni-2.0.1_HiC	ANKRD36	NA	NA
choHof-C_hoffmanni-2.0.1_HiC	ANKRD36B	NA	NA
choHof-C_hoffmanni-2.0.1_HiC	ANKRD36C	NA	NA
choHof-C_hoffmanni-2.0.1_HiC	ANKRD37	1	1
choHof-C_hoffmanni-2.0.1_HiC	ANKRD39	NA	NA
choHof-C_hoffmanni-2.0.1_HiC	ANKRD40	1.96	2
choHof-C_hoffmanni-2.0.1_HiC	ANKRD42	1	2
choHof-C_hoffmanni-2.0.1_HiC	ANKRD44	1	1
choHof-C_hoffmanni-2.0.1_HiC	ANKRD45	NA	NA
choHof-C_hoffmanni-2.0.1_HiC	ANKRD46	1	1
choHof-C_hoffmanni-2.0.1_HiC	ANKRD49	1.95	2
choHof-C_hoffmanni-2.0.1_HiC	ANKRD50	1	1
choHof-C_hoffmanni-2.0.1_HiC	ANKRD52	1	1
choHof-C_hoffmanni-2.0.1_HiC	ANKRD53	1	1
choHof-C_hoffmanni-2.0.1_HiC	ANKRD54	1	1
choHof-C_hoffmanni-2.0.1_HiC	ANKRD55	1	1
choHof-C_hoffmanni-2.0.1_HiC	ANKRD6	1	1
choHof-C_hoffmanni-2.0.1_HiC	ANKRD60	1	1
choHof-C_hoffmanni-2.0.1_HiC	ANKRD61	1	1
choHof-C_hoffmanni-2.0.1_HiC	ANKRD62	NA	NA
choHof-C_hoffmanni-2.0.1_HiC	ANKRD63	1	1
choHof-C_hoffmanni-2.0.1_HiC	ANKRD65	1	1
choHof-C_hoffmanni-2.0.1_HiC	ANKRD66	1	1
choHof-C_hoffmanni-2.0.1_HiC	ANKRD7	NA	1
choHof-C_hoffmanni-2.0.1_HiC	ANKRD9	1	1
choHof-C_hoffmanni-2.0.1_HiC	ANKS1A	1	1
choHof-C_hoffmanni-2.0.1_HiC	ANKS1B	1	1
choHof-C_hoffmanni-2.0.1_HiC	ANKS3	1	1
choHof-C_hoffmanni-2.0.1_HiC	ANKS4B	1	1
choHof-C_hoffmanni-2.0.1_HiC	ANKS6	1	1
choHof-C_hoffmanni-2.0.1_HiC	ANKUB1	1	1
choHof-C_hoffmanni-2.0.1_HiC	ANKZF1	1	1
choHof-C_hoffmanni-2.0.1_HiC	ANLN	1	1
choHof-C_hoffmanni-2.0.1_HiC	ANO1	1	1
choHof-C_hoffmanni-2.0.1_HiC	ANO10	1	1
choHof-C_hoffmanni-2.0.1_HiC	ANO2	1	1
choHof-C_hoffmanni-2.0.1_HiC	ANO3	NA	1
choHof-C_hoffmanni-2.0.1_HiC	ANO4	1	1
choHof-C_hoffmanni-2.0.1_HiC	ANO5	1	1
choHof-C_hoffmanni-2.0.1_HiC	ANO6	NA	1
choHof-C_hoffmanni-2.0.1_HiC	ANO7	1	1
choHof-C_hoffmanni-2.0.1_HiC	ANO8	1	1
choHof-C_hoffmanni-2.0.1_HiC	ANO9	1	1
choHof-C_hoffmanni-2.0.1_HiC	ANOS1	1.4	3
choHof-C_hoffmanni-2.0.1_HiC	ANP32A	2.63	2
choHof-C_hoffmanni-2.0.1_HiC	ANP32B	1.95	2
choHof-C_hoffmanni-2.0.1_HiC	ANP32C	NA	NA
choHof-C_hoffmanni-2.0.1_HiC	ANP32D	2.7	2
choHof-C_hoffmanni-2.0.1_HiC	ANP32E	6.45	8
choHof-C_hoffmanni-2.0.1_HiC	ANPEP	1	1
choHof-C_hoffmanni-2.0.1_HiC	ANTXR1	1	1
choHof-C_hoffmanni-2.0.1_HiC	ANTXR2	1	1
choHof-C_hoffmanni-2.0.1_HiC	ANTXRL	NA	NA
choHof-C_hoffmanni-2.0.1_HiC	ANXA1	1	1
choHof-C_hoffmanni-2.0.1_HiC	ANXA10	1	1
choHof-C_hoffmanni-2.0.1_HiC	ANXA11	1	1
choHof-C_hoffmanni-2.0.1_HiC	ANXA13	1	1
choHof-C_hoffmanni-2.0.1_HiC	ANXA2	3.95	5
choHof-C_hoffmanni-2.0.1_HiC	ANXA2R	NA	NA
choHof-C_hoffmanni-2.0.1_HiC	ANXA3	1.84	2
choHof-C_hoffmanni-2.0.1_HiC	ANXA4	1	1
choHof-C_hoffmanni-2.0.1_HiC	ANXA5	1	1
choHof-C_hoffmanni-2.0.1_HiC	ANXA6	1	1
choHof-C_hoffmanni-2.0.1_HiC	ANXA7	5.21	6
choHof-C_hoffmanni-2.0.1_HiC	ANXA8	NA	3
choHof-C_hoffmanni-2.0.1_HiC	ANXA8L1	NA	NA
choHof-C_hoffmanni-2.0.1_HiC	ANXA9	1	1
choHof-C_hoffmanni-2.0.1_HiC	AOAH	NA	1
choHof-C_hoffmanni-2.0.1_HiC	AOC1	1	1
choHof-C_hoffmanni-2.0.1_HiC	AOC2	1	1
choHof-C_hoffmanni-2.0.1_HiC	AOC3	1	1
choHof-C_hoffmanni-2.0.1_HiC	AOPEP	1	1
choHof-C_hoffmanni-2.0.1_HiC	AOX1	3.59	4
choHof-C_hoffmanni-2.0.1_HiC	AP1AR	7.36	8
choHof-C_hoffmanni-2.0.1_HiC	AP1B1	1	1
choHof-C_hoffmanni-2.0.1_HiC	AP1G1	1	1
choHof-C_hoffmanni-2.0.1_HiC	AP1G2	1	1
choHof-C_hoffmanni-2.0.1_HiC	AP1M1	1	1
choHof-C_hoffmanni-2.0.1_HiC	AP1M2	NA	2
choHof-C_hoffmanni-2.0.1_HiC	AP1S1	1.9	2
choHof-C_hoffmanni-2.0.1_HiC	AP1S2	8.79	9
choHof-C_hoffmanni-2.0.1_HiC	AP1S3	1.72	2
choHof-C_hoffmanni-2.0.1_HiC	AP2A1	1	1
choHof-C_hoffmanni-2.0.1_HiC	AP2A2	1	1
choHof-C_hoffmanni-2.0.1_HiC	AP2B1	5.69	6
choHof-C_hoffmanni-2.0.1_HiC	AP2M1	1	1
choHof-C_hoffmanni-2.0.1_HiC	AP2S1	1.74	2
choHof-C_hoffmanni-2.0.1_HiC	AP3B1	2	2
choHof-C_hoffmanni-2.0.1_HiC	AP3B2	1	1
choHof-C_hoffmanni-2.0.1_HiC	AP3D1	1	1
choHof-C_hoffmanni-2.0.1_HiC	AP3M1	5.65	6
choHof-C_hoffmanni-2.0.1_HiC	AP3M2	2	2
choHof-C_hoffmanni-2.0.1_HiC	AP3S1	4.73	5
choHof-C_hoffmanni-2.0.1_HiC	AP3S2	4.58	5
choHof-C_hoffmanni-2.0.1_HiC	AP4B1	1	1
choHof-C_hoffmanni-2.0.1_HiC	AP4E1	1	1
choHof-C_hoffmanni-2.0.1_HiC	AP4M1	1	1
choHof-C_hoffmanni-2.0.1_HiC	AP4S1	4.28	5
choHof-C_hoffmanni-2.0.1_HiC	AP5B1	1	1
choHof-C_hoffmanni-2.0.1_HiC	AP5M1	3.94	4
choHof-C_hoffmanni-2.0.1_HiC	AP5S1	1.73	2
choHof-C_hoffmanni-2.0.1_HiC	AP5Z1	1	1
choHof-C_hoffmanni-2.0.1_HiC	APAF1	1	1
choHof-C_hoffmanni-2.0.1_HiC	APBA1	1	2
choHof-C_hoffmanni-2.0.1_HiC	APBA2	1	1
choHof-C_hoffmanni-2.0.1_HiC	APBA3	1	1
choHof-C_hoffmanni-2.0.1_HiC	APBB1	1	1
choHof-C_hoffmanni-2.0.1_HiC	APBB1IP	1	1
choHof-C_hoffmanni-2.0.1_HiC	APBB2	1.33	3
choHof-C_hoffmanni-2.0.1_HiC	APBB3	1	1
choHof-C_hoffmanni-2.0.1_HiC	APC	NA	1
choHof-C_hoffmanni-2.0.1_HiC	APC2	1	1
choHof-C_hoffmanni-2.0.1_HiC	APCDD1	NA	1
choHof-C_hoffmanni-2.0.1_HiC	APCDD1L	NA	NA
choHof-C_hoffmanni-2.0.1_HiC	APCS	NA	NA
choHof-C_hoffmanni-2.0.1_HiC	APEH	1	1
choHof-C_hoffmanni-2.0.1_HiC	APELA	1	1
choHof-C_hoffmanni-2.0.1_HiC	APEX1	NA	3
choHof-C_hoffmanni-2.0.1_HiC	APEX2	1	1
choHof-C_hoffmanni-2.0.1_HiC	APH1A	1.81	2
choHof-C_hoffmanni-2.0.1_HiC	APH1B	1	1
choHof-C_hoffmanni-2.0.1_HiC	API5	3	3
choHof-C_hoffmanni-2.0.1_HiC	APIP	1	1
choHof-C_hoffmanni-2.0.1_HiC	APLF	1	1
choHof-C_hoffmanni-2.0.1_HiC	APLN	1	1
choHof-C_hoffmanni-2.0.1_HiC	APLNR	1	1
choHof-C_hoffmanni-2.0.1_HiC	APLP1	1	1
choHof-C_hoffmanni-2.0.1_HiC	APLP2	NA	2
choHof-C_hoffmanni-2.0.1_HiC	APMAP	1	1
choHof-C_hoffmanni-2.0.1_HiC	APOA1	1	1
choHof-C_hoffmanni-2.0.1_HiC	APOA2	NA	1
choHof-C_hoffmanni-2.0.1_HiC	APOA4	1	1
choHof-C_hoffmanni-2.0.1_HiC	APOA5	1	1
choHof-C_hoffmanni-2.0.1_HiC	APOB	1	1
choHof-C_hoffmanni-2.0.1_HiC	APOBEC1	NA	1
choHof-C_hoffmanni-2.0.1_HiC	APOBEC2	1.8	2
choHof-C_hoffmanni-2.0.1_HiC	APOBEC3A	NA	NA
choHof-C_hoffmanni-2.0.1_HiC	APOBEC3B	NA	NA
choHof-C_hoffmanni-2.0.1_HiC	APOBEC3C	NA	NA
choHof-C_hoffmanni-2.0.1_HiC	APOBEC3D	NA	NA
choHof-C_hoffmanni-2.0.1_HiC	APOBEC3F	NA	NA
choHof-C_hoffmanni-2.0.1_HiC	APOBEC3G	NA	NA
choHof-C_hoffmanni-2.0.1_HiC	APOBEC3H	NA	NA
choHof-C_hoffmanni-2.0.1_HiC	APOBR	1	1
choHof-C_hoffmanni-2.0.1_HiC	APOC1	NA	NA
choHof-C_hoffmanni-2.0.1_HiC	APOC2	NA	NA
choHof-C_hoffmanni-2.0.1_HiC	APOC3	NA	1
choHof-C_hoffmanni-2.0.1_HiC	APOC4	NA	NA
choHof-C_hoffmanni-2.0.1_HiC	APOC4-APOC2	NA	NA
choHof-C_hoffmanni-2.0.1_HiC	APOD	NA	1
choHof-C_hoffmanni-2.0.1_HiC	APOE	1	1
choHof-C_hoffmanni-2.0.1_HiC	APOF	1	1
choHof-C_hoffmanni-2.0.1_HiC	APOH	1	1
choHof-C_hoffmanni-2.0.1_HiC	APOL1	NA	NA
choHof-C_hoffmanni-2.0.1_HiC	APOL2	NA	NA
choHof-C_hoffmanni-2.0.1_HiC	APOL3	NA	NA
choHof-C_hoffmanni-2.0.1_HiC	APOL4	NA	NA
choHof-C_hoffmanni-2.0.1_HiC	APOL5	NA	NA
choHof-C_hoffmanni-2.0.1_HiC	APOL6	NA	NA
choHof-C_hoffmanni-2.0.1_HiC	APOLD1	NA	1
choHof-C_hoffmanni-2.0.1_HiC	APOM	NA	NA
choHof-C_hoffmanni-2.0.1_HiC	APOO	NA	1
choHof-C_hoffmanni-2.0.1_HiC	APOOL	1	1
choHof-C_hoffmanni-2.0.1_HiC	APOPT1	4.07	7
choHof-C_hoffmanni-2.0.1_HiC	APP	1	1
choHof-C_hoffmanni-2.0.1_HiC	APPBP2	1.53	2
choHof-C_hoffmanni-2.0.1_HiC	APPL1	1.99	2
choHof-C_hoffmanni-2.0.1_HiC	APPL2	1	1
choHof-C_hoffmanni-2.0.1_HiC	APRG1	1	1
choHof-C_hoffmanni-2.0.1_HiC	APRT	1.87	2
choHof-C_hoffmanni-2.0.1_HiC	APTX	1.98	2
choHof-C_hoffmanni-2.0.1_HiC	AQP1	1	1
choHof-C_hoffmanni-2.0.1_HiC	AQP10	4.04	5
choHof-C_hoffmanni-2.0.1_HiC	AQP11	1	1
choHof-C_hoffmanni-2.0.1_HiC	AQP12A	NA	NA
choHof-C_hoffmanni-2.0.1_HiC	AQP12B	1	1
choHof-C_hoffmanni-2.0.1_HiC	AQP2	1	1
choHof-C_hoffmanni-2.0.1_HiC	AQP3	1	1
choHof-C_hoffmanni-2.0.1_HiC	AQP4	1	1
choHof-C_hoffmanni-2.0.1_HiC	AQP5	1	1
choHof-C_hoffmanni-2.0.1_HiC	AQP6	1	1
choHof-C_hoffmanni-2.0.1_HiC	AQP7	NA	NA
choHof-C_hoffmanni-2.0.1_HiC	AQP8	1	1
choHof-C_hoffmanni-2.0.1_HiC	AQP9	NA	NA
choHof-C_hoffmanni-2.0.1_HiC	AQR	1	1
choHof-C_hoffmanni-2.0.1_HiC	AR	1	1
choHof-C_hoffmanni-2.0.1_HiC	ARAF	1	1
choHof-C_hoffmanni-2.0.1_HiC	ARAP1	1	1
choHof-C_hoffmanni-2.0.1_HiC	ARAP2	1	1
choHof-C_hoffmanni-2.0.1_HiC	ARAP3	1	1
choHof-C_hoffmanni-2.0.1_HiC	ARC	1	1
choHof-C_hoffmanni-2.0.1_HiC	ARCN1	2.81	3
choHof-C_hoffmanni-2.0.1_HiC	AREG	1	1
choHof-C_hoffmanni-2.0.1_HiC	AREL1	1	1
choHof-C_hoffmanni-2.0.1_HiC	ARF1	11.65	12
choHof-C_hoffmanni-2.0.1_HiC	ARF3	2.92	2
choHof-C_hoffmanni-2.0.1_HiC	ARF4	2.96	5
choHof-C_hoffmanni-2.0.1_HiC	ARF5	1	1
choHof-C_hoffmanni-2.0.1_HiC	ARF6	1	1
choHof-C_hoffmanni-2.0.1_HiC	ARFGAP1	1	1
choHof-C_hoffmanni-2.0.1_HiC	ARFGAP2	1	1
choHof-C_hoffmanni-2.0.1_HiC	ARFGAP3	1	1
choHof-C_hoffmanni-2.0.1_HiC	ARFGEF1	1	1
choHof-C_hoffmanni-2.0.1_HiC	ARFGEF2	1	1
choHof-C_hoffmanni-2.0.1_HiC	ARFGEF3	1	1
choHof-C_hoffmanni-2.0.1_HiC	ARFIP1	1	1
choHof-C_hoffmanni-2.0.1_HiC	ARFIP2	1	1
choHof-C_hoffmanni-2.0.1_HiC	ARFRP1	1	1
choHof-C_hoffmanni-2.0.1_HiC	ARG1	1	1
choHof-C_hoffmanni-2.0.1_HiC	ARG2	2.52	3
choHof-C_hoffmanni-2.0.1_HiC	ARGFX	3.77	5
choHof-C_hoffmanni-2.0.1_HiC	ARGLU1	1	1
choHof-C_hoffmanni-2.0.1_HiC	ARHGAP1	1.99	2
choHof-C_hoffmanni-2.0.1_HiC	ARHGAP10	1	1
choHof-C_hoffmanni-2.0.1_HiC	ARHGAP11A	4	4
choHof-C_hoffmanni-2.0.1_HiC	ARHGAP11B	1	1
choHof-C_hoffmanni-2.0.1_HiC	ARHGAP12	2.16	4
choHof-C_hoffmanni-2.0.1_HiC	ARHGAP15	1	1
choHof-C_hoffmanni-2.0.1_HiC	ARHGAP17	1	1
choHof-C_hoffmanni-2.0.1_HiC	ARHGAP18	1	1
choHof-C_hoffmanni-2.0.1_HiC	ARHGAP19	1	1
choHof-C_hoffmanni-2.0.1_HiC	ARHGAP20	3.78	4
choHof-C_hoffmanni-2.0.1_HiC	ARHGAP21	1	1
choHof-C_hoffmanni-2.0.1_HiC	ARHGAP22	1	1
choHof-C_hoffmanni-2.0.1_HiC	ARHGAP23	1	1
choHof-C_hoffmanni-2.0.1_HiC	ARHGAP24	1.73	2
choHof-C_hoffmanni-2.0.1_HiC	ARHGAP25	1	1
choHof-C_hoffmanni-2.0.1_HiC	ARHGAP26	1	1
choHof-C_hoffmanni-2.0.1_HiC	ARHGAP27	NA	1
choHof-C_hoffmanni-2.0.1_HiC	ARHGAP28	NA	2
choHof-C_hoffmanni-2.0.1_HiC	ARHGAP29	1	1
choHof-C_hoffmanni-2.0.1_HiC	ARHGAP30	1	1
choHof-C_hoffmanni-2.0.1_HiC	ARHGAP31	1	1
choHof-C_hoffmanni-2.0.1_HiC	ARHGAP32	1	1
choHof-C_hoffmanni-2.0.1_HiC	ARHGAP33	1	1
choHof-C_hoffmanni-2.0.1_HiC	ARHGAP35	1	1
choHof-C_hoffmanni-2.0.1_HiC	ARHGAP36	1	1
choHof-C_hoffmanni-2.0.1_HiC	ARHGAP39	1	1
choHof-C_hoffmanni-2.0.1_HiC	ARHGAP4	1	1
choHof-C_hoffmanni-2.0.1_HiC	ARHGAP40	NA	NA
choHof-C_hoffmanni-2.0.1_HiC	ARHGAP42	1	1
choHof-C_hoffmanni-2.0.1_HiC	ARHGAP44	1	1
choHof-C_hoffmanni-2.0.1_HiC	ARHGAP45	1	1
choHof-C_hoffmanni-2.0.1_HiC	ARHGAP5	4.57	5
choHof-C_hoffmanni-2.0.1_HiC	ARHGAP6	1	1
choHof-C_hoffmanni-2.0.1_HiC	ARHGAP8	NA	1
choHof-C_hoffmanni-2.0.1_HiC	ARHGAP9	1	1
choHof-C_hoffmanni-2.0.1_HiC	ARHGDIA	2	2
choHof-C_hoffmanni-2.0.1_HiC	ARHGDIB	NA	NA
choHof-C_hoffmanni-2.0.1_HiC	ARHGDIG	1	1
choHof-C_hoffmanni-2.0.1_HiC	ARHGEF1	1	1
choHof-C_hoffmanni-2.0.1_HiC	ARHGEF10	1.69	2
choHof-C_hoffmanni-2.0.1_HiC	ARHGEF10L	1	1
choHof-C_hoffmanni-2.0.1_HiC	ARHGEF11	1	1
choHof-C_hoffmanni-2.0.1_HiC	ARHGEF12	1	1
choHof-C_hoffmanni-2.0.1_HiC	ARHGEF15	1	1
choHof-C_hoffmanni-2.0.1_HiC	ARHGEF16	1	1
choHof-C_hoffmanni-2.0.1_HiC	ARHGEF17	1	1
choHof-C_hoffmanni-2.0.1_HiC	ARHGEF18	1	1
choHof-C_hoffmanni-2.0.1_HiC	ARHGEF19	1	1
choHof-C_hoffmanni-2.0.1_HiC	ARHGEF2	1	1
choHof-C_hoffmanni-2.0.1_HiC	ARHGEF25	1	1
choHof-C_hoffmanni-2.0.1_HiC	ARHGEF26	1	1
choHof-C_hoffmanni-2.0.1_HiC	ARHGEF28	1	1
choHof-C_hoffmanni-2.0.1_HiC	ARHGEF3	NA	1
choHof-C_hoffmanni-2.0.1_HiC	ARHGEF33	1	1
choHof-C_hoffmanni-2.0.1_HiC	ARHGEF35	NA	NA
choHof-C_hoffmanni-2.0.1_HiC	ARHGEF37	1	1
choHof-C_hoffmanni-2.0.1_HiC	ARHGEF38	1	1
choHof-C_hoffmanni-2.0.1_HiC	ARHGEF39	1	1
choHof-C_hoffmanni-2.0.1_HiC	ARHGEF4	NA	1
choHof-C_hoffmanni-2.0.1_HiC	ARHGEF40	1	1
choHof-C_hoffmanni-2.0.1_HiC	ARHGEF5	1	1
choHof-C_hoffmanni-2.0.1_HiC	ARHGEF6	1	1
choHof-C_hoffmanni-2.0.1_HiC	ARHGEF7	1	1
choHof-C_hoffmanni-2.0.1_HiC	ARHGEF9	1	1
choHof-C_hoffmanni-2.0.1_HiC	ARID1A	1	1
choHof-C_hoffmanni-2.0.1_HiC	ARID1B	1	2
choHof-C_hoffmanni-2.0.1_HiC	ARID2	1	1
choHof-C_hoffmanni-2.0.1_HiC	ARID3A	NA	NA
choHof-C_hoffmanni-2.0.1_HiC	ARID3B	1	1
choHof-C_hoffmanni-2.0.1_HiC	ARID3C	1	1
choHof-C_hoffmanni-2.0.1_HiC	ARID4A	1	1
choHof-C_hoffmanni-2.0.1_HiC	ARID4B	1	1
choHof-C_hoffmanni-2.0.1_HiC	ARID5A	NA	1
choHof-C_hoffmanni-2.0.1_HiC	ARID5B	1	1
choHof-C_hoffmanni-2.0.1_HiC	ARIH1	1	1
choHof-C_hoffmanni-2.0.1_HiC	ARIH2	1.84	2
choHof-C_hoffmanni-2.0.1_HiC	ARL1	1.97	2
choHof-C_hoffmanni-2.0.1_HiC	ARL10	5.27	6
choHof-C_hoffmanni-2.0.1_HiC	ARL11	1	1
choHof-C_hoffmanni-2.0.1_HiC	ARL13A	1	1
choHof-C_hoffmanni-2.0.1_HiC	ARL13B	1	1
choHof-C_hoffmanni-2.0.1_HiC	ARL14	1	1
choHof-C_hoffmanni-2.0.1_HiC	ARL14EP	2.9	3
choHof-C_hoffmanni-2.0.1_HiC	ARL14EPL	1	1
choHof-C_hoffmanni-2.0.1_HiC	ARL15	2.28	3
choHof-C_hoffmanni-2.0.1_HiC	ARL16	1.61	2
choHof-C_hoffmanni-2.0.1_HiC	ARL17A	1	1
choHof-C_hoffmanni-2.0.1_HiC	ARL17B	NA	NA
choHof-C_hoffmanni-2.0.1_HiC	ARL2	1	1
choHof-C_hoffmanni-2.0.1_HiC	ARL2-SNX15	1	NA
choHof-C_hoffmanni-2.0.1_HiC	ARL2BP	4.84	5
choHof-C_hoffmanni-2.0.1_HiC	ARL3	1.92	2
choHof-C_hoffmanni-2.0.1_HiC	ARL4A	1	1
choHof-C_hoffmanni-2.0.1_HiC	ARL4C	1	1
choHof-C_hoffmanni-2.0.1_HiC	ARL4D	1	1
choHof-C_hoffmanni-2.0.1_HiC	ARL5A	22.05	36
choHof-C_hoffmanni-2.0.1_HiC	ARL5B	9.83	11
choHof-C_hoffmanni-2.0.1_HiC	ARL6	1.67	2
choHof-C_hoffmanni-2.0.1_HiC	ARL6IP1	5.61	7
choHof-C_hoffmanni-2.0.1_HiC	ARL6IP4	NA	1
choHof-C_hoffmanni-2.0.1_HiC	ARL6IP5	1	1
choHof-C_hoffmanni-2.0.1_HiC	ARL6IP6	1	1
choHof-C_hoffmanni-2.0.1_HiC	ARL8A	1	1
choHof-C_hoffmanni-2.0.1_HiC	ARL8B	NA	2
choHof-C_hoffmanni-2.0.1_HiC	ARL9	1	2
choHof-C_hoffmanni-2.0.1_HiC	ARMC1	4.73	5
choHof-C_hoffmanni-2.0.1_HiC	ARMC10	1	2
choHof-C_hoffmanni-2.0.1_HiC	ARMC12	1	1
choHof-C_hoffmanni-2.0.1_HiC	ARMC2	1	1
choHof-C_hoffmanni-2.0.1_HiC	ARMC3	1	1
choHof-C_hoffmanni-2.0.1_HiC	ARMC4	1	1
choHof-C_hoffmanni-2.0.1_HiC	ARMC5	1	1
choHof-C_hoffmanni-2.0.1_HiC	ARMC6	NA	1
choHof-C_hoffmanni-2.0.1_HiC	ARMC7	1	1
choHof-C_hoffmanni-2.0.1_HiC	ARMC8	1	1
choHof-C_hoffmanni-2.0.1_HiC	ARMC9	1	1
choHof-C_hoffmanni-2.0.1_HiC	ARMCX1	1	1
choHof-C_hoffmanni-2.0.1_HiC	ARMCX2	1	1
choHof-C_hoffmanni-2.0.1_HiC	ARMCX3	2	1
choHof-C_hoffmanni-2.0.1_HiC	ARMCX4	NA	1
choHof-C_hoffmanni-2.0.1_HiC	ARMCX5	1	1
choHof-C_hoffmanni-2.0.1_HiC	ARMCX6	1	1
choHof-C_hoffmanni-2.0.1_HiC	ARMH1	1	1
choHof-C_hoffmanni-2.0.1_HiC	ARMH3	1	1
choHof-C_hoffmanni-2.0.1_HiC	ARMS2	NA	NA
choHof-C_hoffmanni-2.0.1_HiC	ARMT1	1	1
choHof-C_hoffmanni-2.0.1_HiC	ARNT	1	1
choHof-C_hoffmanni-2.0.1_HiC	ARNT2	1	1
choHof-C_hoffmanni-2.0.1_HiC	ARNTL	1	1
choHof-C_hoffmanni-2.0.1_HiC	ARNTL2	1	1
choHof-C_hoffmanni-2.0.1_HiC	ARPC1A	10.52	12
choHof-C_hoffmanni-2.0.1_HiC	ARPC1B	1	1
choHof-C_hoffmanni-2.0.1_HiC	ARPC2	7.89	10
choHof-C_hoffmanni-2.0.1_HiC	ARPC3	1	1
choHof-C_hoffmanni-2.0.1_HiC	ARPC4	1	NA
choHof-C_hoffmanni-2.0.1_HiC	ARPC4-TTLL3	1	NA
choHof-C_hoffmanni-2.0.1_HiC	ARPC5	8.08	10
choHof-C_hoffmanni-2.0.1_HiC	ARPC5L	2.14	3
choHof-C_hoffmanni-2.0.1_HiC	ARPIN	1	1
choHof-C_hoffmanni-2.0.1_HiC	ARPP19	10.71	14
choHof-C_hoffmanni-2.0.1_HiC	ARPP21	1	1
choHof-C_hoffmanni-2.0.1_HiC	ARR3	NA	NA
choHof-C_hoffmanni-2.0.1_HiC	ARRB1	1.57	2
choHof-C_hoffmanni-2.0.1_HiC	ARRB2	NA	2
choHof-C_hoffmanni-2.0.1_HiC	ARRDC1	1	1
choHof-C_hoffmanni-2.0.1_HiC	ARRDC2	1	1
choHof-C_hoffmanni-2.0.1_HiC	ARRDC3	1	1
choHof-C_hoffmanni-2.0.1_HiC	ARRDC4	1	1
choHof-C_hoffmanni-2.0.1_HiC	ARRDC5	1	1
choHof-C_hoffmanni-2.0.1_HiC	ARSA	1	1
choHof-C_hoffmanni-2.0.1_HiC	ARSB	1	1
choHof-C_hoffmanni-2.0.1_HiC	ARSD	NA	NA
choHof-C_hoffmanni-2.0.1_HiC	ARSE	NA	NA
choHof-C_hoffmanni-2.0.1_HiC	ARSF	1	1
choHof-C_hoffmanni-2.0.1_HiC	ARSG	2	2
choHof-C_hoffmanni-2.0.1_HiC	ARSH	1	1
choHof-C_hoffmanni-2.0.1_HiC	ARSI	1	1
choHof-C_hoffmanni-2.0.1_HiC	ARSJ	1	1
choHof-C_hoffmanni-2.0.1_HiC	ARSK	NA	1
choHof-C_hoffmanni-2.0.1_HiC	ART1	1	1
choHof-C_hoffmanni-2.0.1_HiC	ART3	NA	NA
choHof-C_hoffmanni-2.0.1_HiC	ART4	1	1
choHof-C_hoffmanni-2.0.1_HiC	ART5	1	1
choHof-C_hoffmanni-2.0.1_HiC	ARTN	NA	1
choHof-C_hoffmanni-2.0.1_HiC	ARV1	3.78	4
choHof-C_hoffmanni-2.0.1_HiC	ARVCF	1	1
choHof-C_hoffmanni-2.0.1_HiC	ARX	1	1
choHof-C_hoffmanni-2.0.1_HiC	AS3MT	1	1
choHof-C_hoffmanni-2.0.1_HiC	ASAH1	NA	3
choHof-C_hoffmanni-2.0.1_HiC	ASAH2	1	1
choHof-C_hoffmanni-2.0.1_HiC	ASAP1	1	1
choHof-C_hoffmanni-2.0.1_HiC	ASAP2	1	1
choHof-C_hoffmanni-2.0.1_HiC	ASAP3	1	1
choHof-C_hoffmanni-2.0.1_HiC	ASB1	1.59	2
choHof-C_hoffmanni-2.0.1_HiC	ASB10	1	2
choHof-C_hoffmanni-2.0.1_HiC	ASB11	1	1
choHof-C_hoffmanni-2.0.1_HiC	ASB12	1	1
choHof-C_hoffmanni-2.0.1_HiC	ASB13	1	1
choHof-C_hoffmanni-2.0.1_HiC	ASB14	1	1
choHof-C_hoffmanni-2.0.1_HiC	ASB15	1	1
choHof-C_hoffmanni-2.0.1_HiC	ASB16	1	1
choHof-C_hoffmanni-2.0.1_HiC	ASB17	1	1
choHof-C_hoffmanni-2.0.1_HiC	ASB18	1	1
choHof-C_hoffmanni-2.0.1_HiC	ASB2	1	1
choHof-C_hoffmanni-2.0.1_HiC	ASB3	1.68	NA
choHof-C_hoffmanni-2.0.1_HiC	ASB4	1	1
choHof-C_hoffmanni-2.0.1_HiC	ASB5	1	1
choHof-C_hoffmanni-2.0.1_HiC	ASB6	1	1
choHof-C_hoffmanni-2.0.1_HiC	ASB7	1	1
choHof-C_hoffmanni-2.0.1_HiC	ASB8	2.98	3
choHof-C_hoffmanni-2.0.1_HiC	ASB9	1	1
choHof-C_hoffmanni-2.0.1_HiC	ASCC1	1	1
choHof-C_hoffmanni-2.0.1_HiC	ASCC2	1	1
choHof-C_hoffmanni-2.0.1_HiC	ASCC3	2	2
choHof-C_hoffmanni-2.0.1_HiC	ASCL1	1	1
choHof-C_hoffmanni-2.0.1_HiC	ASCL2	1	1
choHof-C_hoffmanni-2.0.1_HiC	ASCL3	1	1
choHof-C_hoffmanni-2.0.1_HiC	ASCL4	1	1
choHof-C_hoffmanni-2.0.1_HiC	ASCL5	1	1
choHof-C_hoffmanni-2.0.1_HiC	ASDURF	1	1
choHof-C_hoffmanni-2.0.1_HiC	ASF1A	3.92	4
choHof-C_hoffmanni-2.0.1_HiC	ASF1B	1	1
choHof-C_hoffmanni-2.0.1_HiC	ASGR1	1	1
choHof-C_hoffmanni-2.0.1_HiC	ASGR2	1.9	1
choHof-C_hoffmanni-2.0.1_HiC	ASH1L	1	1
choHof-C_hoffmanni-2.0.1_HiC	ASH2L	1	1
choHof-C_hoffmanni-2.0.1_HiC	ASIC1	1	1
choHof-C_hoffmanni-2.0.1_HiC	ASIC2	1	1
choHof-C_hoffmanni-2.0.1_HiC	ASIC3	1	1
choHof-C_hoffmanni-2.0.1_HiC	ASIC4	1	1
choHof-C_hoffmanni-2.0.1_HiC	ASIC5	1	1
choHof-C_hoffmanni-2.0.1_HiC	ASIP	1	2
choHof-C_hoffmanni-2.0.1_HiC	ASL	1	1
choHof-C_hoffmanni-2.0.1_HiC	ASMT	NA	NA
choHof-C_hoffmanni-2.0.1_HiC	ASMTL	1	1
choHof-C_hoffmanni-2.0.1_HiC	ASNA1	1	1
choHof-C_hoffmanni-2.0.1_HiC	ASNS	4.91	5
choHof-C_hoffmanni-2.0.1_HiC	ASNSD1	NA	1
choHof-C_hoffmanni-2.0.1_HiC	ASPA	NA	1
choHof-C_hoffmanni-2.0.1_HiC	ASPG	NA	1
choHof-C_hoffmanni-2.0.1_HiC	ASPH	2.57	5
choHof-C_hoffmanni-2.0.1_HiC	ASPHD1	1	1
choHof-C_hoffmanni-2.0.1_HiC	ASPHD2	1.8	2
choHof-C_hoffmanni-2.0.1_HiC	ASPM	1	1
choHof-C_hoffmanni-2.0.1_HiC	ASPN	NA	1
choHof-C_hoffmanni-2.0.1_HiC	ASPRV1	1	1
choHof-C_hoffmanni-2.0.1_HiC	ASPSCR1	1	1
choHof-C_hoffmanni-2.0.1_HiC	ASRGL1	NA	1
choHof-C_hoffmanni-2.0.1_HiC	ASS1	1	1
choHof-C_hoffmanni-2.0.1_HiC	ASTE1	1	1
choHof-C_hoffmanni-2.0.1_HiC	ASTL	1	1
choHof-C_hoffmanni-2.0.1_HiC	ASTN1	1	1
choHof-C_hoffmanni-2.0.1_HiC	ASTN2	1	1
choHof-C_hoffmanni-2.0.1_HiC	ASXL1	1	1
choHof-C_hoffmanni-2.0.1_HiC	ASZ1	2	2
choHof-C_hoffmanni-2.0.1_HiC	ATAD1	1	1
choHof-C_hoffmanni-2.0.1_HiC	ATAD2	1	2
choHof-C_hoffmanni-2.0.1_HiC	ATAD2B	1	1
choHof-C_hoffmanni-2.0.1_HiC	ATAD3A	1	1
choHof-C_hoffmanni-2.0.1_HiC	ATAD3B	NA	NA
choHof-C_hoffmanni-2.0.1_HiC	ATAD3C	NA	NA
choHof-C_hoffmanni-2.0.1_HiC	ATAD5	1	1
choHof-C_hoffmanni-2.0.1_HiC	ATAT1	1	1
choHof-C_hoffmanni-2.0.1_HiC	ATCAY	NA	1
choHof-C_hoffmanni-2.0.1_HiC	ATE1	1	1
choHof-C_hoffmanni-2.0.1_HiC	ATF1	11.01	13
choHof-C_hoffmanni-2.0.1_HiC	ATF2	5.09	7
choHof-C_hoffmanni-2.0.1_HiC	ATF3	1	1
choHof-C_hoffmanni-2.0.1_HiC	ATF4	2	2
choHof-C_hoffmanni-2.0.1_HiC	ATF5	1	1
choHof-C_hoffmanni-2.0.1_HiC	ATF6	1.89	2
choHof-C_hoffmanni-2.0.1_HiC	ATF6B	1	1
choHof-C_hoffmanni-2.0.1_HiC	ATF7	1	1
choHof-C_hoffmanni-2.0.1_HiC	ATF7IP	1	1
choHof-C_hoffmanni-2.0.1_HiC	ATF7IP2	1.73	2
choHof-C_hoffmanni-2.0.1_HiC	ATG10	2	2
choHof-C_hoffmanni-2.0.1_HiC	ATG101	1	1
choHof-C_hoffmanni-2.0.1_HiC	ATG12	NA	2
choHof-C_hoffmanni-2.0.1_HiC	ATG13	1	1
choHof-C_hoffmanni-2.0.1_HiC	ATG14	1.75	2
choHof-C_hoffmanni-2.0.1_HiC	ATG16L1	1	1
choHof-C_hoffmanni-2.0.1_HiC	ATG16L2	1	1
choHof-C_hoffmanni-2.0.1_HiC	ATG2A	1	1
choHof-C_hoffmanni-2.0.1_HiC	ATG2B	1	1
choHof-C_hoffmanni-2.0.1_HiC	ATG3	1.68	2
choHof-C_hoffmanni-2.0.1_HiC	ATG4A	1	1
choHof-C_hoffmanni-2.0.1_HiC	ATG4B	1	1
choHof-C_hoffmanni-2.0.1_HiC	ATG4C	1	1
choHof-C_hoffmanni-2.0.1_HiC	ATG4D	1	1
choHof-C_hoffmanni-2.0.1_HiC	ATG5	2.99	3
choHof-C_hoffmanni-2.0.1_HiC	ATG7	1	1
choHof-C_hoffmanni-2.0.1_HiC	ATG9A	1	1
choHof-C_hoffmanni-2.0.1_HiC	ATG9B	1	1
choHof-C_hoffmanni-2.0.1_HiC	ATIC	NA	2
choHof-C_hoffmanni-2.0.1_HiC	ATL1	1	1
choHof-C_hoffmanni-2.0.1_HiC	ATL2	1	1
choHof-C_hoffmanni-2.0.1_HiC	ATL3	1	1
choHof-C_hoffmanni-2.0.1_HiC	ATM	1.81	2
choHof-C_hoffmanni-2.0.1_HiC	ATMIN	15.34	17
choHof-C_hoffmanni-2.0.1_HiC	ATN1	1	1
choHof-C_hoffmanni-2.0.1_HiC	ATOH1	1	1
choHof-C_hoffmanni-2.0.1_HiC	ATOH7	1	1
choHof-C_hoffmanni-2.0.1_HiC	ATOH8	1	1
choHof-C_hoffmanni-2.0.1_HiC	ATOX1	NA	NA
choHof-C_hoffmanni-2.0.1_HiC	ATP10A	1	1
choHof-C_hoffmanni-2.0.1_HiC	ATP10B	1	1
choHof-C_hoffmanni-2.0.1_HiC	ATP10D	1	1
choHof-C_hoffmanni-2.0.1_HiC	ATP11A	1	1
choHof-C_hoffmanni-2.0.1_HiC	ATP11B	2.56	3
choHof-C_hoffmanni-2.0.1_HiC	ATP11C	2	2
choHof-C_hoffmanni-2.0.1_HiC	ATP12A	1	1
choHof-C_hoffmanni-2.0.1_HiC	ATP13A1	1	1
choHof-C_hoffmanni-2.0.1_HiC	ATP13A2	1	1
choHof-C_hoffmanni-2.0.1_HiC	ATP13A3	1	1
choHof-C_hoffmanni-2.0.1_HiC	ATP13A4	1	1
choHof-C_hoffmanni-2.0.1_HiC	ATP13A5	1	1
choHof-C_hoffmanni-2.0.1_HiC	ATP1A1	1	1
choHof-C_hoffmanni-2.0.1_HiC	ATP1A2	1	1
choHof-C_hoffmanni-2.0.1_HiC	ATP1A3	1	1
choHof-C_hoffmanni-2.0.1_HiC	ATP1A4	1	1
choHof-C_hoffmanni-2.0.1_HiC	ATP1B1	1	1
choHof-C_hoffmanni-2.0.1_HiC	ATP1B2	1	1
choHof-C_hoffmanni-2.0.1_HiC	ATP1B3	2.7	4
choHof-C_hoffmanni-2.0.1_HiC	ATP1B4	1	1
choHof-C_hoffmanni-2.0.1_HiC	ATP23	1	1
choHof-C_hoffmanni-2.0.1_HiC	ATP2A1	1	1
choHof-C_hoffmanni-2.0.1_HiC	ATP2A2	7.63	9
choHof-C_hoffmanni-2.0.1_HiC	ATP2A3	1	1
choHof-C_hoffmanni-2.0.1_HiC	ATP2B1	2.7	3
choHof-C_hoffmanni-2.0.1_HiC	ATP2B2	1	1
choHof-C_hoffmanni-2.0.1_HiC	ATP2B3	1	1
choHof-C_hoffmanni-2.0.1_HiC	ATP2B4	1	1
choHof-C_hoffmanni-2.0.1_HiC	ATP2C1	1.81	2
choHof-C_hoffmanni-2.0.1_HiC	ATP2C2	1	1
choHof-C_hoffmanni-2.0.1_HiC	ATP4A	1	1
choHof-C_hoffmanni-2.0.1_HiC	ATP4B	1	1
choHof-C_hoffmanni-2.0.1_HiC	ATP5EP2	1	1
choHof-C_hoffmanni-2.0.1_HiC	ATP5F1	1	1
choHof-C_hoffmanni-2.0.1_HiC	ATP5F1A	NA	2
choHof-C_hoffmanni-2.0.1_HiC	ATP5F1B	1.84	2
choHof-C_hoffmanni-2.0.1_HiC	ATP5F1C	4.44	5
choHof-C_hoffmanni-2.0.1_HiC	ATP5F1D	1	1
choHof-C_hoffmanni-2.0.1_HiC	ATP5F1E	1	1
choHof-C_hoffmanni-2.0.1_HiC	ATP5H	1	NA
choHof-C_hoffmanni-2.0.1_HiC	ATP5I	1	1
choHof-C_hoffmanni-2.0.1_HiC	ATP5IF1	1	NA
choHof-C_hoffmanni-2.0.1_HiC	ATP5J	1	NA
choHof-C_hoffmanni-2.0.1_HiC	ATP5J2	NA	NA
choHof-C_hoffmanni-2.0.1_HiC	ATP5L	3.33	1
choHof-C_hoffmanni-2.0.1_HiC	ATP5L2	1.73	2
choHof-C_hoffmanni-2.0.1_HiC	ATP5MC1	1.57	1
choHof-C_hoffmanni-2.0.1_HiC	ATP5MC2	NA	1
choHof-C_hoffmanni-2.0.1_HiC	ATP5MC3	1.71	2
choHof-C_hoffmanni-2.0.1_HiC	ATP5MF	NA	NA
choHof-C_hoffmanni-2.0.1_HiC	ATP5MF-PTCD1	NA	1
choHof-C_hoffmanni-2.0.1_HiC	ATP5MG	3.27	NA
choHof-C_hoffmanni-2.0.1_HiC	ATP5MPL	1	1
choHof-C_hoffmanni-2.0.1_HiC	ATP5O	1	1
choHof-C_hoffmanni-2.0.1_HiC	ATP5PB	2.32	3
choHof-C_hoffmanni-2.0.1_HiC	ATP5PD	1	NA
choHof-C_hoffmanni-2.0.1_HiC	ATP5PF	1.57	1
choHof-C_hoffmanni-2.0.1_HiC	ATP5S	NA	2
choHof-C_hoffmanni-2.0.1_HiC	ATP6AP1	1	1
choHof-C_hoffmanni-2.0.1_HiC	ATP6AP1L	1	1
choHof-C_hoffmanni-2.0.1_HiC	ATP6AP2	3.61	4
choHof-C_hoffmanni-2.0.1_HiC	ATP6V0A1	1	1
choHof-C_hoffmanni-2.0.1_HiC	ATP6V0A2	1	1
choHof-C_hoffmanni-2.0.1_HiC	ATP6V0A4	1	1
choHof-C_hoffmanni-2.0.1_HiC	ATP6V0B	1	1
choHof-C_hoffmanni-2.0.1_HiC	ATP6V0C	1.81	2
choHof-C_hoffmanni-2.0.1_HiC	ATP6V0D1	1	1
choHof-C_hoffmanni-2.0.1_HiC	ATP6V0D2	2.46	3
choHof-C_hoffmanni-2.0.1_HiC	ATP6V0E1	11.04	12
choHof-C_hoffmanni-2.0.1_HiC	ATP6V0E2	1	1
choHof-C_hoffmanni-2.0.1_HiC	ATP6V1A	3.8	4
choHof-C_hoffmanni-2.0.1_HiC	ATP6V1B1	2	2
choHof-C_hoffmanni-2.0.1_HiC	ATP6V1B2	2.95	3
choHof-C_hoffmanni-2.0.1_HiC	ATP6V1C1	1	1
choHof-C_hoffmanni-2.0.1_HiC	ATP6V1C2	2	2
choHof-C_hoffmanni-2.0.1_HiC	ATP6V1D	10.28	12
choHof-C_hoffmanni-2.0.1_HiC	ATP6V1E1	5.85	7
choHof-C_hoffmanni-2.0.1_HiC	ATP6V1E2	1	1
choHof-C_hoffmanni-2.0.1_HiC	ATP6V1F	1	1
choHof-C_hoffmanni-2.0.1_HiC	ATP6V1G1	4.53	5
choHof-C_hoffmanni-2.0.1_HiC	ATP6V1G2	2.66	2
choHof-C_hoffmanni-2.0.1_HiC	ATP6V1G2-DDX39B	2	NA
choHof-C_hoffmanni-2.0.1_HiC	ATP6V1G3	3.73	4
choHof-C_hoffmanni-2.0.1_HiC	ATP6V1H	1	1
choHof-C_hoffmanni-2.0.1_HiC	ATP7A	1	1
choHof-C_hoffmanni-2.0.1_HiC	ATP7B	1	1
choHof-C_hoffmanni-2.0.1_HiC	ATP8A1	1	1
choHof-C_hoffmanni-2.0.1_HiC	ATP8A2	1.83	2
choHof-C_hoffmanni-2.0.1_HiC	ATP8B1	1	1
choHof-C_hoffmanni-2.0.1_HiC	ATP8B2	1	1
choHof-C_hoffmanni-2.0.1_HiC	ATP8B3	1	2
choHof-C_hoffmanni-2.0.1_HiC	ATP8B4	1	1
choHof-C_hoffmanni-2.0.1_HiC	ATP9A	1	1
choHof-C_hoffmanni-2.0.1_HiC	ATP9B	1	1
choHof-C_hoffmanni-2.0.1_HiC	ATPAF1	1	1
choHof-C_hoffmanni-2.0.1_HiC	ATPAF2	1	1
choHof-C_hoffmanni-2.0.1_HiC	ATPIF1	1	1
choHof-C_hoffmanni-2.0.1_HiC	ATR	1	1
choHof-C_hoffmanni-2.0.1_HiC	ATRAID	1	1
choHof-C_hoffmanni-2.0.1_HiC	ATRIP	1	1
choHof-C_hoffmanni-2.0.1_HiC	ATRN	1	1
choHof-C_hoffmanni-2.0.1_HiC	ATRNL1	NA	1
choHof-C_hoffmanni-2.0.1_HiC	ATRX	1	1
choHof-C_hoffmanni-2.0.1_HiC	ATXN1	1	1
choHof-C_hoffmanni-2.0.1_HiC	ATXN10	NA	1
choHof-C_hoffmanni-2.0.1_HiC	ATXN1L	2	2
choHof-C_hoffmanni-2.0.1_HiC	ATXN2	1	1
choHof-C_hoffmanni-2.0.1_HiC	ATXN2L	1.73	2
choHof-C_hoffmanni-2.0.1_HiC	ATXN3	5.46	7
choHof-C_hoffmanni-2.0.1_HiC	ATXN3L	NA	NA
choHof-C_hoffmanni-2.0.1_HiC	ATXN7	1	1
choHof-C_hoffmanni-2.0.1_HiC	ATXN7L1	1	1
choHof-C_hoffmanni-2.0.1_HiC	ATXN7L2	1	1
choHof-C_hoffmanni-2.0.1_HiC	ATXN7L3	1	1
choHof-C_hoffmanni-2.0.1_HiC	ATXN7L3B	1	1
choHof-C_hoffmanni-2.0.1_HiC	ATXN8	NA	NA
choHof-C_hoffmanni-2.0.1_HiC	AUH	2.76	3
choHof-C_hoffmanni-2.0.1_HiC	AUNIP	1	1
choHof-C_hoffmanni-2.0.1_HiC	AUP1	1	1
choHof-C_hoffmanni-2.0.1_HiC	AURKA	2.83	4
choHof-C_hoffmanni-2.0.1_HiC	AURKAIP1	NA	NA
choHof-C_hoffmanni-2.0.1_HiC	AURKB	1	1
choHof-C_hoffmanni-2.0.1_HiC	AURKC	NA	3
choHof-C_hoffmanni-2.0.1_HiC	AUTS2	1	1
choHof-C_hoffmanni-2.0.1_HiC	AVEN	1	1
choHof-C_hoffmanni-2.0.1_HiC	AVIL	NA	1
choHof-C_hoffmanni-2.0.1_HiC	AVL9	2.91	3
choHof-C_hoffmanni-2.0.1_HiC	AVP	2	2
choHof-C_hoffmanni-2.0.1_HiC	AVPI1	1	1
choHof-C_hoffmanni-2.0.1_HiC	AVPR1A	1	1
choHof-C_hoffmanni-2.0.1_HiC	AVPR1B	1	1
choHof-C_hoffmanni-2.0.1_HiC	AVPR2	1	1
choHof-C_hoffmanni-2.0.1_HiC	AWAT1	1	1
choHof-C_hoffmanni-2.0.1_HiC	AWAT2	1	1
choHof-C_hoffmanni-2.0.1_HiC	AXDND1	1	2
choHof-C_hoffmanni-2.0.1_HiC	AXIN1	1	1
choHof-C_hoffmanni-2.0.1_HiC	AXIN2	1	1
choHof-C_hoffmanni-2.0.1_HiC	AXL	1	1
choHof-C_hoffmanni-2.0.1_HiC	AZGP1	1	1
choHof-C_hoffmanni-2.0.1_HiC	AZI2	5.83	6
choHof-C_hoffmanni-2.0.1_HiC	AZIN1	7.42	8
choHof-C_hoffmanni-2.0.1_HiC	AZIN2	1	1
choHof-C_hoffmanni-2.0.1_HiC	AZU1	2	2
choHof-C_hoffmanni-2.0.1_HiC	B2M	NA	1
choHof-C_hoffmanni-2.0.1_HiC	B3GALNT1	1.79	2
choHof-C_hoffmanni-2.0.1_HiC	B3GALNT2	4	4
choHof-C_hoffmanni-2.0.1_HiC	B3GALT1	1	1
choHof-C_hoffmanni-2.0.1_HiC	B3GALT2	NA	NA
choHof-C_hoffmanni-2.0.1_HiC	B3GALT4	1	1
choHof-C_hoffmanni-2.0.1_HiC	B3GALT5	1	1
choHof-C_hoffmanni-2.0.1_HiC	B3GALT6	1	1
choHof-C_hoffmanni-2.0.1_HiC	B3GAT1	1	1
choHof-C_hoffmanni-2.0.1_HiC	B3GAT2	1.52	2
choHof-C_hoffmanni-2.0.1_HiC	B3GAT3	1	1
choHof-C_hoffmanni-2.0.1_HiC	B3GLCT	1	1
choHof-C_hoffmanni-2.0.1_HiC	B3GNT2	1.9	2
choHof-C_hoffmanni-2.0.1_HiC	B3GNT3	1	1
choHof-C_hoffmanni-2.0.1_HiC	B3GNT4	1.79	2
choHof-C_hoffmanni-2.0.1_HiC	B3GNT5	NA	NA
choHof-C_hoffmanni-2.0.1_HiC	B3GNT6	1	1
choHof-C_hoffmanni-2.0.1_HiC	B3GNT7	1	1
choHof-C_hoffmanni-2.0.1_HiC	B3GNT8	1	1
choHof-C_hoffmanni-2.0.1_HiC	B3GNT9	1	1
choHof-C_hoffmanni-2.0.1_HiC	B3GNTL1	NA	1
choHof-C_hoffmanni-2.0.1_HiC	B4GALNT1	1	1
choHof-C_hoffmanni-2.0.1_HiC	B4GALNT2	1.98	4
choHof-C_hoffmanni-2.0.1_HiC	B4GALNT3	1	1
choHof-C_hoffmanni-2.0.1_HiC	B4GALNT4	1	1
choHof-C_hoffmanni-2.0.1_HiC	B4GALT1	1	1
choHof-C_hoffmanni-2.0.1_HiC	B4GALT2	1	1
choHof-C_hoffmanni-2.0.1_HiC	B4GALT3	NA	NA
choHof-C_hoffmanni-2.0.1_HiC	B4GALT4	NA	1
choHof-C_hoffmanni-2.0.1_HiC	B4GALT5	1.99	2
choHof-C_hoffmanni-2.0.1_HiC	B4GALT6	1.94	2
choHof-C_hoffmanni-2.0.1_HiC	B4GALT7	1	1
choHof-C_hoffmanni-2.0.1_HiC	B4GAT1	1	1
choHof-C_hoffmanni-2.0.1_HiC	B9D1	1	1
choHof-C_hoffmanni-2.0.1_HiC	B9D2	NA	1
choHof-C_hoffmanni-2.0.1_HiC	BAALC	1	1
choHof-C_hoffmanni-2.0.1_HiC	BAAT	1	1
choHof-C_hoffmanni-2.0.1_HiC	BABAM1	NA	2
choHof-C_hoffmanni-2.0.1_HiC	BABAM2	1	1
choHof-C_hoffmanni-2.0.1_HiC	BACE1	1	1
choHof-C_hoffmanni-2.0.1_HiC	BACE2	1	1
choHof-C_hoffmanni-2.0.1_HiC	BACH1	1	1
choHof-C_hoffmanni-2.0.1_HiC	BACH2	1	1
choHof-C_hoffmanni-2.0.1_HiC	BAD	1	1
choHof-C_hoffmanni-2.0.1_HiC	BAG1	2.41	3
choHof-C_hoffmanni-2.0.1_HiC	BAG2	5.78	7
choHof-C_hoffmanni-2.0.1_HiC	BAG3	1	1
choHof-C_hoffmanni-2.0.1_HiC	BAG4	1	1
choHof-C_hoffmanni-2.0.1_HiC	BAG5	1.91	2
choHof-C_hoffmanni-2.0.1_HiC	BAG6	NA	NA
choHof-C_hoffmanni-2.0.1_HiC	BAGE	NA	NA
choHof-C_hoffmanni-2.0.1_HiC	BAGE2	NA	NA
choHof-C_hoffmanni-2.0.1_HiC	BAGE3	NA	NA
choHof-C_hoffmanni-2.0.1_HiC	BAGE4	NA	NA
choHof-C_hoffmanni-2.0.1_HiC	BAGE5	NA	NA
choHof-C_hoffmanni-2.0.1_HiC	BAHCC1	1	1
choHof-C_hoffmanni-2.0.1_HiC	BAHD1	1	1
choHof-C_hoffmanni-2.0.1_HiC	BAIAP2	NA	1
choHof-C_hoffmanni-2.0.1_HiC	BAIAP2L1	1	1
choHof-C_hoffmanni-2.0.1_HiC	BAIAP2L2	1	1
choHof-C_hoffmanni-2.0.1_HiC	BAIAP3	1	1
choHof-C_hoffmanni-2.0.1_HiC	BAK1	1	1
choHof-C_hoffmanni-2.0.1_HiC	BAMBI	1	1
choHof-C_hoffmanni-2.0.1_HiC	BANF1	1	1
choHof-C_hoffmanni-2.0.1_HiC	BANF2	1	1
choHof-C_hoffmanni-2.0.1_HiC	BANK1	1	1
choHof-C_hoffmanni-2.0.1_HiC	BANP	NA	1
choHof-C_hoffmanni-2.0.1_HiC	BAP1	1.99	3
choHof-C_hoffmanni-2.0.1_HiC	BAP18	1	1
choHof-C_hoffmanni-2.0.1_HiC	BARD1	1.9	2
choHof-C_hoffmanni-2.0.1_HiC	BARGIN	1	NA
choHof-C_hoffmanni-2.0.1_HiC	BARHL1	1	1
choHof-C_hoffmanni-2.0.1_HiC	BARHL2	1	1
choHof-C_hoffmanni-2.0.1_HiC	BARX1	1	1
choHof-C_hoffmanni-2.0.1_HiC	BARX2	1	1
choHof-C_hoffmanni-2.0.1_HiC	BASP1	1	1
choHof-C_hoffmanni-2.0.1_HiC	BATF	1	1
choHof-C_hoffmanni-2.0.1_HiC	BATF2	1	1
choHof-C_hoffmanni-2.0.1_HiC	BATF3	1	1
choHof-C_hoffmanni-2.0.1_HiC	BAX	1	1
choHof-C_hoffmanni-2.0.1_HiC	BAZ1A	1	1
choHof-C_hoffmanni-2.0.1_HiC	BAZ1B	1	1
choHof-C_hoffmanni-2.0.1_HiC	BAZ2A	1	1
choHof-C_hoffmanni-2.0.1_HiC	BAZ2B	1	1
choHof-C_hoffmanni-2.0.1_HiC	BBC3	1	1
choHof-C_hoffmanni-2.0.1_HiC	BBIP1	4.43	6
choHof-C_hoffmanni-2.0.1_HiC	BBOF1	1	2
choHof-C_hoffmanni-2.0.1_HiC	BBOX1	1	1
choHof-C_hoffmanni-2.0.1_HiC	BBS1	1	1
choHof-C_hoffmanni-2.0.1_HiC	BBS10	1	1
choHof-C_hoffmanni-2.0.1_HiC	BBS12	1	1
choHof-C_hoffmanni-2.0.1_HiC	BBS2	1	1
choHof-C_hoffmanni-2.0.1_HiC	BBS4	NA	1
choHof-C_hoffmanni-2.0.1_HiC	BBS5	1	2
choHof-C_hoffmanni-2.0.1_HiC	BBS7	1	1
choHof-C_hoffmanni-2.0.1_HiC	BBS9	1	1
choHof-C_hoffmanni-2.0.1_HiC	BBX	1	1
choHof-C_hoffmanni-2.0.1_HiC	BCAM	1	1
choHof-C_hoffmanni-2.0.1_HiC	BCAN	1	1
choHof-C_hoffmanni-2.0.1_HiC	BCAP29	1	1
choHof-C_hoffmanni-2.0.1_HiC	BCAP31	1	1
choHof-C_hoffmanni-2.0.1_HiC	BCAR1	NA	1
choHof-C_hoffmanni-2.0.1_HiC	BCAR3	1.7	2
choHof-C_hoffmanni-2.0.1_HiC	BCAS1	1	1
choHof-C_hoffmanni-2.0.1_HiC	BCAS2	4	4
choHof-C_hoffmanni-2.0.1_HiC	BCAS3	1.96	2
choHof-C_hoffmanni-2.0.1_HiC	BCAS4	1	1
choHof-C_hoffmanni-2.0.1_HiC	BCAT1	4.21	5
choHof-C_hoffmanni-2.0.1_HiC	BCAT2	1	1
choHof-C_hoffmanni-2.0.1_HiC	BCCIP	2.65	3
choHof-C_hoffmanni-2.0.1_HiC	BCDIN3D	1	1
choHof-C_hoffmanni-2.0.1_HiC	BCHE	1	1
choHof-C_hoffmanni-2.0.1_HiC	BCKDHA	1	1
choHof-C_hoffmanni-2.0.1_HiC	BCKDHB	1.86	2
choHof-C_hoffmanni-2.0.1_HiC	BCKDK	1	1
choHof-C_hoffmanni-2.0.1_HiC	BCL10	3.45	4
choHof-C_hoffmanni-2.0.1_HiC	BCL11A	1	1
choHof-C_hoffmanni-2.0.1_HiC	BCL11B	1	1
choHof-C_hoffmanni-2.0.1_HiC	BCL2	1	1
choHof-C_hoffmanni-2.0.1_HiC	BCL2A1	1	1
choHof-C_hoffmanni-2.0.1_HiC	BCL2L1	1	1
choHof-C_hoffmanni-2.0.1_HiC	BCL2L10	NA	NA
choHof-C_hoffmanni-2.0.1_HiC	BCL2L11	1	1
choHof-C_hoffmanni-2.0.1_HiC	BCL2L12	NA	1
choHof-C_hoffmanni-2.0.1_HiC	BCL2L13	2.99	3
choHof-C_hoffmanni-2.0.1_HiC	BCL2L14	1	1
choHof-C_hoffmanni-2.0.1_HiC	BCL2L15	1	1
choHof-C_hoffmanni-2.0.1_HiC	BCL2L2	1	1
choHof-C_hoffmanni-2.0.1_HiC	BCL3	1	1
choHof-C_hoffmanni-2.0.1_HiC	BCL6	1	1
choHof-C_hoffmanni-2.0.1_HiC	BCL6-AS1	NA	NA
choHof-C_hoffmanni-2.0.1_HiC	BCL6B	1	1
choHof-C_hoffmanni-2.0.1_HiC	BCL7A	1.9	2
choHof-C_hoffmanni-2.0.1_HiC	BCL7B	1	1
choHof-C_hoffmanni-2.0.1_HiC	BCL7C	1	1
choHof-C_hoffmanni-2.0.1_HiC	BCL9	1	1
choHof-C_hoffmanni-2.0.1_HiC	BCL9L	1	1
choHof-C_hoffmanni-2.0.1_HiC	BCLAF1	3.53	5
choHof-C_hoffmanni-2.0.1_HiC	BCLAF3	1	2
choHof-C_hoffmanni-2.0.1_HiC	BCO1	1.93	2
choHof-C_hoffmanni-2.0.1_HiC	BCO2	NA	1
choHof-C_hoffmanni-2.0.1_HiC	BCOR	1	1
choHof-C_hoffmanni-2.0.1_HiC	BCORL1	1	1
choHof-C_hoffmanni-2.0.1_HiC	BCR	NA	NA
choHof-C_hoffmanni-2.0.1_HiC	BCS1L	2	2
choHof-C_hoffmanni-2.0.1_HiC	BDH1	1	1
choHof-C_hoffmanni-2.0.1_HiC	BDH2	1	1
choHof-C_hoffmanni-2.0.1_HiC	BDKRB1	1	1
choHof-C_hoffmanni-2.0.1_HiC	BDKRB2	1	1
choHof-C_hoffmanni-2.0.1_HiC	BDNF	1	2
choHof-C_hoffmanni-2.0.1_HiC	BDP1	NA	2
choHof-C_hoffmanni-2.0.1_HiC	BEAN1	NA	2
choHof-C_hoffmanni-2.0.1_HiC	BECN1	1.99	2
choHof-C_hoffmanni-2.0.1_HiC	BECN2	2.77	3
choHof-C_hoffmanni-2.0.1_HiC	BEGAIN	1	1
choHof-C_hoffmanni-2.0.1_HiC	BEND2	1	1
choHof-C_hoffmanni-2.0.1_HiC	BEND3	1.84	2
choHof-C_hoffmanni-2.0.1_HiC	BEND4	1	1
choHof-C_hoffmanni-2.0.1_HiC	BEND5	1	1
choHof-C_hoffmanni-2.0.1_HiC	BEND6	1	2
choHof-C_hoffmanni-2.0.1_HiC	BEND7	1	1
choHof-C_hoffmanni-2.0.1_HiC	BEST1	1	1
choHof-C_hoffmanni-2.0.1_HiC	BEST2	1	1
choHof-C_hoffmanni-2.0.1_HiC	BEST3	1	1
choHof-C_hoffmanni-2.0.1_HiC	BEST4	1	1
choHof-C_hoffmanni-2.0.1_HiC	BET1	2.64	3
choHof-C_hoffmanni-2.0.1_HiC	BET1L	1	1
choHof-C_hoffmanni-2.0.1_HiC	BEX1	1	1
choHof-C_hoffmanni-2.0.1_HiC	BEX2	NA	NA
choHof-C_hoffmanni-2.0.1_HiC	BEX3	1.67	2
choHof-C_hoffmanni-2.0.1_HiC	BEX4	1	1
choHof-C_hoffmanni-2.0.1_HiC	BEX5	1	1
choHof-C_hoffmanni-2.0.1_HiC	BFAR	4.23	5
choHof-C_hoffmanni-2.0.1_HiC	BFSP1	1	1
choHof-C_hoffmanni-2.0.1_HiC	BFSP2	1	1
choHof-C_hoffmanni-2.0.1_HiC	BGLAP	NA	NA
choHof-C_hoffmanni-2.0.1_HiC	BGN	1	1
choHof-C_hoffmanni-2.0.1_HiC	BHLHA15	1	1
choHof-C_hoffmanni-2.0.1_HiC	BHLHA9	1	1
choHof-C_hoffmanni-2.0.1_HiC	BHLHB9	1	1
choHof-C_hoffmanni-2.0.1_HiC	BHLHE22	1	1
choHof-C_hoffmanni-2.0.1_HiC	BHLHE23	1	1
choHof-C_hoffmanni-2.0.1_HiC	BHLHE40	1	1
choHof-C_hoffmanni-2.0.1_HiC	BHLHE41	1	1
choHof-C_hoffmanni-2.0.1_HiC	BHMG1	1	1
choHof-C_hoffmanni-2.0.1_HiC	BHMT	1	1
choHof-C_hoffmanni-2.0.1_HiC	BHMT2	NA	1
choHof-C_hoffmanni-2.0.1_HiC	BICC1	2.39	3
choHof-C_hoffmanni-2.0.1_HiC	BICD1	1	1
choHof-C_hoffmanni-2.0.1_HiC	BICD2	1	1
choHof-C_hoffmanni-2.0.1_HiC	BICDL1	1	1
choHof-C_hoffmanni-2.0.1_HiC	BICDL2	NA	NA
choHof-C_hoffmanni-2.0.1_HiC	BICRA	1	1
choHof-C_hoffmanni-2.0.1_HiC	BICRAL	1	1
choHof-C_hoffmanni-2.0.1_HiC	BID	NA	1
choHof-C_hoffmanni-2.0.1_HiC	BIK	NA	NA
choHof-C_hoffmanni-2.0.1_HiC	BIN1	1	1
choHof-C_hoffmanni-2.0.1_HiC	BIN2	1	1
choHof-C_hoffmanni-2.0.1_HiC	BIN3	1	1
choHof-C_hoffmanni-2.0.1_HiC	BIRC2	2.51	3
choHof-C_hoffmanni-2.0.1_HiC	BIRC3	1	1
choHof-C_hoffmanni-2.0.1_HiC	BIRC5	1.84	2
choHof-C_hoffmanni-2.0.1_HiC	BIRC6	1	1
choHof-C_hoffmanni-2.0.1_HiC	BIRC7	1	1
choHof-C_hoffmanni-2.0.1_HiC	BIRC8	NA	NA
choHof-C_hoffmanni-2.0.1_HiC	BIVM	1.98	1
choHof-C_hoffmanni-2.0.1_HiC	BIVM-ERCC5	1	NA
choHof-C_hoffmanni-2.0.1_HiC	BLACE	NA	NA
choHof-C_hoffmanni-2.0.1_HiC	BLCAP	1.92	2
choHof-C_hoffmanni-2.0.1_HiC	BLID	NA	NA
choHof-C_hoffmanni-2.0.1_HiC	BLK	1	1
choHof-C_hoffmanni-2.0.1_HiC	BLM	1	1
choHof-C_hoffmanni-2.0.1_HiC	BLMH	1	1
choHof-C_hoffmanni-2.0.1_HiC	BLNK	1	1
choHof-C_hoffmanni-2.0.1_HiC	BLOC1S1	2	2
choHof-C_hoffmanni-2.0.1_HiC	BLOC1S2	5.89	8
choHof-C_hoffmanni-2.0.1_HiC	BLOC1S3	1	1
choHof-C_hoffmanni-2.0.1_HiC	BLOC1S4	1	1
choHof-C_hoffmanni-2.0.1_HiC	BLOC1S5	5.37	7
choHof-C_hoffmanni-2.0.1_HiC	BLOC1S6	NA	14
choHof-C_hoffmanni-2.0.1_HiC	BLVRA	1	1
choHof-C_hoffmanni-2.0.1_HiC	BLVRB	1	1
choHof-C_hoffmanni-2.0.1_HiC	BLZF1	2.74	3
choHof-C_hoffmanni-2.0.1_HiC	BMF	1	1
choHof-C_hoffmanni-2.0.1_HiC	BMI1	6.87	2
choHof-C_hoffmanni-2.0.1_HiC	BMP1	1	1
choHof-C_hoffmanni-2.0.1_HiC	BMP10	1	1
choHof-C_hoffmanni-2.0.1_HiC	BMP15	2	2
choHof-C_hoffmanni-2.0.1_HiC	BMP2	1	1
choHof-C_hoffmanni-2.0.1_HiC	BMP2K	1	1
choHof-C_hoffmanni-2.0.1_HiC	BMP3	1	1
choHof-C_hoffmanni-2.0.1_HiC	BMP4	2	2
choHof-C_hoffmanni-2.0.1_HiC	BMP5	1	1
choHof-C_hoffmanni-2.0.1_HiC	BMP6	1	1
choHof-C_hoffmanni-2.0.1_HiC	BMP7	1	1
choHof-C_hoffmanni-2.0.1_HiC	BMP8A	1	1
choHof-C_hoffmanni-2.0.1_HiC	BMP8B	1	1
choHof-C_hoffmanni-2.0.1_HiC	BMPER	1	1
choHof-C_hoffmanni-2.0.1_HiC	BMPR1A	1	1
choHof-C_hoffmanni-2.0.1_HiC	BMPR1B	1	1
choHof-C_hoffmanni-2.0.1_HiC	BMPR2	1	1
choHof-C_hoffmanni-2.0.1_HiC	BMS1	1.54	2
choHof-C_hoffmanni-2.0.1_HiC	BMT2	NA	NA
choHof-C_hoffmanni-2.0.1_HiC	BMX	1	1
choHof-C_hoffmanni-2.0.1_HiC	BNC1	1	1
choHof-C_hoffmanni-2.0.1_HiC	BNC2	1	1
choHof-C_hoffmanni-2.0.1_HiC	BNIP1	1	1
choHof-C_hoffmanni-2.0.1_HiC	BNIP2	1.83	2
choHof-C_hoffmanni-2.0.1_HiC	BNIP3	1	1
choHof-C_hoffmanni-2.0.1_HiC	BNIP3L	NA	8
choHof-C_hoffmanni-2.0.1_HiC	BNIPL	1	1
choHof-C_hoffmanni-2.0.1_HiC	BOC	1	1
choHof-C_hoffmanni-2.0.1_HiC	BOD1	1	1
choHof-C_hoffmanni-2.0.1_HiC	BOD1L1	1	1
choHof-C_hoffmanni-2.0.1_HiC	BOD1L2	NA	NA
choHof-C_hoffmanni-2.0.1_HiC	BOK	1	1
choHof-C_hoffmanni-2.0.1_HiC	BOLA1	1	1
choHof-C_hoffmanni-2.0.1_HiC	BOLA2	1	1
choHof-C_hoffmanni-2.0.1_HiC	BOLA2-SMG1P6	1	NA
choHof-C_hoffmanni-2.0.1_HiC	BOLA3	1.49	2
choHof-C_hoffmanni-2.0.1_HiC	BOLL	2	2
choHof-C_hoffmanni-2.0.1_HiC	BOP1	1	1
choHof-C_hoffmanni-2.0.1_HiC	BORA	1	3
choHof-C_hoffmanni-2.0.1_HiC	BORCS5	1.99	2
choHof-C_hoffmanni-2.0.1_HiC	BORCS6	1	1
choHof-C_hoffmanni-2.0.1_HiC	BORCS7	2.78	NA
choHof-C_hoffmanni-2.0.1_HiC	BORCS7-ASMT	2.78	NA
choHof-C_hoffmanni-2.0.1_HiC	BORCS8	NA	1
choHof-C_hoffmanni-2.0.1_HiC	BORCS8-MEF2B	1	NA
choHof-C_hoffmanni-2.0.1_HiC	BPGM	2.95	3
choHof-C_hoffmanni-2.0.1_HiC	BPHL	NA	1
choHof-C_hoffmanni-2.0.1_HiC	BPI	NA	1
choHof-C_hoffmanni-2.0.1_HiC	BPIFA1	1	1
choHof-C_hoffmanni-2.0.1_HiC	BPIFA2	NA	NA
choHof-C_hoffmanni-2.0.1_HiC	BPIFA3	NA	NA
choHof-C_hoffmanni-2.0.1_HiC	BPIFB1	1	1
choHof-C_hoffmanni-2.0.1_HiC	BPIFB2	1	1
choHof-C_hoffmanni-2.0.1_HiC	BPIFB3	1	1
choHof-C_hoffmanni-2.0.1_HiC	BPIFB4	1	1
choHof-C_hoffmanni-2.0.1_HiC	BPIFB6	1	1
choHof-C_hoffmanni-2.0.1_HiC	BPIFC	1	1
choHof-C_hoffmanni-2.0.1_HiC	BPNT1	1.95	2
choHof-C_hoffmanni-2.0.1_HiC	BPTF	1	1
choHof-C_hoffmanni-2.0.1_HiC	BPY2	NA	NA
choHof-C_hoffmanni-2.0.1_HiC	BRAF	1	1
choHof-C_hoffmanni-2.0.1_HiC	BRAP	1	1
choHof-C_hoffmanni-2.0.1_HiC	BRAT1	3.39	6
choHof-C_hoffmanni-2.0.1_HiC	BRCA1	1	2
choHof-C_hoffmanni-2.0.1_HiC	BRCA2	1	1
choHof-C_hoffmanni-2.0.1_HiC	BRCC3	1	1
choHof-C_hoffmanni-2.0.1_HiC	BRD1	1	1
choHof-C_hoffmanni-2.0.1_HiC	BRD2	NA	3
choHof-C_hoffmanni-2.0.1_HiC	BRD3	1	1
choHof-C_hoffmanni-2.0.1_HiC	BRD3OS	NA	1
choHof-C_hoffmanni-2.0.1_HiC	BRD4	1	1
choHof-C_hoffmanni-2.0.1_HiC	BRD7	1	1
choHof-C_hoffmanni-2.0.1_HiC	BRD8	25.01	31
choHof-C_hoffmanni-2.0.1_HiC	BRD9	NA	1
choHof-C_hoffmanni-2.0.1_HiC	BRDT	2.69	3
choHof-C_hoffmanni-2.0.1_HiC	BRF1	1	1
choHof-C_hoffmanni-2.0.1_HiC	BRF2	1	1
choHof-C_hoffmanni-2.0.1_HiC	BRI3	1	1
choHof-C_hoffmanni-2.0.1_HiC	BRI3BP	1	1
choHof-C_hoffmanni-2.0.1_HiC	BRICD5	NA	1
choHof-C_hoffmanni-2.0.1_HiC	BRINP1	1	1
choHof-C_hoffmanni-2.0.1_HiC	BRINP2	1	1
choHof-C_hoffmanni-2.0.1_HiC	BRINP3	1	1
choHof-C_hoffmanni-2.0.1_HiC	BRIP1	1	1
choHof-C_hoffmanni-2.0.1_HiC	BRIX1	4.54	6
choHof-C_hoffmanni-2.0.1_HiC	BRK1	2.63	3
choHof-C_hoffmanni-2.0.1_HiC	BRMS1	1	1
choHof-C_hoffmanni-2.0.1_HiC	BRMS1L	1	1
choHof-C_hoffmanni-2.0.1_HiC	BROX	5.22	6
choHof-C_hoffmanni-2.0.1_HiC	BRPF1	1	1
choHof-C_hoffmanni-2.0.1_HiC	BRPF3	1	1
choHof-C_hoffmanni-2.0.1_HiC	BRS3	1	1
choHof-C_hoffmanni-2.0.1_HiC	BRSK1	1	1
choHof-C_hoffmanni-2.0.1_HiC	BRSK2	1	1
choHof-C_hoffmanni-2.0.1_HiC	BRWD1	1	1
choHof-C_hoffmanni-2.0.1_HiC	BRWD3	1	1
choHof-C_hoffmanni-2.0.1_HiC	BSCL2	NA	1
choHof-C_hoffmanni-2.0.1_HiC	BSDC1	2	2
choHof-C_hoffmanni-2.0.1_HiC	BSG	NA	1
choHof-C_hoffmanni-2.0.1_HiC	BSN	1	1
choHof-C_hoffmanni-2.0.1_HiC	BSND	1	1
choHof-C_hoffmanni-2.0.1_HiC	BSPH1	1	1
choHof-C_hoffmanni-2.0.1_HiC	BSPRY	1	1
choHof-C_hoffmanni-2.0.1_HiC	BST1	1	1
choHof-C_hoffmanni-2.0.1_HiC	BST2	NA	NA
choHof-C_hoffmanni-2.0.1_HiC	BSX	1	1
choHof-C_hoffmanni-2.0.1_HiC	BTAF1	1	1
choHof-C_hoffmanni-2.0.1_HiC	BTBD1	4.24	5
choHof-C_hoffmanni-2.0.1_HiC	BTBD10	1	1
choHof-C_hoffmanni-2.0.1_HiC	BTBD11	1	1
choHof-C_hoffmanni-2.0.1_HiC	BTBD16	1	1
choHof-C_hoffmanni-2.0.1_HiC	BTBD17	1	1
choHof-C_hoffmanni-2.0.1_HiC	BTBD18	1	1
choHof-C_hoffmanni-2.0.1_HiC	BTBD19	1	1
choHof-C_hoffmanni-2.0.1_HiC	BTBD2	1	1
choHof-C_hoffmanni-2.0.1_HiC	BTBD3	1	1
choHof-C_hoffmanni-2.0.1_HiC	BTBD6	NA	NA
choHof-C_hoffmanni-2.0.1_HiC	BTBD7	6.98	10
choHof-C_hoffmanni-2.0.1_HiC	BTBD8	1	1
choHof-C_hoffmanni-2.0.1_HiC	BTBD9	1	1
choHof-C_hoffmanni-2.0.1_HiC	BTC	1	1
choHof-C_hoffmanni-2.0.1_HiC	BTD	NA	4
choHof-C_hoffmanni-2.0.1_HiC	BTF3	11.84	16
choHof-C_hoffmanni-2.0.1_HiC	BTF3L4	1.95	3
choHof-C_hoffmanni-2.0.1_HiC	BTG1	5.8	6
choHof-C_hoffmanni-2.0.1_HiC	BTG2	1	1
choHof-C_hoffmanni-2.0.1_HiC	BTG3	3.56	4
choHof-C_hoffmanni-2.0.1_HiC	BTG4	2.67	3
choHof-C_hoffmanni-2.0.1_HiC	BTK	1	1
choHof-C_hoffmanni-2.0.1_HiC	BTLA	NA	NA
choHof-C_hoffmanni-2.0.1_HiC	BTN1A1	1	1
choHof-C_hoffmanni-2.0.1_HiC	BTN2A1	NA	1
choHof-C_hoffmanni-2.0.1_HiC	BTN2A2	NA	NA
choHof-C_hoffmanni-2.0.1_HiC	BTN3A1	NA	NA
choHof-C_hoffmanni-2.0.1_HiC	BTN3A2	NA	NA
choHof-C_hoffmanni-2.0.1_HiC	BTN3A3	2.73	3
choHof-C_hoffmanni-2.0.1_HiC	BTNL10	NA	NA
choHof-C_hoffmanni-2.0.1_HiC	BTNL2	1	1
choHof-C_hoffmanni-2.0.1_HiC	BTNL3	NA	NA
choHof-C_hoffmanni-2.0.1_HiC	BTNL8	NA	NA
choHof-C_hoffmanni-2.0.1_HiC	BTNL9	1	1
choHof-C_hoffmanni-2.0.1_HiC	BTRC	1	1
choHof-C_hoffmanni-2.0.1_HiC	BUB1	2.87	3
choHof-C_hoffmanni-2.0.1_HiC	BUB1B	1	1
choHof-C_hoffmanni-2.0.1_HiC	BUB1B-PAK6	1	NA
choHof-C_hoffmanni-2.0.1_HiC	BUB3	3	3
choHof-C_hoffmanni-2.0.1_HiC	BUD13	1	1
choHof-C_hoffmanni-2.0.1_HiC	BUD23	NA	1
choHof-C_hoffmanni-2.0.1_HiC	BUD31	NA	1
choHof-C_hoffmanni-2.0.1_HiC	BVES	1.69	2
choHof-C_hoffmanni-2.0.1_HiC	BYSL	3.37	4
choHof-C_hoffmanni-2.0.1_HiC	BZW1	9.81	10
choHof-C_hoffmanni-2.0.1_HiC	BZW2	2.96	4
choHof-C_hoffmanni-2.0.1_HiC	C1D	1	1
choHof-C_hoffmanni-2.0.1_HiC	C1GALT1	13.74	17
choHof-C_hoffmanni-2.0.1_HiC	C1GALT1C1	1	1
choHof-C_hoffmanni-2.0.1_HiC	C1GALT1C1L	1	1
choHof-C_hoffmanni-2.0.1_HiC	C1QA	1	1
choHof-C_hoffmanni-2.0.1_HiC	C1QB	1	1
choHof-C_hoffmanni-2.0.1_HiC	C1QBP	2	2
choHof-C_hoffmanni-2.0.1_HiC	C1QC	1	1
choHof-C_hoffmanni-2.0.1_HiC	C1QL1	1	1
choHof-C_hoffmanni-2.0.1_HiC	C1QL2	1	1
choHof-C_hoffmanni-2.0.1_HiC	C1QL3	1	1
choHof-C_hoffmanni-2.0.1_HiC	C1QL4	1	1
choHof-C_hoffmanni-2.0.1_HiC	C1QTNF1	1	1
choHof-C_hoffmanni-2.0.1_HiC	C1QTNF12	1	1
choHof-C_hoffmanni-2.0.1_HiC	C1QTNF2	1	1
choHof-C_hoffmanni-2.0.1_HiC	C1QTNF3	1	NA
choHof-C_hoffmanni-2.0.1_HiC	C1QTNF3-AMACR	1	1
choHof-C_hoffmanni-2.0.1_HiC	C1QTNF4	1.65	1
choHof-C_hoffmanni-2.0.1_HiC	C1QTNF5	1	1
choHof-C_hoffmanni-2.0.1_HiC	C1QTNF6	NA	1
choHof-C_hoffmanni-2.0.1_HiC	C1QTNF7	1	1
choHof-C_hoffmanni-2.0.1_HiC	C1QTNF8	NA	NA
choHof-C_hoffmanni-2.0.1_HiC	C1QTNF9	1	1
choHof-C_hoffmanni-2.0.1_HiC	C1QTNF9B	NA	NA
choHof-C_hoffmanni-2.0.1_HiC	C1R	1	1
choHof-C_hoffmanni-2.0.1_HiC	C1RL	NA	1
choHof-C_hoffmanni-2.0.1_HiC	C1S	1	1
choHof-C_hoffmanni-2.0.1_HiC	C2	NA	1
choHof-C_hoffmanni-2.0.1_HiC	C2CD2	1	1
choHof-C_hoffmanni-2.0.1_HiC	C2CD2L	1	1
choHof-C_hoffmanni-2.0.1_HiC	C2CD3	1	1
choHof-C_hoffmanni-2.0.1_HiC	C2CD4A	NA	NA
choHof-C_hoffmanni-2.0.1_HiC	C2CD4B	NA	NA
choHof-C_hoffmanni-2.0.1_HiC	C2CD4C	1	1
choHof-C_hoffmanni-2.0.1_HiC	C2CD4D	1	1
choHof-C_hoffmanni-2.0.1_HiC	C2CD5	1	1
choHof-C_hoffmanni-2.0.1_HiC	C2CD6	1	1
choHof-C_hoffmanni-2.0.1_HiC	C3	1.95	2
choHof-C_hoffmanni-2.0.1_HiC	C3AR1	1	1
choHof-C_hoffmanni-2.0.1_HiC	C4A	NA	NA
choHof-C_hoffmanni-2.0.1_HiC	C4B	1	1
choHof-C_hoffmanni-2.0.1_HiC	C4BPA	1	1
choHof-C_hoffmanni-2.0.1_HiC	C4BPB	1	1
choHof-C_hoffmanni-2.0.1_HiC	C5	1	1
choHof-C_hoffmanni-2.0.1_HiC	C5AR1	1	1
choHof-C_hoffmanni-2.0.1_HiC	C5AR2	1	1
choHof-C_hoffmanni-2.0.1_HiC	C6	1	1
choHof-C_hoffmanni-2.0.1_HiC	C7	1	1
choHof-C_hoffmanni-2.0.1_HiC	C8A	1	1
choHof-C_hoffmanni-2.0.1_HiC	C8B	1	1
choHof-C_hoffmanni-2.0.1_HiC	C8G	1	1
choHof-C_hoffmanni-2.0.1_HiC	C9	1	1
choHof-C_hoffmanni-2.0.1_HiC	CA1	NA	NA
choHof-C_hoffmanni-2.0.1_HiC	CA10	2.8	4
choHof-C_hoffmanni-2.0.1_HiC	CA11	1	1
choHof-C_hoffmanni-2.0.1_HiC	CA12	1	1
choHof-C_hoffmanni-2.0.1_HiC	CA13	1	1
choHof-C_hoffmanni-2.0.1_HiC	CA14	NA	1
choHof-C_hoffmanni-2.0.1_HiC	CA2	3	3
choHof-C_hoffmanni-2.0.1_HiC	CA3	1	1
choHof-C_hoffmanni-2.0.1_HiC	CA4	1	1
choHof-C_hoffmanni-2.0.1_HiC	CA5A	1	1
choHof-C_hoffmanni-2.0.1_HiC	CA5B	1	1
choHof-C_hoffmanni-2.0.1_HiC	CA6	NA	1
choHof-C_hoffmanni-2.0.1_HiC	CA7	1	1
choHof-C_hoffmanni-2.0.1_HiC	CA8	1	1
choHof-C_hoffmanni-2.0.1_HiC	CA9	1	1
choHof-C_hoffmanni-2.0.1_HiC	CAAP1	1	1
choHof-C_hoffmanni-2.0.1_HiC	CAB39	1.72	2
choHof-C_hoffmanni-2.0.1_HiC	CAB39L	NA	1
choHof-C_hoffmanni-2.0.1_HiC	CABCOCO1	1	1
choHof-C_hoffmanni-2.0.1_HiC	CABIN1	1	1
choHof-C_hoffmanni-2.0.1_HiC	CABLES1	1	1
choHof-C_hoffmanni-2.0.1_HiC	CABLES2	1	1
choHof-C_hoffmanni-2.0.1_HiC	CABP1	1	1
choHof-C_hoffmanni-2.0.1_HiC	CABP2	1	1
choHof-C_hoffmanni-2.0.1_HiC	CABP4	NA	1
choHof-C_hoffmanni-2.0.1_HiC	CABP5	1	1
choHof-C_hoffmanni-2.0.1_HiC	CABP7	1	1
choHof-C_hoffmanni-2.0.1_HiC	CABS1	1	1
choHof-C_hoffmanni-2.0.1_HiC	CABYR	1	1
choHof-C_hoffmanni-2.0.1_HiC	CACFD1	1	1
choHof-C_hoffmanni-2.0.1_HiC	CACHD1	1	1
choHof-C_hoffmanni-2.0.1_HiC	CACNA1A	1.79	3
choHof-C_hoffmanni-2.0.1_HiC	CACNA1B	NA	NA
choHof-C_hoffmanni-2.0.1_HiC	CACNA1C	1	1
choHof-C_hoffmanni-2.0.1_HiC	CACNA1D	1	1
choHof-C_hoffmanni-2.0.1_HiC	CACNA1E	1	1
choHof-C_hoffmanni-2.0.1_HiC	CACNA1F	1	1
choHof-C_hoffmanni-2.0.1_HiC	CACNA1G	1	1
choHof-C_hoffmanni-2.0.1_HiC	CACNA1H	1	1
choHof-C_hoffmanni-2.0.1_HiC	CACNA1I	1	1
choHof-C_hoffmanni-2.0.1_HiC	CACNA1S	1	1
choHof-C_hoffmanni-2.0.1_HiC	CACNA2D1	1	1
choHof-C_hoffmanni-2.0.1_HiC	CACNA2D2	1	1
choHof-C_hoffmanni-2.0.1_HiC	CACNA2D3	1	1
choHof-C_hoffmanni-2.0.1_HiC	CACNA2D4	NA	1
choHof-C_hoffmanni-2.0.1_HiC	CACNB1	1	1
choHof-C_hoffmanni-2.0.1_HiC	CACNB2	NA	1
choHof-C_hoffmanni-2.0.1_HiC	CACNB3	1	1
choHof-C_hoffmanni-2.0.1_HiC	CACNB4	1	1
choHof-C_hoffmanni-2.0.1_HiC	CACNG1	1	1
choHof-C_hoffmanni-2.0.1_HiC	CACNG2	1	1
choHof-C_hoffmanni-2.0.1_HiC	CACNG3	1	1
choHof-C_hoffmanni-2.0.1_HiC	CACNG4	1	1
choHof-C_hoffmanni-2.0.1_HiC	CACNG5	1	1
choHof-C_hoffmanni-2.0.1_HiC	CACNG6	NA	NA
choHof-C_hoffmanni-2.0.1_HiC	CACNG7	1	1
choHof-C_hoffmanni-2.0.1_HiC	CACNG8	1	1
choHof-C_hoffmanni-2.0.1_HiC	CACTIN	1	1
choHof-C_hoffmanni-2.0.1_HiC	CACUL1	2.48	3
choHof-C_hoffmanni-2.0.1_HiC	CACYBP	1	1
choHof-C_hoffmanni-2.0.1_HiC	CAD	1	1
choHof-C_hoffmanni-2.0.1_HiC	CADM1	1	1
choHof-C_hoffmanni-2.0.1_HiC	CADM2	1	1
choHof-C_hoffmanni-2.0.1_HiC	CADM3	1	1
choHof-C_hoffmanni-2.0.1_HiC	CADM4	1	1
choHof-C_hoffmanni-2.0.1_HiC	CADPS	1	1
choHof-C_hoffmanni-2.0.1_HiC	CADPS2	1	1
choHof-C_hoffmanni-2.0.1_HiC	CAGE1	NA	1
choHof-C_hoffmanni-2.0.1_HiC	CALB1	1.99	2
choHof-C_hoffmanni-2.0.1_HiC	CALB2	1	1
choHof-C_hoffmanni-2.0.1_HiC	CALCA	NA	NA
choHof-C_hoffmanni-2.0.1_HiC	CALCB	2	2
choHof-C_hoffmanni-2.0.1_HiC	CALCOCO1	1	1
choHof-C_hoffmanni-2.0.1_HiC	CALCOCO2	1	1
choHof-C_hoffmanni-2.0.1_HiC	CALCR	1	1
choHof-C_hoffmanni-2.0.1_HiC	CALCRL	1	1
choHof-C_hoffmanni-2.0.1_HiC	CALD1	1	1
choHof-C_hoffmanni-2.0.1_HiC	CALHM1	1	1
choHof-C_hoffmanni-2.0.1_HiC	CALHM2	1	1
choHof-C_hoffmanni-2.0.1_HiC	CALHM3	1	1
choHof-C_hoffmanni-2.0.1_HiC	CALHM4	1	1
choHof-C_hoffmanni-2.0.1_HiC	CALHM5	NA	NA
choHof-C_hoffmanni-2.0.1_HiC	CALHM6	1	1
choHof-C_hoffmanni-2.0.1_HiC	CALM1	9.36	NA
choHof-C_hoffmanni-2.0.1_HiC	CALM2	9.36	2
choHof-C_hoffmanni-2.0.1_HiC	CALM3	9.36	NA
choHof-C_hoffmanni-2.0.1_HiC	CALML3	NA	NA
choHof-C_hoffmanni-2.0.1_HiC	CALML4	NA	4
choHof-C_hoffmanni-2.0.1_HiC	CALML5	1	1
choHof-C_hoffmanni-2.0.1_HiC	CALML6	1	1
choHof-C_hoffmanni-2.0.1_HiC	CALN1	1	1
choHof-C_hoffmanni-2.0.1_HiC	CALR	1.87	2
choHof-C_hoffmanni-2.0.1_HiC	CALR3	1	1
choHof-C_hoffmanni-2.0.1_HiC	CALU	1.95	2
choHof-C_hoffmanni-2.0.1_HiC	CALY	1	1
choHof-C_hoffmanni-2.0.1_HiC	CAMK1	1	1
choHof-C_hoffmanni-2.0.1_HiC	CAMK1D	1	1
choHof-C_hoffmanni-2.0.1_HiC	CAMK1G	1	1
choHof-C_hoffmanni-2.0.1_HiC	CAMK2A	1	1
choHof-C_hoffmanni-2.0.1_HiC	CAMK2B	NA	1
choHof-C_hoffmanni-2.0.1_HiC	CAMK2D	1	1
choHof-C_hoffmanni-2.0.1_HiC	CAMK2G	1	1
choHof-C_hoffmanni-2.0.1_HiC	CAMK2N1	1	1
choHof-C_hoffmanni-2.0.1_HiC	CAMK2N2	1	1
choHof-C_hoffmanni-2.0.1_HiC	CAMK4	1	1
choHof-C_hoffmanni-2.0.1_HiC	CAMKK1	1	1
choHof-C_hoffmanni-2.0.1_HiC	CAMKK2	1	1
choHof-C_hoffmanni-2.0.1_HiC	CAMKMT	1	1
choHof-C_hoffmanni-2.0.1_HiC	CAMKV	1	1
choHof-C_hoffmanni-2.0.1_HiC	CAMLG	3.84	5
choHof-C_hoffmanni-2.0.1_HiC	CAMP	1	1
choHof-C_hoffmanni-2.0.1_HiC	CAMSAP1	2.95	3
choHof-C_hoffmanni-2.0.1_HiC	CAMSAP2	1	1
choHof-C_hoffmanni-2.0.1_HiC	CAMSAP3	1	1
choHof-C_hoffmanni-2.0.1_HiC	CAMTA1	1	1
choHof-C_hoffmanni-2.0.1_HiC	CAMTA2	1.99	2
choHof-C_hoffmanni-2.0.1_HiC	CAND1	1	1
choHof-C_hoffmanni-2.0.1_HiC	CAND2	1	1
choHof-C_hoffmanni-2.0.1_HiC	CANT1	1	1
choHof-C_hoffmanni-2.0.1_HiC	CANX	NA	2
choHof-C_hoffmanni-2.0.1_HiC	CAP1	2	2
choHof-C_hoffmanni-2.0.1_HiC	CAP2	3.81	4
choHof-C_hoffmanni-2.0.1_HiC	CAPG	1	1
choHof-C_hoffmanni-2.0.1_HiC	CAPN1	1	1
choHof-C_hoffmanni-2.0.1_HiC	CAPN10	1	1
choHof-C_hoffmanni-2.0.1_HiC	CAPN11	NA	1
choHof-C_hoffmanni-2.0.1_HiC	CAPN12	1	1
choHof-C_hoffmanni-2.0.1_HiC	CAPN13	1	1
choHof-C_hoffmanni-2.0.1_HiC	CAPN14	NA	1
choHof-C_hoffmanni-2.0.1_HiC	CAPN15	1	1
choHof-C_hoffmanni-2.0.1_HiC	CAPN2	1	1
choHof-C_hoffmanni-2.0.1_HiC	CAPN3	1	1
choHof-C_hoffmanni-2.0.1_HiC	CAPN5	1	1
choHof-C_hoffmanni-2.0.1_HiC	CAPN6	1	1
choHof-C_hoffmanni-2.0.1_HiC	CAPN7	NA	2
choHof-C_hoffmanni-2.0.1_HiC	CAPN8	1	1
choHof-C_hoffmanni-2.0.1_HiC	CAPN9	1	1
choHof-C_hoffmanni-2.0.1_HiC	CAPNS1	1.82	2
choHof-C_hoffmanni-2.0.1_HiC	CAPNS2	1	1
choHof-C_hoffmanni-2.0.1_HiC	CAPRIN1	2.8	3
choHof-C_hoffmanni-2.0.1_HiC	CAPRIN2	2.99	3
choHof-C_hoffmanni-2.0.1_HiC	CAPS	1	1
choHof-C_hoffmanni-2.0.1_HiC	CAPS2	NA	1
choHof-C_hoffmanni-2.0.1_HiC	CAPSL	2	2
choHof-C_hoffmanni-2.0.1_HiC	CAPZA1	4.95	5
choHof-C_hoffmanni-2.0.1_HiC	CAPZA2	NA	7
choHof-C_hoffmanni-2.0.1_HiC	CAPZA3	1	1
choHof-C_hoffmanni-2.0.1_HiC	CAPZB	3.49	4
choHof-C_hoffmanni-2.0.1_HiC	CARD10	1	1
choHof-C_hoffmanni-2.0.1_HiC	CARD11	1	1
choHof-C_hoffmanni-2.0.1_HiC	CARD14	1	1
choHof-C_hoffmanni-2.0.1_HiC	CARD16	NA	NA
choHof-C_hoffmanni-2.0.1_HiC	CARD17	1	1
choHof-C_hoffmanni-2.0.1_HiC	CARD18	NA	1
choHof-C_hoffmanni-2.0.1_HiC	CARD19	1	1
choHof-C_hoffmanni-2.0.1_HiC	CARD6	1	1
choHof-C_hoffmanni-2.0.1_HiC	CARD8	NA	2
choHof-C_hoffmanni-2.0.1_HiC	CARD9	1	1
choHof-C_hoffmanni-2.0.1_HiC	CARF	1	1
choHof-C_hoffmanni-2.0.1_HiC	CARHSP1	1.77	2
choHof-C_hoffmanni-2.0.1_HiC	CARM1	1	1
choHof-C_hoffmanni-2.0.1_HiC	CARMIL1	1.98	2
choHof-C_hoffmanni-2.0.1_HiC	CARMIL2	NA	1
choHof-C_hoffmanni-2.0.1_HiC	CARMIL3	1	1
choHof-C_hoffmanni-2.0.1_HiC	CARNMT1	2.57	3
choHof-C_hoffmanni-2.0.1_HiC	CARNS1	1	1
choHof-C_hoffmanni-2.0.1_HiC	CARS	NA	2
choHof-C_hoffmanni-2.0.1_HiC	CARS2	1.96	2
choHof-C_hoffmanni-2.0.1_HiC	CARTPT	1	1
choHof-C_hoffmanni-2.0.1_HiC	CASC1	NA	1
choHof-C_hoffmanni-2.0.1_HiC	CASC10	NA	NA
choHof-C_hoffmanni-2.0.1_HiC	CASC2	NA	NA
choHof-C_hoffmanni-2.0.1_HiC	CASC3	1	1
choHof-C_hoffmanni-2.0.1_HiC	CASC4	1	1
choHof-C_hoffmanni-2.0.1_HiC	CASD1	1	1
choHof-C_hoffmanni-2.0.1_HiC	CASK	1	1
choHof-C_hoffmanni-2.0.1_HiC	CASKIN1	1	1
choHof-C_hoffmanni-2.0.1_HiC	CASKIN2	1	1
choHof-C_hoffmanni-2.0.1_HiC	CASP1	NA	1
choHof-C_hoffmanni-2.0.1_HiC	CASP10	1	1
choHof-C_hoffmanni-2.0.1_HiC	CASP12	1	1
choHof-C_hoffmanni-2.0.1_HiC	CASP14	1	1
choHof-C_hoffmanni-2.0.1_HiC	CASP2	1	1
choHof-C_hoffmanni-2.0.1_HiC	CASP3	2.66	3
choHof-C_hoffmanni-2.0.1_HiC	CASP4	1	1
choHof-C_hoffmanni-2.0.1_HiC	CASP5	NA	NA
choHof-C_hoffmanni-2.0.1_HiC	CASP6	1	1
choHof-C_hoffmanni-2.0.1_HiC	CASP7	1	1
choHof-C_hoffmanni-2.0.1_HiC	CASP8	NA	1
choHof-C_hoffmanni-2.0.1_HiC	CASP8AP2	1	1
choHof-C_hoffmanni-2.0.1_HiC	CASP9	1	1
choHof-C_hoffmanni-2.0.1_HiC	CASQ1	1	1
choHof-C_hoffmanni-2.0.1_HiC	CASQ2	1	1
choHof-C_hoffmanni-2.0.1_HiC	CASR	1	1
choHof-C_hoffmanni-2.0.1_HiC	CASS4	1	1
choHof-C_hoffmanni-2.0.1_HiC	CAST	NA	2
choHof-C_hoffmanni-2.0.1_HiC	CASTOR1	1	1
choHof-C_hoffmanni-2.0.1_HiC	CASTOR2	1.87	2
choHof-C_hoffmanni-2.0.1_HiC	CASTOR3	1	NA
choHof-C_hoffmanni-2.0.1_HiC	CASZ1	1	1
choHof-C_hoffmanni-2.0.1_HiC	CAT	1	1
choHof-C_hoffmanni-2.0.1_HiC	CATIP	1	1
choHof-C_hoffmanni-2.0.1_HiC	CATR1	NA	NA
choHof-C_hoffmanni-2.0.1_HiC	CATSPER1	1	1
choHof-C_hoffmanni-2.0.1_HiC	CATSPER2	1	1
choHof-C_hoffmanni-2.0.1_HiC	CATSPER3	NA	NA
choHof-C_hoffmanni-2.0.1_HiC	CATSPER4	1	1
choHof-C_hoffmanni-2.0.1_HiC	CATSPERB	1	1
choHof-C_hoffmanni-2.0.1_HiC	CATSPERD	NA	NA
choHof-C_hoffmanni-2.0.1_HiC	CATSPERE	1	1
choHof-C_hoffmanni-2.0.1_HiC	CATSPERG	1	1
choHof-C_hoffmanni-2.0.1_HiC	CATSPERZ	NA	NA
choHof-C_hoffmanni-2.0.1_HiC	CAV1	NA	1
choHof-C_hoffmanni-2.0.1_HiC	CAV2	3	3
choHof-C_hoffmanni-2.0.1_HiC	CAV3	1	1
choHof-C_hoffmanni-2.0.1_HiC	CAVIN1	1	1
choHof-C_hoffmanni-2.0.1_HiC	CAVIN2	1	1
choHof-C_hoffmanni-2.0.1_HiC	CAVIN3	1	1
choHof-C_hoffmanni-2.0.1_HiC	CAVIN4	1.55	2
choHof-C_hoffmanni-2.0.1_HiC	CBARP	NA	1
[truncated: 266,246 more rows]
